# Supplementary material for: A self-stabilized and water-responsive deliverable coenzyme-based polymer binary elastomer adhesive patch for treating oral ulcer
Source: Nat Commun. 2023 Nov 24;14:7707. doi: 10.1038/s41467-023-43571-x (PMC10673908; doi:10.1038/s41467-023-43571-x)
Supplement: Supplementary file 6 — Source Data [file 41467_2023_43571_MOESM6_ESM.zip]

Archive with 21 entries (17 files):
- Source Data(2)/
- Source Data(2)/Source Data/
- Source Data(2)/Source Data/data/
- Source Data(2)/Source Data/data/data-R.xlsx
- Source Data(2)/Source Data/data/Oral flora data/
- Source Data(2)/Source Data/data/Oral flora data/Analysis of bacterial clusters in individual samples based on the ASVs.xlsx
- Source Data(2)/Source Data/data/Oral flora data/Bacterial species of different groups at the genus level.xlsx
- Source Data(2)/Source Data/data/Oral flora data/Class_abund_all.xlsx
- Source Data(2)/Source Data/data/Oral flora data/Cluster analysis of the different groups of oral microbiota.xlsx
- Source Data(2)/Source Data/data/Oral flora data/Family_abund_all.xlsx
- Source Data(2)/Source Data/data/Oral flora data/Heat map of the oral microbiota.xlsx
- Source Data(2)/Source Data/data/Oral flora data/LEfSe analysis identifying the dominant bacteria in the normal group and chitosan film group.xlsx
- Source Data(2)/Source Data/data/Oral flora data/LEfSe analysis identifying the dominant bacteria in the normal group and PolyLA-based patch group.xlsx
- Source Data(2)/Source Data/data/Oral flora data/NMDS analyses of the oral microbiota.xlsx
- Source Data(2)/Source Data/data/Oral flora data/Order_abund_all.xlsx
- Source Data(2)/Source Data/data/Oral flora data/PCoA analyses of the oral microbiota.xlsx
- Source Data(2)/Source Data/data/Oral flora data/Phylum_abund_all.xlsx
- Source Data(2)/Source Data/data/Oral flora data/Species_abund_all.xlsx
- Source Data(2)/Source Data/data/Oral flora data/Venn diagram of the oral microbiota.xlsx
- Source Data(2)/Source Data/data/Oral flora data/weighted_unifrac_distance_matrix.xlsx
- Source Data(2)/Source Data/manuscript-R(1).docx
