# Supplementary material for: A self-stabilized and water-responsive deliverable coenzyme-based polymer binary elastomer adhesive patch for treating oral ulcer
Source: Nat Commun. 2023 Nov 24;14:7707. doi: 10.1038/s41467-023-43571-x (PMC10673908; doi:10.1038/s41467-023-43571-x)
Supplement: Supplementary file 6 — Source Data [file 41467_2023_43571_MOESM6_ESM.zip › Source Data(2)/Source Data/data/data-R.xlsx]

## Sheet: Raman
LA			PolyLA-Na			PolyLA-Na/PolyLA-1.5-1
202.935	841.991		300.661	7.55515		300.661	9.18845
204.797	853.031		302.59	7.24572		302.59	8.82904
206.659	864.311		304.518	6.8351		304.518	8.41014
208.523	890.937		306.447	6.47994		306.447	7.79371
210.383	931.668		308.375	6.18105		308.375	7.05956
212.244	974.992		310.304	5.91512		310.304	6.39047
214.104	1006.93		312.232	5.5111		312.232	5.94328
215.964	1039.57		314.161	4.89283		314.161	5.73136
217.824	1085.69		316.089	4.50878		316.089	5.3483
219.683	1144.56		318.017	4.33986		318.017	5.07515
221.541	1222.7		319.946	4.05863		319.946	4.9404
223.4	1334.14		321.875	3.66556		321.875	4.61804
225.258	1517.56		323.803	3.44379		323.803	4.18593
227.113	1801.26		325.731	3.3658		325.731	4.01146
228.971	2191.22		327.66	3.36612		327.66	4.0142
230.827	2657.46		329.588	3.53698		329.588	3.95262
232.682	3137.96		331.517	3.9271		331.517	3.86351
234.538	3559.59		333.445	4.16391		333.445	3.80632
236.392	3873.35		335.374	4.01715		335.374	3.77005
238.247	3998.66		337.302	3.73377		337.302	3.67883
240.1	3967.64		339.231	3.60726		339.231	3.49393
241.954	3735.58		341.159	3.30798		341.159	3.45855
243.807	3410.66		343.088	2.77756		343.088	3.07099
245.658	2984.54		345.016	2.15207		345.016	2.45576
247.51	2565.1		346.945	1.80242		346.945	2.0235
249.361	2160.01		348.873	1.54468		348.873	1.77703
251.214	1825.6		350.801	1.34929		350.801	1.57794
253.064	1547.56		352.73	1.31468		352.73	1.51734
254.914	1340.97		354.658	1.34877		354.658	1.53947
256.764	1180.51		356.587	1.21294		356.587	1.67516
258.611	1075.95		358.515	1.06054		358.515	2.05046
260.46	991.943		360.444	1.21143		360.444	2.70462
262.308	933.737		362.372	1.617		362.372	3.58602
264.156	886.907		364.301	2.09311		364.301	4.34377
266.002	847.07		366.229	2.41628		366.229	4.87156
267.849	816.964		368.158	2.54686		368.158	5.44406
269.696	777.962		370.086	2.72182		370.086	6.00315
271.541	755.593		372.015	2.89216		372.015	6.224
273.387	726.583		373.943	3.0024		373.943	6.19604
275.231	711.702		375.872	2.8769		375.872	6.20275
277.074	686.375		377.8	2.67025		377.8	5.86015
278.919	670.083		379.728	2.39354		379.728	5.45135
280.762	663.798		381.657	2.20662		381.657	5.21725
282.604	674.237		383.585	2.15286		383.585	4.93553
284.446	699.534		385.514	1.89689		385.514	4.16681
286.29	727.186		387.442	1.74601		387.442	3.45738
288.131	764.549		389.371	1.37451		389.371	2.85335
289.972	795.891		391.299	0.89885		391.299	2.44715
291.813	825.154		393.228	0.61044		393.228	2.31665
293.651	837.904		395.156	0.53119		395.156	2.26202
295.491	843.469		397.085	0.3617		397.085	2.1949
297.33	834.871		399.013	0.09238		399.013	2.25332
299.169	819.99		400.942	0.02874		400.942	2.26689
301.008	791.028		402.87	0.06894		402.87	2.61622
302.844	761.545		404.798	0.07343		404.798	3.18927
304.682	739.127		406.727	0.04781		406.727	3.31971
306.517	729.769		408.656	0.11078		408.656	3.1158
308.355	728.774		410.584	0.56974		410.584	3.13105
310.189	716.865		412.512	0.87407		412.512	3.13617
312.026	693.536		414.441	1.16999		414.441	3.27424
313.86	660.72		416.369	1.76124		416.369	3.48648
315.693	641.139		418.298	2.3112		418.298	3.55782
317.527	639.661		420.226	2.61792		420.226	3.94114
319.362	642.601		422.155	2.89808		422.155	4.44619
321.194	640.426		424.083	3.16082		424.083	4.88965
323.027	641.296		426.012	3.21555		426.012	5.39765
324.858	654.877		427.94	3.01211		427.94	5.68487
326.69	669.806		429.869	2.89999		429.869	5.49806
328.521	674.892		431.797	3.00393		431.797	5.28034
330.35	667.901		433.726	3.01872		433.726	5.01035
332.18	664.099		435.654	2.78827		435.654	4.72194
334.01	661.037		437.582	2.51669		437.582	4.44804
335.84	662.198		439.511	2.58798		439.511	4.22436
337.667	670.44		441.439	2.86424		441.439	4.05599
339.496	680.785		443.368	3.14274		443.368	4.35739
341.323	696.46		445.296	3.33866		445.296	4.61274
343.151	702.154		447.225	3.53623		447.225	4.59232
344.977	714.115		449.153	3.758		449.153	4.63576
346.802	729.325		451.082	3.71874		451.082	4.81533
348.629	767.565		453.01	3.82743		453.01	5.05169
350.454	827.376		454.939	4.00359		454.939	5.21748
352.278	912.95		456.867	3.94466		456.867	5.22828
354.102	1032.7		458.796	3.6225		458.796	5.2428
355.926	1201.02		460.724	3.43251		460.724	5.52062
357.749	1436.62		462.652	3.5081		462.652	5.8127
359.572	1698.98		464.581	3.72371		464.581	6.09588
361.395	1950.46		466.51	3.79834		466.51	6.50071
363.217	2142.89		468.438	3.82511		468.438	6.78708
365.038	2279.99		470.366	4.09246		470.366	6.83508
366.86	2325.2		472.295	4.75529		472.295	7.27119
368.679	2266.83		474.223	5.54228		474.223	8.28339
370.5	2104.95		476.152	6.69989		476.152	9.63758
372.32	1892.74		478.08	8.15736		478.08	11.1869
374.138	1666.77		480.009	9.98014		480.009	12.9743
375.958	1447.24		481.937	11.6142		481.937	15.2553
377.775	1255.18		483.866	13.6892		483.866	18.0523
379.594	1095.88		485.794	15.7784		485.794	21.2343
381.41	982.948		487.723	17.6003		487.723	25.0497
383.227	896.185		489.651	19.3142		489.651	29.4701
385.042	841.293		491.579	21.504		491.579	34.3785
386.858	804.027		493.508	24.069		493.508	40.1864
388.675	780.447		495.437	27.5032		495.437	47.4936
390.49	766.64		497.365	31.6234		497.365	56.3523
392.304	761.666		499.293	36.1575		499.293	66.2309
394.118	778.526		501.222	40.998		501.222	76.1239
395.93	809.529		503.15	45.9761		503.15	85.0856
397.743	857.047		505.079	50.0716		505.079	92.418
399.556	932.227		507.007	53.3647		507.007	97.2134
401.368	1041.3		508.936	55.3564		508.936	99.2565
403.179	1218.64		510.864	56.0138		510.864	98.9724
404.99	1444.79		512.793	55.6449		512.793	97.0938
406.8	1713.81		514.721	55.4367		514.721	93.5404
408.611	1967.69		516.65	54.9422		516.65	89.464
410.42	2175.85		518.578	54.9171		518.578	85.8239
412.23	2308.42		520.506	55.0766		520.506	83.2866
414.038	2316.21		522.435	54.7721		522.435	81.6708
415.846	2222.26		524.364	53.5788		524.364	80.0727
417.655	2040.66		526.292	52.1831		526.292	77.8112
419.462	1850.14		528.22	49.8668		528.22	74.8765
421.269	1641.68		530.149	46.393		530.149	70.783
423.075	1450.45		532.077	42.179		532.077	65.7775
424.881	1278.93		534.006	37.5309		534.006	60.4741
426.686	1161.33		535.934	32.6527		535.934	54.9628
428.492	1098.25		537.863	28.6726		537.863	48.9443
430.294	1071		539.791	25.4758		539.791	43.2961
432.099	1071.61		541.72	22.9827		541.72	38.2731
433.903	1071.06		543.648	20.5981		543.648	34.0681
435.705	1088.61		545.577	18.1067		545.577	30.4902
437.508	1125.46		547.505	15.9249		547.505	26.9685
439.311	1209.04		549.433	14.2248		549.433	23.4668
441.112	1363.37		551.362	12.4426		551.362	20.588
442.912	1580.57		553.29	10.6007		553.29	18.0699
444.714	1836.63		555.219	8.81345		555.219	15.7651
446.514	2077.38		557.147	7.08295		557.147	13.5665
448.313	2272.78		559.076	5.48264		559.076	11.4296
450.112	2389.25		561.004	4.65875		561.004	9.73732
451.912	2414.01		562.933	4.35359		562.933	8.62364
453.71	2354.24		564.861	3.97894		564.861	8.00573
455.508	2241.96		566.79	3.52279		566.79	7.88784
457.306	2078.97		568.718	3.31287		568.718	8.16217
459.103	1890.46		570.647	3.66013		570.647	8.5772
460.897	1697.58		572.575	4.11473		572.575	9.5681
462.694	1559.68		574.504	4.78145		574.504	11.2805
464.49	1470.38		576.432	5.58746		576.432	13.1142
466.286	1438.69		578.361	6.51504		578.361	14.7087
468.079	1442.33		580.289	7.58571		580.289	16.1885
469.874	1484.09		582.217	8.83639		582.217	17.409
471.667	1545.53		584.146	10.0818		584.146	18.5153
473.461	1620.5		586.074	11.2513		586.074	19.541
475.253	1736.51		588.003	12.3137		588.003	20.22
477.044	1872.45		589.931	13.1181		589.931	20.3618
478.838	2045.83		591.86	13.6446		591.86	20.059
480.628	2208.45		593.788	14.0875		593.788	19.1251
482.419	2421.17		595.717	14.4067		595.717	18.2493
484.209	2640.8		597.645	14.4153		597.645	17.1366
485.999	2921.1		599.574	14.3383		599.574	15.684
487.788	3205.5		601.502	14.3346		601.502	14.225
489.577	3534.78		603.431	14.2534		603.431	13.0567
491.366	3886.48		605.359	13.907		605.359	12.3079
493.154	4289.64		607.288	13.2867		607.288	12.2207
494.94	4814.33		609.216	12.8751		609.216	12.7225
496.728	5571.03		611.144	12.6644		611.144	13.5858
498.516	6707.01		613.073	12.5604		613.073	14.76
500.3	8206.49		615.001	12.6205		615.001	16.1851
502.087	9940.31		616.93	13.182		616.93	17.8313
503.871	11652.1		618.858	13.8576		618.858	19.7729
505.655	13060.1		620.787	14.5186		620.787	21.4553
507.441	13894.1		622.715	15.4455		622.715	23.2491
509.224	13885.7		624.644	16.6038		624.644	25.2687
511.007	13008.6		626.572	17.643		626.572	27.1262
512.789	11457.9		628.501	18.5424		628.501	28.9383
514.574	9598.22		630.429	19.5125		630.429	30.2991
516.356	7730.57		632.357	20.473		632.357	31.3723
518.137	6027.98		634.286	21.3017		634.286	32.2155
519.916	4612.19		636.215	22.0785		636.215	32.8174
521.697	3560.44		638.143	23.027		638.143	33.2639
523.477	2861.66		640.071	24.0836		640.071	33.5232
525.257	2430.9		642	24.5902		642	33.1734
527.035	2157.87		643.928	24.7065		643.928	32.4434
528.815	1977.92		645.857	24.6621		645.857	31.9033
530.594	1854.24		647.785	24.5058		647.785	31.4913
532.37	1762.53		649.714	24.1315		649.714	30.909
534.149	1710.15		651.642	23.4226		651.642	30.3435
535.925	1682.67		653.571	22.7916		653.571	29.5206
537.7	1687.95		655.499	22.1176		655.499	29.2279
539.477	1713.45		657.428	21.4164		657.428	29.2651
541.252	1762.37		659.356	21.0131		659.356	29.591
543.027	1827.1		661.284	21.1328		661.284	30.4138
544.801	1927.59		663.213	21.4845		663.213	31.7442
546.575	2085.94		665.141	21.8485		665.141	33.3263
548.349	2297.98		667.07	22.1666		667.07	35.6219
550.122	2541.32		668.998	22.5225		668.998	38.3214
551.895	2792.18		670.927	22.9165		670.927	41.099
553.665	3042.23		672.855	23.1591		672.855	43.6164
555.438	3273.47		674.784	23.0252		674.784	45.2969
557.209	3415.31		676.712	22.614		676.712	45.4992
558.979	3459.08		678.641	21.6779		678.641	44.5811
560.75	3369.54		680.569	20.3289		680.569	42.4604
562.519	3225.29		682.498	18.7489		682.498	39.387
564.289	3003.99		684.426	17.1205		684.426	35.6064
566.057	2777.08		686.355	15.5882		686.355	31.3058
567.825	2514.15		688.283	14.1531		688.283	27.2402
569.594	2265.66		690.212	12.9394		690.212	24.0016
571.362	2018.18		692.14	12.0626		692.14	21.4836
573.128	1806.18		694.068	11.5628		694.068	19.7046
574.895	1636.05		695.997	11.3645		695.997	18.7021
576.661	1507.54		697.925	11.4613		697.925	18.2608
578.426	1419.49		699.854	12.0927		699.854	17.923
580.192	1342.27		701.782	12.7435		701.782	18.3931
581.957	1273.44		703.711	13.5175		703.711	19.4568
583.719	1201.46		705.639	14.2858		705.639	20.6394
585.484	1153.75		707.568	15.1305		707.568	21.5785
587.248	1126.73		709.496	16.0971		709.496	22.2962
589.009	1124.82		711.425	16.8508		711.425	23.1078
590.773	1128.25		713.353	17.2222		713.353	23.6514
592.533	1137.23		715.282	17.3536		715.282	24.069
594.294	1143.21		717.21	17.1591		717.21	24.0626
596.056	1141.29		719.139	16.6178		719.139	23.6112
597.816	1145.65		721.067	16.0059		721.067	22.8339
599.576	1157.67		722.995	15.633		722.995	21.7986
601.335	1191.75		724.924	15.0653		724.924	20.8501
603.094	1225.61		726.852	14.4457		726.852	19.7751
604.852	1262.93		728.781	13.8815		728.781	18.6638
606.611	1310.28		730.709	13.4573		730.709	17.6475
608.369	1372.01		732.638	13.1066		732.638	16.7163
610.126	1450.45		734.566	12.7314		734.566	15.8728
611.883	1544.7		736.495	12.4214		736.495	15.4237
613.638	1663.48		738.423	12.1361		738.423	15.6726
615.395	1818.91		740.352	11.9346		740.352	15.9156
617.151	1994.97		742.28	11.7467		742.28	16.0079
618.905	2203.16		744.209	11.5712		744.209	16.1849
620.66	2445.71		746.137	11.5527		746.137	16.488
622.413	2724.49		748.066	11.7257		748.066	16.6276
624.166	3045.11		749.994	11.6175		749.994	16.7705
625.921	3358.95		751.923	11.4174		751.923	16.8074
627.673	3636.82		753.851	11.0634		753.851	16.5155
629.424	3812.47		755.779	10.7721		755.779	15.9718
631.176	3882.57		757.708	10.5573		757.708	15.3209
632.927	3838.38		759.636	10.2473		759.636	14.6012
634.678	3696.37		761.565	9.71582		761.565	13.7804
636.428	3463.35		763.493	9.36363		763.493	13.109
638.178	3170.79		765.422	8.92081		765.422	12.0994
639.926	2846.45		767.35	8.60131		767.35	11.1382
641.675	2523.29		769.279	8.41139		769.279	10.3158
643.425	2229.16		771.207	8.09489		771.207	9.62743
645.171	1988.29		773.136	7.406		773.136	9.11979
646.92	1809.27		775.064	6.76072		775.064	8.53549
648.666	1678.52		776.993	6.22926		776.993	7.7638
650.414	1585.27		778.921	5.90231		778.921	7.10622
652.159	1529.98		780.85	5.57251		780.85	6.55278
653.904	1517.17		782.778	5.13735		782.778	6.00895
655.649	1536.64		784.706	4.80708		784.706	5.57773
657.393	1592.33		786.635	4.67921		786.635	5.54447
659.139	1674.36		788.563	4.44514		788.563	5.1804
660.883	1793.26		790.492	4.48378		790.492	5.12312
662.624	1915.02		792.42	4.42349		792.42	5.28171
664.367	2057.39		794.349	4.4529		794.349	5.56934
666.11	2234.84		796.277	4.69686		796.277	5.85312
667.852	2480.32		798.206	5.0645		798.206	5.86888
669.594	2769.75		800.134	5.36594		800.134	5.61534
671.334	3073.57		802.063	5.51076		802.063	5.479
673.076	3375.93		803.991	5.61323		803.991	5.35308
674.815	3678.82		805.92	5.46522		805.92	5.19466
676.555	3941.99		807.848	5.08571		807.848	4.95381
678.294	4108.49		809.777	4.63574		809.777	4.63827
680.032	4144.18		811.705	4.1164		811.705	4.34747
681.771	4068.37		813.633	3.6523		813.633	4.25953
683.509	3907.33		815.562	2.93896		815.562	4.17006
685.246	3676.66		817.49	2.4547		817.49	4.18515
686.982	3390.1		819.419	2.17016		819.419	4.28975
688.719	3059.66		821.347	1.92006		821.347	4.24937
690.455	2732.57		823.276	1.71808		823.276	4.13657
692.191	2422.34		825.204	1.6628		825.204	4.26655
693.924	2171.23		827.133	1.90454		827.133	4.25637
695.659	1952.1		829.061	2.03623		829.061	4.18428
697.394	1771.94		830.99	1.86576		830.99	4.01327
699.126	1621.06		832.918	1.90271		832.918	3.61842
700.86	1503.67		834.847	2.04962		834.847	2.98035
702.592	1420.74		836.775	1.95468		836.775	2.15959
704.325	1344.26		838.703	1.63686		838.703	1.31151
706.056	1281.76		840.632	1.37785		840.632	0.76882
707.787	1223.43		842.56	1.13387		842.56	0.53068
709.517	1187.4		844.489	0.86169		844.489	0.27559
711.249	1142.04		846.417	0.58862		846.417	0.00463
712.979	1095.33		848.346	0.42587		848.346	0
714.708	1053.05		850.274	0.4324		850.274	0.33749
716.438	1021.04		852.203	0.34377		852.203	0.9751
718.164	994.133		854.131	0.04077		854.131	1.26099
719.893	956.651		856.06	0.09717		856.06	1.62485
721.621	936.246		857.988	0.19505		857.988	1.81071
723.348	923.524		859.917	0.23069		859.917	2.26548
725.074	917.998		861.845	0.35849		861.845	3.03071
726.801	914.558		863.774	0.66736		863.774	3.86957
728.526	914.143		865.702	1.06632		865.702	4.60319
730.252	924.889		867.63	1.27523		867.63	5.13383
731.976	928.433		869.559	1.65692		869.559	5.43465
733.7	946.844		871.487	2.23536		871.487	5.89841
735.423	944.766		873.416	2.89724		873.416	6.55076
737.148	943.348		875.344	3.51811		875.344	6.91673
738.871	911.26		877.273	4.03943		877.273	6.74441
740.594	894.488		879.201	4.58772		879.201	6.73422
742.316	874.927		881.13	5.03492		881.13	6.67035
744.038	858.603		883.058	5.40148		883.058	7.01496
745.757	833.025		884.987	5.57018		884.987	7.61947
747.478	808.11		886.915	5.74561		886.915	8.18558
749.199	794.576		888.844	5.83037		888.844	8.65216
750.918	791.035		890.772	5.53893		890.772	9.19582
752.638	774.942		892.701	5.3499		892.701	9.84972
754.356	758.635		894.629	5.51024		894.629	10.5982
756.075	729.763		896.558	5.44183		896.558	11.3036
757.792	730.167		898.486	5.41111		898.486	11.7131
759.509	728.711		900.414	5.58481		900.414	12.027
761.228	747.169		902.343	5.67816		902.343	12.275
762.944	755.313		904.271	5.73745		904.271	12.4444
764.66	770.573		906.2	5.96518		906.2	12.5387
766.375	778.622		908.128	6.27823		908.128	12.6442
768.09	779.935		910.057	6.73466		910.057	12.6684
769.805	780.09		911.985	7.27921		911.985	12.6249
771.52	779.317		913.914	7.79849		913.914	12.6683
773.232	788.059		915.842	8.49362		915.842	12.8213
774.946	779.376		917.771	9.61216		917.771	12.8682
776.66	764.886		919.699	10.6513		919.699	12.7953
778.371	736.268		921.628	11.8226		921.628	12.5975
780.084	729.921		923.556	12.8199		923.556	12.4207
781.795	727.286		925.485	13.2633		925.485	12.7097
783.505	742.764		927.413	13.372		927.413	12.6517
785.217	755.939		929.341	13.3089		929.341	12.5009
786.927	778.153		931.27	13.0248		931.27	12.4295
788.636	784.568		933.198	12.332		933.198	12.2932
790.345	794.245		935.127	11.2431		935.127	11.968
792.054	802.068		937.055	10.0224		937.055	11.5888
793.762	822.657		938.984	8.86247		938.984	11.1686
795.47	838.139		940.912	7.73869		940.912	10.5229
797.178	849.679		942.841	6.6139		942.841	9.86107
798.885	860.521		944.769	5.57838		944.769	9.3749
800.59	853.23		946.698	4.82021		946.698	9.01341
802.297	847.324		948.626	4.35982		948.626	8.97719
804.001	838.664		950.555	4.02861		950.555	8.62763
805.707	852.777		952.483	3.77243		952.483	8.39626
807.411	861.052		954.412	3.89493		954.412	8.14401
809.117	873.281		956.34	4.07481		956.34	7.59381
810.82	883.647		958.268	4.04943		958.268	7.03435
812.523	894.254		960.197	4.16559		960.197	6.62254
814.225	886.974		962.125	4.40173		962.125	6.18177
815.927	876.441		964.054	4.44359		964.054	5.67904
817.629	862.889		965.982	4.30326		965.982	5.44313
819.331	850.959		967.911	4.10593		967.911	5.54189
821.032	820.686		969.839	4.06973		969.839	5.56092
822.733	794.575		971.768	3.81088		971.768	5.33264
824.431	785.911		973.696	3.22745		973.696	5.12014
826.132	793.972		975.625	2.77555		975.625	4.93087
827.832	800.633		977.553	2.75145		977.553	4.71565
829.529	797.074		979.482	2.57001		979.482	4.37555
831.229	783.275		981.41	1.97651		981.41	4.11833
832.926	764.849		983.338	1.59487		983.338	3.80833
834.622	748.744		985.267	1.34638		985.267	3.48681
836.319	756.571		987.195	1.30053		987.195	3.07098
838.017	788.341		989.124	1.23522		989.124	2.79635
839.712	818.191		991.052	1.08463		991.052	2.63434
841.408	830.643		992.981	1.15646		992.981	2.32915
843.103	824.533		994.909	1.30744		994.909	2.11172
844.798	829.569		996.838	1.43514		996.838	2.04001
846.49	838.07		998.766	1.84592		998.766	2.45123
848.184	848.673		1000.7	2.27648		1000.7	3.10986
849.878	836.283		1002.62	2.40328		1002.62	3.6668
851.569	823.451		1004.55	2.35677		1004.55	4.1707
853.263	809.182		1006.48	2.50483		1006.48	4.74422
854.953	818.374		1008.41	2.64369		1008.41	5.40103
856.646	826.671		1010.34	2.93711		1010.34	5.8691
858.336	835.186		1012.27	3.19775		1012.27	6.26928
860.026	839.056		1014.19	3.37616		1014.19	6.35405
861.718	839.211		1016.12	3.64161		1016.12	6.12321
863.407	837.969		1018.05	4.11957		1018.05	6.4065
865.096	826.196		1019.98	4.53626		1019.98	6.86351
866.785	818.524		1021.91	4.9756		1021.91	7.51688
868.473	822.162		1023.84	5.32773		1023.84	8.10825
870.161	834.389		1025.77	5.61555		1025.77	8.16539
871.847	854.963		1027.69	5.89445		1027.69	8.24761
873.534	866.723		1029.62	6.24526		1029.62	8.39136
875.221	882.899		1031.55	6.33835		1031.55	8.81012
876.906	886.986		1033.48	6.40742		1033.48	9.24018
878.592	901.07		1035.41	6.63713		1035.41	9.65863
880.276	910.268		1037.34	6.92531		1037.34	10.1119
881.96	948.504		1039.26	7.29531		1039.26	10.7838
883.646	997.253		1041.19	7.74673		1041.19	12.0066
885.329	1081.92		1043.12	8.03002		1043.12	13.1999
887.012	1189.85		1045.05	8.45917		1045.05	14.0445
888.694	1330.7		1046.98	9.02609		1046.98	14.8923
890.377	1494.91		1048.91	9.4953		1048.91	15.3575
892.059	1665.56		1050.84	9.81992		1050.84	15.8907
893.74	1838.96		1052.76	9.99054		1052.76	16.2873
895.421	1988.5		1054.69	9.78583		1054.69	16.6873
897.1	2096.57		1056.62	9.59757		1056.62	17.0638
898.781	2150.16		1058.55	9.24499		1058.55	17.2682
900.461	2157.98		1060.48	8.83892		1060.48	17.3427
902.14	2132.35		1062.41	8.50754		1062.41	17.484
903.819	2064.65		1064.33	8.34324		1064.33	17.6417
905.497	1953.77		1066.26	8.2627		1066.26	17.7547
907.174	1802.77		1068.19	8.4125		1068.19	17.7799
908.851	1641.29		1070.12	8.66972		1070.12	18.0717
910.529	1483.18		1072.05	9.14601		1072.05	18.4495
912.205	1366.08		1073.98	9.90192		1073.98	19.0411
913.881	1263.8		1075.9	10.6797		1075.9	19.6351
915.555	1189.45		1077.83	11.2876		1077.83	20.0944
917.23	1110.16		1079.76	11.9677		1079.76	20.5083
918.905	1076.64		1081.69	12.4672		1081.69	20.5136
920.58	1084.95		1083.62	12.7872		1083.62	20.2351
922.252	1142.42		1085.55	12.9112		1085.55	19.9092
923.926	1220.9		1087.48	12.9267		1087.48	19.3387
925.6	1313.34		1089.4	12.6624		1089.4	18.237
927.271	1417.26		1091.33	11.7362		1091.33	16.5614
928.942	1500.76		1093.26	10.6289		1093.26	14.7096
930.615	1531.84		1095.19	9.56414		1095.19	13.0007
932.285	1507.18		1097.12	8.49802		1097.12	11.3056
933.956	1442.28		1099.05	7.29295		1099.05	9.50035
935.625	1368.62		1100.97	6.07857		1100.97	7.80737
937.295	1283.51		1102.9	5.16096		1102.9	6.44599
938.964	1201.93		1104.83	4.25099		1104.83	5.31998
940.633	1125.67		1106.76	3.16632		1106.76	4.38683
942.302	1041.02		1108.69	2.28006		1108.69	3.7267
943.968	976.924		1110.62	1.74086		1110.62	3.29473
945.636	924.116		1112.55	1.54075		1112.55	3.08066
947.302	915.224		1114.47	1.44103		1114.47	2.96973
948.969	907.968		1116.4	1.67403		1116.4	3.12304
950.634	906.985		1118.33	1.97856		1118.33	3.60278
952.301	895.304		1120.26	2.29185		1120.26	4.20033
953.966	875.034		1122.19	2.72899		1122.19	4.87708
955.63	855.428		1124.12	3.24104		1124.12	5.50512
957.294	841.565		1126.05	3.55967		1126.05	6.07205
958.957	855.746		1127.97	3.73409		1127.97	6.34516
960.62	872.927		1129.9	3.73816		1129.9	6.42385
962.283	901.029		1131.83	3.63887		1131.83	6.49341
963.946	917.758		1133.76	3.33734		1133.76	6.55472
965.608	945.167		1135.69	3.04431		1135.69	6.53385
967.268	961.875		1137.62	2.85264		1137.62	6.17043
968.93	978.84		1139.54	2.70923		1139.54	5.60334
970.591	971.177		1141.47	2.5057		1141.47	5.19867
972.251	955.624		1143.4	2.29492		1143.4	4.68098
973.909	922.2		1145.33	2.15262		1145.33	4.22029
975.57	891.87		1147.26	1.88033		1147.26	3.7343
977.228	860.795		1149.19	1.71174		1149.19	3.33399
978.886	835.67		1151.12	1.76806		1151.12	3.03097
980.544	817.969		1153.04	1.47884		1153.04	3.002
982.201	814.905		1154.97	1.20663		1154.97	3.18097
983.858	820.665		1156.9	0.85528		1156.9	3.30612
985.515	836.525		1158.83	0.38659		1158.83	3.51055
987.171	841.08		1160.76	0.21286		1160.76	3.6071
988.827	855.237		1162.69	0.17369		1162.69	3.40047
990.481	868.89		1164.61	0.10804		1164.61	3.02501
992.136	892.311		1166.54	0.09018		1166.54	2.60486
993.789	907.583		1168.47	0.08421		1168.47	2.63328
995.444	915.903		1170.4	0		1170.4	2.77696
997.097	924.225		1172.33	0.16755		1172.33	2.667
998.749	952.071		1174.26	0.25769		1174.26	2.58018
1000.4	997.044		1176.18	0.26714		1176.18	2.84177
1002.05	1054.25		1178.11	0.53885		1178.11	3.08444
1003.71	1099.69		1180.04	0.57243		1180.04	3.36855
1005.36	1138.17		1181.97	0.66759		1181.97	3.71448
1007.01	1172.04		1183.9	1.08306		1183.9	3.91465
1008.66	1213.35		1185.83	1.34482		1185.83	4.05202
1010.31	1279.05		1187.76	1.54107		1187.76	4.23967
1011.96	1365.48		1189.68	1.75686		1189.68	4.61341
1013.61	1487.08		1191.61	1.91026		1191.61	5.06668
1015.25	1620.28		1193.54	2.0479		1193.54	5.12646
1016.9	1755.45		1195.47	2.09176		1195.47	4.80721
1018.55	1832.79		1197.4	1.94869		1197.4	4.69204
1020.19	1839.26		1199.33	1.88885		1199.33	4.9112
1021.84	1781.47
1023.49	1685.13
1025.13	1562.41
1026.78	1420.72
1028.42	1285.4
1030.07	1168.17
1031.71	1088.84
1033.35	1051.31
1035	1067.84
1036.64	1141.85
1038.28	1262.27
1039.92	1427.62
1041.57	1585.52
1043.21	1768.77
1044.85	1924.73
1046.49	2100.37
1048.13	2231.55
1049.76	2335.65
1051.4	2364.75
1053.04	2281.02
1054.68	2111.87
1056.31	1877.96
1057.95	1672.23
1059.59	1481.12
1061.22	1322.11
1062.86	1186.54
1064.49	1098.57
1066.13	1081.81
1067.76	1119.27
1069.4	1205.99
1071.03	1337.31
1072.66	1505.28
1074.29	1684.06
1075.93	1820.75
1077.56	1907.54
1079.19	1956.27
1080.82	1966.73
1082.45	1945.84
1084.08	1882.42
1085.71	1823.11
1087.33	1755.09
1088.96	1686.96
1090.59	1582.3
1092.22	1463.43
1093.84	1335.52
1095.47	1216.84
1097.1	1095.14
1098.72	981.096
1100.35	881.222
1101.97	805.227
1103.6	731.367
1105.22	676.917
1106.84	644.067
1108.47	657.844
1110.09	689.865
1111.71	721.434
1113.33	729.596
1114.95	719.177
1116.57	709.918
1118.19	736.197
1119.81	785.706
1121.43	866.103
1123.05	934.19
1124.67	1007.42
1126.29	1053.75
1127.9	1096.61
1129.52	1125.05
1131.14	1152.8
1132.75	1157.68
1134.37	1155.84
1135.99	1152.61
1137.6	1150.47
1139.22	1125.54
1140.83	1073.69
1142.44	1017.21
1144.05	956.686
1145.67	885.597
1147.28	815.159
1148.89	754.883
1150.5	728.227
1152.11	703.662
1153.72	684.439
1155.33	660.338
1156.94	644.831
1158.55	646.977
1160.16	648.585
1161.77	649.592
1163.38	648.86
1164.98	659.67
1166.59	679.635
1168.2	687.522
1169.8	680.997
1171.41	666.522
1173.01	646.791
1174.62	627.877
1176.22	601.899
1177.83	595.785
1179.43	592.475
1181.03	610.112
1182.63	622.798
1184.23	648.62
1185.84	643.721
1187.44	620.429
1189.04	582.177
1190.64	572.954
1192.24	583.981
1193.84	614.078
1195.43	634.994
1197.03	638.6
1198.63	617.346

## Sheet: FT-IR
LA			PolyLA-Na			PolyLA-Na/PolyLA-1.5-0.8			PolyLA-Na/PolyLA-2-0.8			PolyLA-Na/PolyLA-3-0.8			PolyLA
399.675	0		399.675	0		399.675	0		399.675	0		399.675	0		399.675	0
400.157	0		400.157	0		400.157	0		400.157	0		400.157	0		400.157	0
400.639	0		400.639	0		400.639	0		400.639	0		400.639	0		400.639	0
401.121	90.0655		401.121	67.5234		401.121	76.5498		401.121	84.7869		401.121	100		401.121	77.9301
401.603	90.3103		401.603	67.8663		401.603	77.006		401.603	84.9044		401.603	99.685		401.603	78.9094
402.085	90.5551		402.085	68.2092		402.085	77.4623		402.085	85.0218		402.085	99.3701		402.085	79.8886
402.567	90.8003		402.567	68.553		402.567	77.92		402.567	85.1392		402.567	99.0542		402.567	80.87
403.05	91.0448		403.05	68.895		403.05	78.3748		403.05	85.2566		403.05	98.9976		403.05	81.8471
403.532	91.2862		403.532	69.2294		403.532	78.8183		403.532	85.3743		403.532	98.9411		403.532	82.8066
404.014	91.5284		404.014	69.5657		404.014	79.2646		404.014	85.4919		404.014	98.8845		404.014	83.7704
404.496	91.7725		404.496	69.9067		404.496	79.718		404.496	85.6094		404.496	98.828		404.496	84.7453
404.978	92.0241		404.978	70.2666		404.978	80.1999		404.978	85.7264		404.978	98.7715		404.978	85.764
405.46	92.294		405.46	70.6718		405.46	80.7499		405.46	85.8421		405.46	98.7149		405.46	86.8879
405.942	92.5684		405.942	71.0882		405.942	81.317		405.942	85.9576		405.942	98.6584		405.942	88.0382
406.424	92.8382		406.424	71.4926		406.424	81.8659		406.424	86.0735		406.424	98.6019		406.424	89.1604
406.906	93.1006		406.906	71.8797		406.906	82.3888		406.906	86.1896		406.906	98.5453		406.906	90.2422
407.389	93.3517		407.389	72.2428		407.389	82.876		407.389	86.3053		407.389	98.4888		407.389	91.2682
407.871	93.5859		407.871	72.5628		407.871	83.2982		407.871	86.4224		407.871	98.4322		407.871	92.1942
408.353	93.7999		408.353	72.83		408.353	83.6404		408.353	86.5416		408.353	98.3757		408.353	92.9972
408.835	93.9827		408.835	73.0101		408.835	83.85		408.835	86.6659		408.835	98.3192		408.835	93.5977
409.317	94.118		409.317	73.0476		409.317	83.8414		409.317	86.8003		409.317	98.2626		409.317	93.8668
409.799	94.22		409.799	72.9966		409.799	83.6987		409.799	86.9389		409.799	98.2061		409.799	93.9303
410.281	94.2974		410.281	72.8893		410.281	83.4717		410.281	87.0776		410.281	98.1496		410.281	93.8627
410.764	94.3513		410.764	72.7362		410.764	83.1774		410.764	87.2143		410.764	98.093		410.764	93.6886
411.246	94.3851		411.246	72.5591		411.246	82.8504		411.246	87.3451		411.246	98.0365		411.246	93.4589
411.728	94.4007		411.728	72.3564		411.728	82.4876		411.728	87.4714		411.728	97.98		411.728	93.1695
412.21	94.3987		412.21	72.1301		412.21	82.0917		412.21	87.5927		412.21	97.9234		412.21	92.8242
412.692	94.3864		412.692	71.8918		412.692	81.6794		412.692	87.7096		412.692	97.8669		412.692	92.4492
413.174	94.3758		413.174	71.6551		413.174	81.2686		413.174	87.8248		413.174	97.8103		413.174	92.0738
413.656	94.3535		413.656	71.4168		413.656	80.8589		413.656	87.932		413.656	97.7538		413.656	91.6931
414.138	94.3101		414.138	71.1776		414.138	80.455		414.138	88.0263		414.138	97.6973		414.138	91.3111
414.62	94.2452		414.62	70.9389		414.62	80.0592		414.62	88.1072		414.62	97.6407		414.62	90.9306
415.103	94.1594		415.103	70.698		415.103	79.6669		415.103	88.1752		415.103	97.5842		415.103	90.5454
415.585	94.0415		415.585	70.4674		415.585	79.3026		415.585	88.2217		415.585	97.5276		415.585	90.1872
416.067	93.8872		416.067	70.2539		416.067	78.9793		416.067	88.2427		416.067	97.4711		416.067	89.8732
416.549	93.677		416.549	70.0713		416.549	78.7267		416.549	88.2249		416.549	97.4146		416.549	89.641
417.031	93.3777		417.031	69.9423		417.031	78.5947		417.031	88.1461		417.031	97.358		417.031	89.5527
417.513	93.0267		417.513	69.8471		417.513	78.5365		417.513	88.0297		417.513	97.3015		417.513	89.5513
417.995	92.647		417.995	69.774		417.995	78.5247		417.995	87.8897		417.995	96.9571		417.995	89.6035
418.477	92.2493		418.477	69.7207		418.477	78.5513		418.477	87.732		418.477	96.5688		418.477	89.7007
418.959	91.8528		418.959	69.681		418.959	78.5988		418.959	87.5676		418.959	96.167		418.959	89.8226
419.442	91.4545		419.442	69.6548		419.442	78.6683		419.442	87.3948		419.442	95.7481		419.442	89.9702
419.924	91.0569		419.924	69.6419		419.924	78.7588		419.924	87.2147		419.924	95.315		419.924	90.1424
420.406	90.6636		420.406	69.6361		420.406	78.8589		420.406	87.0303		420.406	94.8794		420.406	90.3246
420.888	90.2732		420.888	69.6282		420.888	78.9545		420.888	86.8426		420.888	94.4518		420.888	90.4965
421.37	89.9023		421.37	69.6271		421.37	79.0536		421.37	86.6581		421.37	94.0396		421.37	90.673
421.852	89.566		421.852	69.6388		421.852	79.1596		421.852	86.4829		421.852	93.6527		421.852	90.8621
422.334	89.2671		422.334	69.6636		422.334	79.2722		422.334	86.3183		422.334	93.2939		422.334	91.0642
422.816	89.004		422.816	69.7027		422.816	79.3937		422.816	86.1629		422.816	92.9593		422.816	91.2821
423.298	88.8057		423.298	69.76		423.298	79.5193		423.298	86.0306		423.298	92.6778		423.298	91.5155
423.781	88.6868		423.781	69.8374		423.781	79.6459		423.781	85.9283		423.781	92.4642		423.781	91.7631
424.263	88.6895		424.263	69.9432		424.263	79.7704		424.263	85.8757		424.263	92.3569		424.263	92.0301
424.745	88.8844		424.745	70.092		424.745	79.8878		424.745	85.9057		424.745	92.4199		424.745	92.3249
425.227	89.2007		425.227	70.2675		425.227	80.0006		425.227	85.9852		425.227	92.5907		425.227	92.6354
425.709	89.5959		425.709	70.4598		425.709	80.1099		425.709	86.0944		425.709	92.8321		425.709	92.954
426.191	90.0555		426.191	70.6644		426.191	80.2146		426.191	86.2263		426.191	93.1319		426.191	93.276
426.673	90.5503		426.673	70.8733		426.673	80.3141		426.673	86.3664		426.673	93.4651		426.673	93.5941
427.155	91.0814		427.155	71.0872		427.155	80.4086		427.155	86.5164		427.155	93.8332		427.155	93.909
427.637	91.6457		427.637	71.305		427.637	80.4974		427.637	86.675		427.637	94.2341		427.637	94.2193
428.12	92.2271		428.12	71.5245		428.12	80.5822		428.12	86.836		428.12	94.654		428.12	94.5244
428.602	92.8076		428.602	71.7451		428.602	80.6666		428.602	86.9939		428.602	95.0768		428.602	94.8267
429.084	93.3899		429.084	71.9612		429.084	80.7441		429.084	87.1463		429.084	95.5066		429.084	95.1163
429.566	93.9716		429.566	72.1675		429.566	80.8097		429.566	87.2894		429.566	95.9431		429.566	95.3846
430.048	94.5499		430.048	72.3628		430.048	80.8624		430.048	87.422		430.048	96.3846		430.048	95.6296
430.53	95.1273		430.53	72.5475		430.53	80.9017		430.53	87.5458		430.53	96.834		430.53	95.8515
431.012	95.6862		431.012	72.711		431.012	80.9211		431.012	87.6485		431.012	97.2776		431.012	96.0359
431.495	96.2166		431.495	72.8476		431.495	80.9176		431.495	87.7237		431.495	97.7078		431.495	96.1755
431.977	96.6984		431.977	72.9422		431.977	80.881		431.977	87.7553		431.977	98.1094		431.977	96.2491
432.459	97.0994		432.459	72.9696		432.459	80.7944		432.459	87.7166		432.459	98.23		432.459	96.2216
432.941	97.4465		432.941	72.9545		432.941	80.6748		432.941	87.6333		432.941	98.3186		432.941	96.1276
433.423	97.7552		433.423	72.9114		433.423	80.5321		433.423	87.5205		433.423	98.3872		433.423	95.988
433.905	98.0277		433.905	72.8452		433.905	80.3699		433.905	87.3834		433.905	98.4383		433.905	95.8097
434.387	98.2707		434.387	72.7661		434.387	80.1954		434.387	87.2325		434.387	98.478		434.387	95.6071
434.869	98.4855		434.869	72.673		434.869	80.008		434.869	87.0663		434.869	98.5064		434.869	95.3792
435.351	98.6719		435.351	72.5668		435.351	79.8081		435.351	86.8854		435.351	98.5235		435.351	95.127
435.834	98.8406		435.834	72.4524		435.834	79.5991		435.834	86.6945		435.834	98.5361		435.834	94.8577
436.316	99.0085		436.316	72.3354		436.316	79.384		436.316	86.4984		436.316	98.5544		436.316	94.5788
436.798	99.156		436.798	72.215		436.798	79.1635		436.798	86.2973		436.798	98.5678		436.798	94.2903
437.28	99.2699		437.28	72.0926		437.28	78.9396		437.28	86.0928		437.28	98.5689		437.28	93.9939
437.762	99.3489		437.762	71.9685		437.762	78.7127		437.762	85.8852		437.762	98.5573		437.762	93.6907
438.244	99.3919		438.244	71.8417		438.244	78.4822		438.244	85.6729		438.244	98.5315		438.244	93.3791
438.726	99.3853		438.726	71.7188		438.726	78.2537		438.726	85.4638		438.726	98.4861		438.726	93.0691
439.208	99.3233		439.208	71.6033		439.208	78.0307		439.208	85.2619		439.208	98.4185		439.208	92.766
439.69	99.1814		439.69	71.5034		439.69	77.8206		439.69	85.0773		439.69	98.3177		439.69	92.482
440.173	98.9185		440.173	71.4327		440.173	77.6365		440.173	84.9269		440.173	98.165		440.173	92.2374
440.655	98.5795		440.655	71.3785		440.655	77.4659		440.655	84.7939		440.655	97.981		440.655	92.0134
441.137	98.1919		441.137	71.3335		441.137	77.3018		441.137	84.6684		441.137	97.7779		441.137	91.7993
441.619	97.7673		441.619	71.2954		441.619	77.1416		441.619	84.5466		441.619	97.5613		441.619	91.5915
442.101	97.3272		442.101	71.2591		442.101	76.98		442.101	84.4206		442.101	97.341		442.101	91.3825
442.583	96.8696		442.583	71.2256		442.583	76.8183		442.583	84.2924		442.583	97.1159		442.583	91.1741
443.065	96.3976		443.065	71.1946		443.065	76.6564		443.065	84.1618		443.065	96.8872		443.065	90.9663
443.547	95.9182		443.547	71.1641		443.547	76.493		443.547	84.0278		443.547	96.6577		443.547	90.7568
444.029	95.4362		444.029	71.1314		444.029	76.3274		444.029	83.8908		444.029	96.4282		444.029	90.5432
444.512	94.9622		444.512	71.0971		444.512	76.1577		444.512	83.7455		444.512	96.205		444.512	90.3247
444.994	94.5075		444.994	71.0608		444.994	75.9813		444.994	83.5868		444.994	95.9946		444.994	90.0992
445.476	94.0752		445.476	71.0225		445.476	75.7983		445.476	83.4143		445.476	95.7982		445.476	89.867
445.958	93.6639		445.958	70.9831		445.958	75.6099		445.958	83.2298		445.958	95.6151		445.958	89.6299
446.44	93.2986		446.44	70.9394		446.44	75.4099		446.44	83.0221		446.44	95.4583		446.44	89.3808
446.922	92.992		446.922	70.8896		446.922	75.1955		446.922	82.7858		446.922	95.3344		446.922	89.1165
447.404	92.7786		447.404	70.8295		447.404	74.9579		447.404	82.5047		447.404	95.2618		447.404	88.8274
447.886	92.7149		447.886	70.752		447.886	74.6822		447.886	82.1508		447.886	95.2713		447.886	88.4965
448.369	92.7466		448.369	70.6644		448.369	74.3843		448.369	81.7536		448.369	95.3324		448.369	88.142
448.851	92.8412		448.851	70.5712		448.851	74.0739		448.851	81.3312		448.851	95.4273		448.851	87.7749
449.333	92.9889		449.333	70.474		449.333	73.7546		449.333	80.8906		449.333	95.5497		449.333	87.3996
449.815	93.1685		449.815	70.3762		449.815	73.4335		449.815	80.4453		449.815	95.6873		449.815	87.0244
450.297	93.3811		450.297	70.2773		450.297	73.1103		450.297	79.9943		450.297	95.8409		450.297	86.6489
450.779	93.6249		450.779	70.1778		450.779	72.7863		450.779	79.5393		450.779	96.0093		450.779	86.2742
451.261	93.887		451.261	70.0791		451.261	72.4647		451.261	79.0859		451.261	96.1864		451.261	85.9034
451.743	94.1517		451.743	69.9822		451.743	72.149		451.743	78.6387		451.743	96.3648		451.743	85.5392
452.226	94.4258		452.226	69.888		452.226	71.8402		452.226	78.2018		452.226	96.5455		452.226	85.1847
452.708	94.7115		452.708	69.7975		452.708	71.5404		452.708	77.7803		452.708	96.7272		452.708	84.8435
453.19	95.0077		453.19	69.7111		453.19	71.2504		453.19	77.376		453.19	96.9091		453.19	84.5168
453.672	95.3168		453.672	69.6284		453.672	70.97		453.672	76.9879		453.672	97.0924		453.672	84.2041
454.154	95.6307		454.154	69.5523		454.154	70.705		454.154	76.6292		454.154	97.2693		454.154	83.914
454.636	95.9442		454.636	69.4846		454.636	70.4586		454.636	76.3069		454.636	97.4353		454.636	83.6512
455.118	96.2501		455.118	69.4291		455.118	70.238		455.118	76.0384		455.118	97.581		455.118	83.4274
455.6	96.5366		455.6	69.3923		455.6	70.0551		455.6	75.8525		455.6	97.6908		455.6	83.2616
456.082	96.812		456.082	69.3681		456.082	69.8995		456.082	75.7221		456.082	97.7787		456.082	83.136
456.565	97.0807		456.565	69.3527		456.565	69.7652		456.565	75.6314		456.565	97.8529		456.565	83.0397
457.047	97.3424		457.047	69.3451		457.047	69.6512		457.047	75.5759		457.047	97.9154		457.047	82.9697
457.529	97.5985		457.529	69.3429		457.529	69.5542		457.529	75.5456		457.529	97.9713		457.529	82.9192
458.011	97.8487		458.011	69.3461		458.011	69.4741		458.011	75.5409		458.011	98.02		458.011	82.8886
458.493	98.0926		458.493	69.3546		458.493	69.4108		458.493	75.561		458.493	98.0615		458.493	82.8774
458.975	98.3333		458.975	69.3665		458.975	69.3609		458.975	75.599		458.975	98.0991		458.975	82.8808
459.457	98.5769		459.457	69.3796		459.457	69.3191		459.457	75.6456		459.457	98.137		459.457	82.893
459.939	98.8146		459.939	69.3953		459.939	69.2908		459.939	75.7067		459.939	98.1721		459.939	82.9176
460.421	99.0398		460.421	69.4145		460.421	69.2792		460.421	75.7853		460.421	98.2029		460.421	82.9563
460.904	99.2512		460.904	69.4369		460.904	69.2847		460.904	75.8809		460.904	98.2294		460.904	83.0089
461.386	99.4481		461.386	69.4627		461.386	69.3077		461.386	75.995		461.386	98.2503		461.386	83.0762
461.868	99.623		461.868	69.4919		461.868	69.351		461.868	76.126		461.868	98.2667		461.868	83.1569
462.35	99.7725		462.35	69.5241		462.35	69.4157		462.35	76.2727		462.35	98.2792		462.35	83.2501
462.832	99.8847		462.832	69.5597		462.832	69.5073		462.832	76.4357		462.832	98.2878		462.832	83.3554
463.314	99.9396		463.314	69.5996		463.314	69.635		463.314	76.6161		463.314	98.2932		463.314	83.4729
463.796	99.9573		463.796	69.6423		463.796	69.7885		463.796	76.8108		463.796	98.295		463.796	83.6014
464.278	99.95		464.278	69.6868		464.278	69.9612		464.278	77.0174		464.278	98.2932		464.278	83.74
464.761	99.922		464.761	69.7325		464.761	70.1506		464.761	77.2345		464.761	98.2879		464.761	83.8877
465.243	99.8821		465.243	69.7785		465.243	70.3517		465.243	77.4596		465.243	98.2789		465.243	84.0437
465.725	99.8294		465.725	69.8248		465.725	70.5645		465.725	77.6924		465.725	98.2665		465.725	84.2075
466.207	99.7648		466.207	69.871		466.207	70.788		466.207	77.9323		466.207	98.2507		466.207	84.3786
466.689	99.6918		466.689	69.9173		466.689	71.02		466.689	78.1787		466.689	98.2318		466.689	84.5567
467.171	99.6137		467.171	69.9638		467.171	71.2582		467.171	78.4322		467.171	98.2098		467.171	84.7417
467.653	99.5324		467.653	70.0091		467.653	71.5012		467.653	78.6893		467.653	98.1848		467.653	84.932
468.135	99.4505		468.135	70.0519		468.135	71.7475		468.135	78.9467		468.135	98.1566		468.135	85.1263
468.618	99.3686		468.618	70.092		468.618	71.9961		468.618	79.2037		468.618	98.1256		468.618	85.3239
469.1	99.2859		469.1	70.1293		469.1	72.247		469.1	79.4595		469.1	98.0917		469.1	85.5243
469.582	99.2102		469.582	70.1616		469.582	72.496		469.582	79.7097		469.582	98.0548		469.582	85.7257
470.064	99.1456		470.064	70.1882		470.064	72.7404		470.064	79.9516		470.064	98.0149		470.064	85.9269
470.546	99.1023		470.546	70.2058		470.546	72.975		470.546	80.1784		470.546	97.9717		470.546	86.1251
471.028	99.0977		471.028	70.2098		471.028	73.1911		471.028	80.3792		471.028	97.9247		471.028	86.3162
471.51	99.1152		471.51	70.2048		471.51	73.396		471.51	80.564		471.51	97.8746		471.51	86.5036
471.992	99.1449		471.992	70.1936		471.992	73.5938		471.992	80.7387		471.992	97.8221		471.992	86.6889
472.474	99.1839		472.474	70.1769		472.474	73.7852		472.474	80.9047		472.474	97.7677		472.474	86.8726
472.957	99.2254		472.957	70.1565		472.957	73.9725		472.957	81.0657		472.957	97.7116		472.957	87.0554
473.439	99.2701		473.439	70.1325		473.439	74.1554		473.439	81.2214		473.439	97.654		473.439	87.2372
473.921	99.3175		473.921	70.105		473.921	74.3339		473.921	81.3719		473.921	97.5951		473.921	87.4178
474.403	99.3642		474.403	70.0755		474.403	74.5101		474.403	81.5197		474.403	97.535		474.403	87.598
474.885	99.4062		474.885	70.0459		474.885	74.6873		474.885	81.6679		474.885	97.4737		474.885	87.7793
475.367	99.4445		475.367	70.0148		475.367	74.862		475.367	81.8144		475.367	97.4117		475.367	87.9598
475.849	99.479		475.849	69.9816		475.849	75.0318		475.849	81.9579		475.849	97.3496		475.849	88.1386
476.331	99.5093		476.331	69.9464		476.331	75.1965		476.331	82.0986		476.331	97.2874		476.331	88.3153
476.813	99.5363		476.813	69.9092		476.813	75.3555		476.813	82.2357		476.813	97.2253		476.813	88.4896
477.296	99.5564		477.296	69.8698		477.296	75.5071		477.296	82.3697		477.296	97.164		477.296	88.6607
477.778	99.5674		477.778	69.8285		477.778	75.6507		477.778	82.5012		477.778	97.1039		477.778	88.8281
478.26	99.5649		478.26	69.7845		478.26	75.7828		478.26	82.6301		478.26	97.0463		478.26	88.9906
478.742	99.5419		478.742	69.7368		478.742	75.8982		478.742	82.7561		478.742	96.9928		478.742	89.1457
479.224	99.5049		479.224	69.687		479.224	76.0026		479.224	82.88		479.224	96.9419		479.224	89.2957
479.706	99.4578		479.706	69.6364		479.706	76.0994		479.706	83.0019		479.706	96.8927		479.706	89.4417
480.188	99.4015		480.188	69.5856		480.188	76.19		480.188	83.1222		480.188	96.8447		480.188	89.5843
480.67	99.3385		480.67	69.5358		480.67	76.277		480.67	83.2415		480.67	96.7976		480.67	89.724
481.152	99.2686		481.152	69.4869		481.152	76.3603		481.152	83.3595		481.152	96.7513		481.152	89.8609
481.635	99.1921		481.635	69.439		481.635	76.4401		481.635	83.4765		481.635	96.7058		481.635	89.9952
482.117	99.1109		482.117	69.3922		482.117	76.5173		482.117	83.5922		482.117	96.661		482.117	90.1275
482.599	99.0277		482.599	69.3458		482.599	76.5928		482.599	83.7057		482.599	96.6164		482.599	90.2589
483.081	98.9403		483.081	69.3018		483.081	76.6675		483.081	83.8185		483.081	96.5722		483.081	90.3885
483.563	98.8474		483.563	69.2616		483.563	76.7425		483.563	83.932		483.563	96.5284		483.563	90.5159
484.045	98.749		484.045	69.2256		484.045	76.8184		484.045	84.0461		484.045	96.4851		484.045	90.6411
484.527	98.645		484.527	69.1937		484.527	76.8947		484.527	84.1609		484.527	96.4424		484.527	90.7641
485.01	98.5347		485.01	69.1684		485.01	76.9744		485.01	84.2782		485.01	96.3999		485.01	90.8845
485.492	98.4181		485.492	69.151		485.492	77.0588		485.492	84.3988		485.492	96.3575		485.492	91.0024
485.974	98.2937		485.974	69.1453		485.974	77.1519		485.974	84.5254		485.974	96.3148		485.974	91.1171
486.456	98.159		486.456	69.1576		486.456	77.26		486.456	84.6628		486.456	96.2711		486.456	91.2273
486.938	98.0172		486.938	69.1814		486.938	77.377		486.938	84.806		486.938	96.2271		486.938	91.3347
487.42	97.8702		487.42	69.2132		487.42	77.4992		487.42	84.9523		487.42	96.1834		487.42	91.44
487.902	97.7191		487.902	69.2516		487.902	77.6255		487.902	85.1005		487.902	96.1401		487.902	91.5439
488.384	97.5649		488.384	69.2939		488.384	77.7534		488.384	85.2484		488.384	96.0975		488.384	91.6475
488.866	97.4085		488.866	69.3404		488.866	77.8832		488.866	85.3963		488.866	96.0556		488.866	91.7503
489.349	97.2502		489.349	69.3909		489.349	78.0147		489.349	85.5441		489.349	96.0145		489.349	91.8524
489.831	97.0915		489.831	69.4442		489.831	78.1465		489.831	85.6909		489.831	95.9746		489.831	91.9533
490.313	96.9345		490.313	69.4991		490.313	78.2771		490.313	85.8362		490.313	95.936		490.313	92.0522
490.795	96.7781		490.795	69.5554		490.795	78.407		490.795	85.9793		490.795	95.8987		490.795	92.151
491.277	96.6219		491.277	69.6123		491.277	78.5362		491.277	86.1191		491.277	95.8627		491.277	92.2514
491.759	96.4663		491.759	69.6698		491.759	78.6645		491.759	86.2554		491.759	95.8278		491.759	92.3536
492.241	96.3117		492.241	69.728		492.241	78.7922		492.241	86.3884		492.241	95.7943		492.241	92.4574
492.723	96.1576		492.723	69.7849		492.723	78.9181		492.723	86.5158		492.723	95.7622		492.723	92.5655
493.205	96.0043		493.205	69.8393		493.205	79.0415		493.205	86.6363		493.205	95.7315		493.205	92.6792
493.688	95.8506		493.688	69.8882		493.688	79.1608		493.688	86.7466		493.688	95.7022		493.688	92.8029
494.17	95.6939		494.17	69.9272		494.17	79.2736		494.17	86.8413		494.17	95.6743		494.17	92.9437
494.652	95.5382		494.652	69.9605		494.652	79.3822		494.652	86.9258		494.652	95.6479		494.652	93.0941
495.134	95.3857		495.134	69.9909		495.134	79.4877		495.134	87.0033		495.134	95.6232		495.134	93.2492
495.616	95.2385		495.616	70.0193		495.616	79.5905		495.616	87.0749		495.616	95.6006		495.616	93.4071
496.098	95.1004		496.098	70.0476		496.098	79.6914		496.098	87.143		496.098	95.5806		496.098	93.564
496.58	94.9691		496.58	70.0753		496.58	79.7902		496.58	87.2072		496.58	95.5625		496.58	93.7206
497.062	94.8448		497.062	70.1026		497.062	79.8869		497.062	87.2679		497.062	95.5463		497.062	93.8765
497.545	94.7247		497.545	70.1299		497.545	79.9817		497.545	87.326		497.545	95.5309		497.545	94.0308
498.027	94.6025		498.027	70.1577		498.027	80.0751		498.027	87.3826		498.027	95.5144		498.027	94.1834
498.509	94.4888		498.509	70.1865		498.509	80.1669		498.509	87.4378		498.509	95.4996		498.509	94.3318
498.991	94.3918		498.991	70.2171		498.991	80.2573		498.991	87.4921		498.991	95.4884		498.991	94.4736
499.473	94.3119		499.473	70.2494		499.473	80.346		499.473	87.5456		499.473	95.481		499.473	94.6082
499.955	94.2482		499.955	70.2832		499.955	80.433		499.955	87.598		499.955	95.4769		499.955	94.7363
500.437	94.2135		500.437	70.3203		500.437	80.5187		500.437	87.6512		500.437	95.4794		500.437	94.8527
500.919	94.2138		500.919	70.3618		500.919	80.6035		500.919	87.706		500.919	95.4898		500.919	94.9549
501.401	94.2694		501.401	70.4106		501.401	80.6881		501.401	87.7647		501.401	95.5133		501.401	95.0355
501.884	94.4154		501.884	70.4715		501.884	80.7738		501.884	87.831		501.884	95.5588		501.884	95.0824
502.366	94.614		502.366	70.5394		502.366	80.8592		502.366	87.9014		502.366	95.6165		502.366	95.1078
502.848	94.8424		502.848	70.6112		502.848	80.9434		502.848	87.9738		502.848	95.6801		502.848	95.1192
503.33	95.0906		503.33	70.6856		503.33	81.0258		503.33	88.0474		503.33	95.7471		503.33	95.1194
503.812	95.3403		503.812	70.7602		503.812	81.1056		503.812	88.1208		503.812	95.812		503.812	95.1137
504.294	95.5942		504.294	70.8352		504.294	81.1831		504.294	88.1942		504.294	95.8761		504.294	95.1016
504.776	95.8504		504.776	70.9106		504.776	81.2583		504.776	88.2676		504.776	95.9387		504.776	95.0836
505.258	96.1047		505.258	70.9856		505.258	81.3314		505.258	88.3403		505.258	95.9995		505.258	95.062
505.74	96.3566		505.74	71.0601		505.74	81.4033		505.74	88.4116		505.74	96.0595		505.74	95.0389
506.223	96.5933		506.223	71.1326		506.223	81.4723		506.223	88.4817		506.223	96.1135		506.223	95.0152
506.705	96.8024		506.705	71.2016		506.705	81.5372		506.705	88.5501		506.705	96.1568		506.705	94.9925
507.187	96.9815		507.187	71.2669		507.187	81.5978		507.187	88.6169		507.187	96.1887		507.187	94.9712
507.669	97.1327		507.669	71.3287		507.669	81.6544		507.669	88.6823		507.669	96.2099		507.669	94.9507
508.151	97.2305		508.151	71.384		508.151	81.7048		508.151	88.7452		508.151	96.2117		508.151	94.9357
508.633	97.2622		508.633	71.431		508.633	81.7479		508.633	88.805		508.633	96.1896		508.633	94.9288
509.115	97.1914		509.115	71.4654		509.115	81.7802		509.115	88.8603		509.115	96.1309		509.115	94.9359
509.597	96.9569		509.597	71.4795		509.597	81.7959		509.597	88.9086		509.597	96.0135		509.597	94.9674
510.079	96.6203		510.079	71.4809		510.079	81.8012		510.079	88.9523		510.079	95.86		510.079	95.0134
510.562	96.2183		510.562	71.4743		510.562	81.8001		510.562	88.993		510.562	95.6839		510.562	95.0682
511.044	95.7639		511.044	71.4612		511.044	81.7941		511.044	89.0312		511.044	95.4902		511.044	95.1299
511.526	95.2821		511.526	71.4451		511.526	81.7864		511.526	89.0681		511.526	95.2886		511.526	95.1947
512.008	94.7724		512.008	71.4254		512.008	81.7765		512.008	89.1034		512.008	95.0785		512.008	95.2629
512.49	94.2376		512.49	71.4026		512.49	81.7648		512.49	89.1373		512.49	94.8611		512.49	95.3345
512.972	93.6918		512.972	71.378		512.972	81.7518		512.972	89.1702		512.972	94.6411		512.972	95.4072
513.454	93.1509		513.454	71.3528		513.454	81.7378		513.454	89.2022		513.454	94.4233		513.454	95.4791
513.937	92.6124		513.937	71.3277		513.937	81.7248		513.937	89.2339		513.937	94.2084		513.937	95.5504
514.419	92.0783		514.419	71.3036		514.419	81.7149		514.419	89.2656		514.419	93.9989		514.419	95.6212
514.901	91.551		514.901	71.2809		514.901	81.7085		514.901	89.2974		514.901	93.7956		514.901	95.6911
515.383	91.0284		515.383	71.2591		515.383	81.7052		515.383	89.3292		515.383	93.5978		515.383	95.7608
515.865	90.5256		515.865	71.2412		515.865	81.7092		515.865	89.362		515.865	93.4132		515.865	95.828
516.347	90.0513		516.347	71.2289		516.347	81.7227		516.347	89.3965		516.347	93.2458		516.347	95.8913
516.829	89.6221		516.829	71.226		516.829	81.7517		516.829	89.4342		516.829	93.105		516.829	95.948
517.311	89.2651		517.311	71.2391		517.311	81.8064		517.311	89.4778		517.311	93.0063		517.311	95.9933
517.793	88.9582		517.793	71.2618		517.793	81.8766		517.793	89.5245		517.793	92.9359		517.793	96.0318
518.275	88.6888		518.275	71.2905		518.275	81.9561		518.275	89.573		518.275	92.8855		518.275	96.0661
518.758	88.4557		518.758	71.3237		518.758	82.0427		518.758	89.6225		518.758	92.8533		518.758	96.0969
519.24	88.2533		519.24	71.3588		519.24	82.1319		519.24	89.6719		519.24	92.8347		519.24	96.126
519.722	88.0811		519.722	71.3962		519.722	82.2242		519.722	89.7216		519.722	92.8297		519.722	96.1532
520.204	87.939		520.204	71.4358		520.204	82.3193		520.204	89.7712		520.204	92.838		520.204	96.1786
520.686	87.8186		520.686	71.4763		520.686	82.4155		520.686	89.8206		520.686	92.8554		520.686	96.2033
521.168	87.7055		521.168	71.5166		521.168	82.5115		521.168	89.8696		521.168	92.876		521.168	96.2283
521.65	87.6168		521.65	71.5566		521.65	82.6061		521.65	89.9177		521.65	92.905		521.65	96.2532
522.132	87.5642		522.132	71.5958		522.132	82.6975		522.132	89.9642		522.132	92.9457		522.132	96.2779
522.615	87.549		522.615	71.634		522.615	82.7855		522.615	90.0092		522.615	92.9983		522.615	96.3024
523.097	87.5722		523.097	71.6718		523.097	82.8707		523.097	90.0528		523.097	93.0633		523.097	96.3266
523.579	87.6462		523.579	71.7068		523.579	82.9486		523.579	90.0937		523.579	93.1425		523.579	96.3512
524.061	87.7763		524.061	71.7383		524.061	83.017		524.061	90.1312		524.061	93.2366		524.061	96.3766
524.543	87.9841		524.543	71.7634		524.543	83.0698		524.543	90.1634		524.543	93.3496		524.543	96.4039
525.025	88.3062		525.025	71.7777		525.025	83.0971		525.025	90.1871		525.025	93.489		525.025	96.4342
525.507	88.7031		525.507	71.7857		525.507	83.1088		525.507	90.2057		525.507	93.6462		525.507	96.4665
525.989	89.1509		525.989	71.7899		525.989	83.1107		525.989	90.221		525.989	93.8158		525.989	96.4999
526.471	89.6399		526.471	71.7912		526.471	83.1051		526.471	90.2338		526.471	93.9954		526.471	96.5343
526.954	90.1523		526.954	71.7916		526.954	83.096		526.954	90.2458		526.954	94.1807		526.954	96.5693
527.436	90.6888		527.436	71.7909		527.436	83.083		527.436	90.2565		527.436	94.3718		527.436	96.6048
527.918	91.2468		527.918	71.789		527.918	83.0664		527.918	90.2663		527.918	94.568		527.918	96.641
528.4	91.8187		528.4	71.787		528.4	83.0482		528.4	90.2755		528.4	94.7677		528.4	96.6772
528.882	92.3983		528.882	71.7856		528.882	83.0302		528.882	90.2844		528.882	94.9697		528.882	96.713
529.364	92.9796		529.364	71.785		529.364	83.0127		529.364	90.2937		529.364	95.1718		529.364	96.7489
529.846	93.5555		529.846	71.7855		529.846	82.9966		529.846	90.3042		529.846	95.3714		529.846	96.7853
530.328	94.1236		530.328	71.7873		530.328	82.9822		530.328	90.3158		530.328	95.5677		530.328	96.8222
530.811	94.6847		530.811	71.7901		530.811	82.9689		530.811	90.3286		530.811	95.7607		530.811	96.8597
531.293	95.2211		531.293	71.7955		531.293	82.96		531.293	90.3441		531.293	95.9454		531.293	96.898
531.775	95.7233		531.775	71.8042		531.775	82.9572		531.775	90.3632		531.775	96.1189		531.775	96.9373
532.257	96.1682		532.257	71.8182		532.257	82.9648		532.257	90.3884		532.257	96.2746		532.257	96.9781
532.739	96.5176		532.739	71.8407		532.739	82.9897		532.739	90.4236		532.739	96.4012		532.739	97.0216
533.221	96.8066		533.221	71.8685		533.221	83.0252		533.221	90.4647		533.221	96.5089		533.221	97.0664
533.703	97.0558		533.703	71.8998		533.703	83.0674		533.703	90.5095		533.703	96.6038		533.703	97.112
534.185	97.2707		534.185	71.934		534.185	83.115		534.185	90.5571		534.185	96.6874		534.185	97.1579
534.668	97.4645		534.668	71.9699		534.668	83.1654		534.668	90.6057		534.668	96.7634		534.668	97.2036
535.15	97.6358		535.15	72.0075		535.15	83.2189		535.15	90.6555		535.15	96.8316		535.15	97.2492
535.632	97.7852		535.632	72.0468		535.632	83.2751		535.632	90.7064		535.632	96.8921		535.632	97.2945
536.114	97.9207		536.114	72.0871		536.114	83.3327		536.114	90.7575		536.114	96.9473		536.114	97.3394
536.596	98.0527		536.596	72.1279		536.596	83.3896		536.596	90.8083		536.596	97.0003		536.596	97.3839
537.078	98.1749		537.078	72.1691		537.078	83.4467		537.078	90.8584		537.078	97.0491		537.078	97.4276
537.56	98.2844		537.56	72.2107		537.56	83.5042		537.56	90.9075		537.56	97.0927		537.56	97.47
538.042	98.3813		538.042	72.2525		538.042	83.5619		538.042	90.9554		538.042	97.131		538.042	97.511
538.524	98.4633		538.524	72.2947		538.524	83.6203		538.524	91.0023		538.524	97.1634		538.524	97.5506
539.006	98.5339		539.006	72.3365		539.006	83.6782		539.006	91.0468		539.006	97.1908		539.006	97.5881
539.489	98.5952		539.489	72.3775		539.489	83.7348		539.489	91.0882		539.489	97.2135		539.489	97.623
539.971	98.6496		539.971	72.4164		539.971	83.7893		539.971	91.1245		539.971	97.2318		539.971	97.6541
540.453	98.7009		540.453	72.4516		540.453	83.8399		540.453	91.1528		540.453	97.2463		540.453	97.6794
540.935	98.7464		540.935	72.4847		540.935	83.8879		540.935	91.176		540.935	97.2567		540.935	97.7009
541.417	98.7846		541.417	72.5168		541.417	83.934		541.417	91.1958		541.417	97.2633		541.417	97.7196
541.899	98.8156		541.899	72.5482		541.899	83.9784		541.899	91.2128		541.899	97.266		541.899	97.7361
542.381	98.8386		542.381	72.5797		542.381	84.0215		542.381	91.2281		542.381	97.2649		542.381	97.7512
542.864	98.8541		542.864	72.6111		542.864	84.0631		542.864	91.2415		542.864	97.2603		542.864	97.7646
543.346	98.8625		543.346	72.6424		543.346	84.1031		543.346	91.2532		543.346	97.2522		543.346	97.7766
543.828	98.8632		543.828	72.6738		543.828	84.142		543.828	91.2637		543.828	97.2408		543.828	97.7874
544.31	98.8553		544.31	72.7055		544.31	84.1803		544.31	91.2733		544.31	97.226		544.31	97.7974
544.792	98.8404		544.792	72.7377		544.792	84.2172		544.792	91.2823		544.792	97.2082		544.792	97.8068
545.274	98.8196		545.274	72.7707		545.274	84.2524		545.274	91.2908		545.274	97.1876		545.274	97.8155
545.756	98.7932		545.756	72.8045		545.756	84.2857		545.756	91.2988		545.756	97.1645		545.756	97.8237
546.238	98.762		546.238	72.839		546.238	84.3169		546.238	91.3061		546.238	97.1389		546.238	97.8313
546.72	98.7265		546.72	72.8751		546.72	84.3457		546.72	91.3136		546.72	97.1113		546.72	97.8388
547.202	98.6873		547.202	72.9131		547.202	84.3719		547.202	91.3218		547.202	97.0818		547.202	97.8467
547.685	98.6457		547.685	72.9542		547.685	84.395		547.685	91.3319		547.685	97.0508		547.685	97.8556
548.167	98.6036		548.167	73.0005		548.167	84.4139		548.167	91.3459		548.167	97.019		548.167	97.867
548.649	98.5596		548.649	73.0498		548.649	84.4296		548.649	91.3618		548.649	96.986		548.649	97.8794
549.131	98.5129		549.131	73.1009		549.131	84.4426		549.131	91.3782		549.131	96.9516		549.131	97.8923
549.613	98.4637		549.613	73.1531		549.613	84.453		549.613	91.395		549.613	96.916		549.613	97.9052
550.095	98.4114		550.095	73.2055		550.095	84.4613		550.095	91.411		550.095	96.8791		550.095	97.918
550.577	98.3564		550.577	73.2582		550.577	84.4673		550.577	91.4265		550.577	96.841		550.577	97.9303
551.059	98.2989		551.059	73.3111		551.059	84.4711		551.059	91.4413		551.059	96.8018		551.059	97.9423
551.542	98.2389		551.542	73.3636		551.542	84.473		551.542	91.4552		551.542	96.7617		551.542	97.9535
552.024	98.1761		552.024	73.4152		552.024	84.4733		552.024	91.4677		552.024	96.7206		552.024	97.9634
552.506	98.111		552.506	73.466		552.506	84.4717		552.506	91.4788		552.506	96.6787		552.506	97.9723
552.988	98.0437		552.988	73.5155		552.988	84.4681		552.988	91.4881		552.988	96.6361		552.988	97.9805
553.47	97.9743		553.47	73.5637		553.47	84.4626		553.47	91.4956		553.47	96.5929		553.47	97.988
553.952	97.9033		553.952	73.6106		553.952	84.4552		553.952	91.5014		553.952	96.5493		553.952	97.9947
554.434	97.8304		554.434	73.6554		554.434	84.4458		554.434	91.5046		554.434	96.5053		554.434	98.0007
554.916	97.7556		554.916	73.6977		554.916	84.4346		554.916	91.5049		554.916	96.4609		554.916	98.006
555.399	97.6787		555.399	73.7364		555.399	84.4215		555.399	91.5012		555.399	96.4162		555.399	98.0109
555.881	97.5988		555.881	73.7699		555.881	84.4064		555.881	91.4918		555.881	96.3709		555.881	98.0157
556.363	97.5173		556.363	73.7997		556.363	84.3895		556.363	91.4783		556.363	96.3256		556.363	98.0199
556.845	97.4348		556.845	73.8266		556.845	84.3709		556.845	91.4618		556.845	96.2804		556.845	98.023
557.327	97.3518		557.327	73.8508		557.327	84.3506		557.327	91.4427		557.327	96.2356		557.327	98.0249
557.809	97.2688		557.809	73.8728		557.809	84.3287		557.809	91.4215		557.809	96.1914		557.809	98.025
558.291	97.1862		558.291	73.8926		558.291	84.3052		558.291	91.3983		558.291	96.1479		558.291	98.0236
558.773	97.1041		558.773	73.9101		558.773	84.28		558.773	91.3732		558.773	96.1052		558.773	98.0205
559.255	97.023		559.255	73.9257		559.255	84.2533		559.255	91.3464		559.255	96.0633		559.255	98.0158
559.737	96.9434		559.737	73.9398		559.737	84.2248		559.737	91.3183		559.737	96.0222		559.737	98.0099
560.22	96.8654		560.22	73.9521		560.22	84.1948		560.22	91.289		560.22	95.9822		560.22	98.0019
560.702	96.7893		560.702	73.9625		560.702	84.1635		560.702	91.2584		560.702	95.9439		560.702	97.9913
561.184	96.7154		561.184	73.9707		561.184	84.1309		561.184	91.2267		561.184	95.9073		561.184	97.978
561.666	96.6439		561.666	73.9768		561.666	84.097		561.666	91.1936		561.666	95.8725		561.666	97.962
562.148	96.5752		562.148	73.9807		562.148	84.062		562.148	91.1597		562.148	95.8401		562.148	97.9421
562.63	96.5097		562.63	73.9826		562.63	84.0261		562.63	91.1252		562.63	95.8103		562.63	97.9181
563.112	96.4479		563.112	73.9822		563.112	83.9898		563.112	91.0907		563.112	95.7842		563.112	97.8882
563.595	96.3905		563.595	73.9796		563.595	83.9536		563.595	91.057		563.595	95.7629		563.595	97.8498
564.077	96.3373		564.077	73.9748		564.077	83.9168		564.077	91.0232		564.077	95.7453		564.077	97.8057
564.559	96.2882		564.559	73.9679		564.559	83.8792		564.559	90.989		564.559	95.7307		564.559	97.7575
565.041	96.2437		565.041	73.9589		565.041	83.8405		565.041	90.9542		565.041	95.7188		565.041	97.7058
565.523	96.2041		565.523	73.9478		565.523	83.8003		565.523	90.9184		565.523	95.7093		565.523	97.6519
566.005	96.1691		566.005	73.9347		566.005	83.7587		566.005	90.8818		566.005	95.7021		566.005	97.5958
566.487	96.1389		566.487	73.9198		566.487	83.7159		566.487	90.8442		566.487	95.6971		566.487	97.5375
566.969	96.1129		566.969	73.9035		566.969	83.6718		566.969	90.8057		566.969	95.6939		566.969	97.4775
567.451	96.0897		567.451	73.8865		567.451	83.6268		567.451	90.766		567.451	95.6917		567.451	97.4163
567.933	96.0716		567.933	73.868		567.933	83.5803		567.933	90.7252		567.933	95.6912		567.933	97.3542
568.416	96.06		568.416	73.8472		568.416	83.5318		568.416	90.6832		568.416	95.693		568.416	97.2917
568.898	96.0553		568.898	73.8243		568.898	83.4814		568.898	90.64		568.898	95.697		568.898	97.2288
569.38	96.0574		569.38	73.7993		569.38	83.429		569.38	90.5956		569.38	95.7032		569.38	97.1656
569.862	96.0686		569.862	73.7713		569.862	83.374		569.862	90.5499		569.862	95.7122		569.862	97.103
570.344	96.09		570.344	73.7398		570.344	83.316		570.344	90.5025		570.344	95.7241		570.344	97.0419
570.826	96.1253		570.826	73.7031		570.826	83.2535		570.826	90.4532		570.826	95.7398		570.826	96.9838
571.308	96.1807		571.308	73.6583		571.308	83.1846		571.308	90.4012		571.308	95.7609		571.308	96.9313
571.79	96.2497		571.79	73.6087		571.79	83.1115		571.79	90.3473		571.79	95.7857		571.79	96.8819
572.273	96.3282		572.273	73.5565		572.273	83.0356		572.273	90.2919		572.273	95.8128		572.273	96.8341
572.755	96.4148		572.755	73.5026		572.755	82.9577		572.755	90.2352		572.755	95.8419		572.755	96.7875
573.237	96.5066		573.237	73.4488		573.237	82.8788		573.237	90.1775		573.237	95.8718		573.237	96.7408
573.719	96.6037		573.719	73.395		573.719	82.7988		573.719	90.1189		573.719	95.9028		573.719	96.6944
574.201	96.7056		574.201	73.3413		574.201	82.718		574.201	90.0593		574.201	95.9346		574.201	96.6483
574.683	96.8106		574.683	73.2882		574.683	82.6369		574.683	89.9993		574.683	95.9669		574.683	96.6021
575.165	96.9171		575.165	73.2357		575.165	82.5562		575.165	89.9391		575.165	95.9996		575.165	96.5559
575.647	97.025		575.647	73.1854		575.647	82.4759		575.647	89.8785		575.647	96.0321		575.647	96.5091
576.13	97.134		576.13	73.1382		576.13	82.3963		576.13	89.8173		576.13	96.0637		576.13	96.4613
576.612	97.2436		576.612	73.0945		576.612	82.3176		576.612	89.7556		576.612	96.0944		576.612	96.4123
577.094	97.3541		577.094	73.0543		577.094	82.2397		577.094	89.6934		577.094	96.124		577.094	96.3625
577.576	97.4634		577.576	73.0199		577.576	82.1635		577.576	89.6305		577.576	96.1515		577.576	96.3106
578.058	97.5706		578.058	72.9926		578.058	82.0895		578.058	89.567		578.058	96.1762		578.058	96.2559
578.54	97.6736		578.54	72.9758		578.54	82.0186		578.54	89.5026		578.54	96.1965		578.54	96.1965
579.022	97.7693		579.022	72.975		579.022	81.9523		579.022	89.4364		579.022	96.2097		579.022	96.1292
579.504	97.86		579.504	72.9849		579.504	81.8894		579.504	89.3695		579.504	96.2183		579.504	96.0575
579.986	97.9471		579.986	73.0022		579.986	81.8293		579.986	89.3024		579.986	96.2238		579.986	95.9835
580.469	98.0306		580.469	73.0257		580.469	81.7718		580.469	89.2354		580.469	96.2267		580.469	95.9079
580.951	98.1111		580.951	73.0532		580.951	81.7167		580.951	89.169		580.951	96.2279		580.951	95.8325
581.433	98.1885		581.433	73.085		581.433	81.664		581.433	89.1032		581.433	96.2274		581.433	95.757
581.915	98.2627		581.915	73.1208		581.915	81.6137		581.915	89.0381		581.915	96.2252		581.915	95.6815
582.397	98.3345		582.397	73.1594		582.397	81.5652		582.397	88.9739		582.397	96.2218		582.397	95.6067
582.879	98.4052		582.879	73.1994		582.879	81.5179		582.879	88.9104		582.879	96.2177		582.879	95.5326
583.361	98.4729		583.361	73.2411		583.361	81.4726		583.361	88.8483		583.361	96.2128		583.361	95.4602
583.843	98.5365		583.843	73.2845		583.843	81.4302		583.843	88.788		583.843	96.2072		583.843	95.3904
584.326	98.5956		584.326	73.3296		584.326	81.3906		584.326	88.7296		584.326	96.2009		584.326	95.3234
584.808	98.65		584.808	73.3764		584.808	81.354		584.808	88.6732		584.808	96.1936		584.808	95.259
585.29	98.6984		585.29	73.4239		585.29	81.3211		585.29	88.6195		585.29	96.186		585.29	95.1993
585.772	98.7402		585.772	73.4714		585.772	81.2921		585.772	88.569		585.772	96.1785		585.772	95.1454
586.254	98.7732		586.254	73.5174		586.254	81.2685		586.254	88.5228		586.254	96.1718		586.254	95.0999
586.736	98.7938		586.736	73.5599		586.736	81.2522		586.736	88.483		586.736	96.1671		586.736	95.0677
587.218	98.8056		587.218	73.6007		587.218	81.2411		587.218	88.4475		587.218	96.1632		587.218	95.0441
587.7	98.8109		587.7	73.6409		587.7	81.2338		587.7	88.4154		587.7	96.1594		587.7	95.0263
588.182	98.8103		588.182	73.6807		588.182	81.2297		588.182	88.3864		588.182	96.1554		588.182	95.0132
588.665	98.8053		588.665	73.7208		588.665	81.2277		588.665	88.3599		588.665	96.1506		588.665	95.0029
589.147	98.7959		589.147	73.761		589.147	81.228		589.147	88.3357		589.147	96.1451		589.147	94.9956
589.629	98.7822		589.629	73.8013		589.629	81.2304		589.629	88.3139		589.629	96.139		589.629	94.9911
590.111	98.765		590.111	73.8422		590.111	81.2345		590.111	88.2938		590.111	96.1321		590.111	94.9884
590.593	98.7451		590.593	73.884		590.593	81.2397		590.593	88.2747		590.593	96.1244		590.593	94.9867
591.075	98.7225		591.075	73.9265		591.075	81.2459		591.075	88.2573		591.075	96.1156		591.075	94.9857
591.557	98.6975		591.557	73.9692		591.557	81.2528		591.557	88.2417		591.557	96.1053		591.557	94.9853
592.039	98.6701		592.039	74.0122		592.039	81.2601		592.039	88.2279		592.039	96.0935		592.039	94.9852
592.521	98.6402		592.521	74.0552		592.521	81.268		592.521	88.2161		592.521	96.0804		592.521	94.9856
593.004	98.6088		593.004	74.0984		593.004	81.2756		593.004	88.2064		593.004	96.0652		593.004	94.9851
593.486	98.5765		593.486	74.1417		593.486	81.2823		593.486	88.1986		593.486	96.0474		593.486	94.9829
593.968	98.5446		593.968	74.1852		593.968	81.287		593.968	88.1933		593.968	96.026		593.968	94.9771
594.45	98.515		594.45	74.2288		594.45	81.2878		594.45	88.1912		594.45	95.9991		594.45	94.9647
594.932	98.4859		594.932	74.2725		594.932	81.2864		594.932	88.1912		594.932	95.9686		594.932	94.9485
595.414	98.4564		595.414	74.3162		595.414	81.2838		595.414	88.1929		595.414	95.9358		595.414	94.9303
595.896	98.4261		595.896	74.36		595.896	81.2802		595.896	88.1958		595.896	95.9013		595.896	94.9105
596.378	98.3945		596.378	74.4037		596.378	81.2765		596.378	88.1995		596.378	95.8658		596.378	94.8904
596.861	98.3617		596.861	74.4473		596.861	81.2723		596.861	88.204		596.861	95.8294		596.861	94.8698
597.343	98.3276		597.343	74.4908		597.343	81.2677		597.343	88.209		597.343	95.7922		597.343	94.8486
597.825	98.2921		597.825	74.5342		597.825	81.2627		597.825	88.2142		597.825	95.7543		597.825	94.8272
598.307	98.2547		598.307	74.5773		598.307	81.2576		598.307	88.2193		598.307	95.716		598.307	94.8059
598.789	98.2157		598.789	74.6201		598.789	81.2525		598.789	88.2242		598.789	95.6777		598.789	94.785
599.271	98.175		599.271	74.6628		599.271	81.2475		599.271	88.2289		599.271	95.64		599.271	94.7649
599.753	98.1328		599.753	74.7053		599.753	81.2427		599.753	88.2331		599.753	95.603		599.753	94.7454
600.235	98.0892		600.235	74.7474		600.235	81.2378		600.235	88.2367		600.235	95.5665		600.235	94.7264
600.717	98.0438		600.717	74.7894		600.717	81.2336		600.717	88.2395		600.717	95.5318		600.717	94.7089
601.2	97.9965		601.2	74.8312		601.2	81.2303		601.2	88.2413		601.2	95.4994		601.2	94.6935
601.682	97.9468		601.682	74.8729		601.682	81.2289		601.682	88.2418		601.682	95.4709		601.682	94.6817
602.164	97.8939		602.164	74.9147		602.164	81.2314		602.164	88.2407		602.164	95.4491		602.164	94.6762
602.646	97.8387		602.646	74.9563		602.646	81.2355		602.646	88.2379		602.646	95.4313		602.646	94.6743
603.128	97.7818		603.128	74.9975		603.128	81.2403		603.128	88.2335		603.128	95.4159		603.128	94.674
603.61	97.7235		603.61	75.0383		603.61	81.2451		603.61	88.2273		603.61	95.4022		603.61	94.6749
604.092	97.6644		604.092	75.0783		604.092	81.2489		604.092	88.219		604.092	95.3892		604.092	94.6755
604.574	97.6042		604.574	75.1177		604.574	81.2519		604.574	88.2087		604.574	95.3769		604.574	94.6761
605.057	97.543		605.057	75.1563		605.057	81.2539		605.057	88.1964		605.057	95.3653		605.057	94.6764
605.539	97.4804		605.539	75.1943		605.539	81.2549		605.539	88.1823		605.539	95.3537		605.539	94.6761
606.021	97.4159		606.021	75.2316		606.021	81.2549		606.021	88.167		606.021	95.3414		606.021	94.6751
606.503	97.3507		606.503	75.268		606.503	81.2531		606.503	88.1495		606.503	95.3286		606.503	94.6725
606.985	97.2857		606.985	75.3033		606.985	81.2485		606.985	88.1289		606.985	95.3151		606.985	94.6677
607.467	97.2208		607.467	75.3373		607.467	81.2412		607.467	88.105		607.467	95.3009		607.467	94.6605
607.949	97.156		607.949	75.3702		607.949	81.2311		607.949	88.0778		607.949	95.286		607.949	94.6511
608.431	97.0929		608.431	75.4014		608.431	81.2168		608.431	88.0462		608.431	95.2699		608.431	94.6377
608.913	97.0321		608.913	75.4309		608.913	81.1975		608.913	88.0095		608.913	95.252		608.913	94.6197
609.396	96.9761		609.396	75.4578		609.396	81.171		609.396	87.9657		609.396	95.2316		609.396	94.5946
609.878	96.9291		609.878	75.4814		609.878	81.1333		609.878	87.9118		609.878	95.2074		609.878	94.5587
610.36	96.8865		610.36	75.5026		610.36	81.0885		610.36	87.8509		610.36	95.1806		610.36	94.5158
610.842	96.8457		610.842	75.522		610.842	81.0387		610.842	87.7852		610.842	95.1517		610.842	94.4681
611.324	96.8055		611.324	75.5397		611.324	80.9848		611.324	87.7154		611.324	95.1209		611.324	94.4165
611.806	96.7635		611.806	75.5562		611.806	80.9284		611.806	87.6428		611.806	95.0885		611.806	94.3624
612.288	96.7202		612.288	75.5715		612.288	80.8694		612.288	87.5676		612.288	95.0545		612.288	94.3059
612.77	96.6754		612.77	75.5857		612.77	80.808		612.77	87.4899		612.77	95.0191		612.77	94.247
613.253	96.6287		613.253	75.599		613.253	80.7451		613.253	87.4105		613.253	94.9824		613.253	94.1867
613.735	96.5802		613.735	75.612		613.735	80.6817		613.735	87.3303		613.735	94.9451		613.735	94.126
614.217	96.5282		614.217	75.6243		614.217	80.6176		614.217	87.2492		614.217	94.9067		614.217	94.0647
614.699	96.471		614.699	75.6358		614.699	80.553		614.699	87.1675		614.699	94.8667		614.699	94.0027
615.181	96.4082		615.181	75.6466		615.181	80.4881		615.181	87.0851		615.181	94.825		615.181	93.9403
615.663	96.3402		615.663	75.6566		615.663	80.4228		615.663	87.0023		615.663	94.7816		615.663	93.8773
616.145	96.2637		616.145	75.666		616.145	80.3581		616.145	86.9197		616.145	94.7362		616.145	93.8145
616.627	96.1769		616.627	75.6746		616.627	80.2946		616.627	86.8379		616.627	94.6886		616.627	93.7526
617.109	96.0749		617.109	75.6824		617.109	80.2335		617.109	86.758		617.109	94.6381		617.109	93.6922
617.592	95.9497		617.592	75.6891		617.592	80.1766		617.592	86.6814		617.592	94.5836		617.592	93.6351
618.074	95.8094		618.074	75.6951		618.074	80.1225		618.074	86.607		618.074	94.5263		618.074	93.5798
618.556	95.6594		618.556	75.7008		618.556	80.0701		618.556	86.5341		618.556	94.4671		618.556	93.5259
619.038	95.5011		619.038	75.7063		619.038	80.0192		619.038	86.4626		619.038	94.4062		619.038	93.4732
619.52	95.3379		619.52	75.7119		619.52	79.9694		619.52	86.3922		619.52	94.3441		619.52	93.4213
620.002	95.1701		620.002	75.7176		620.002	79.9208		620.002	86.323		620.002	94.281		620.002	93.3703
620.484	94.9983		620.484	75.7234		620.484	79.8733		620.484	86.2551		620.484	94.2171		620.484	93.3203
620.966	94.8251		620.966	75.7292		620.966	79.8267		620.966	86.1882		620.966	94.153		620.966	93.2711
621.448	94.6538		621.448	75.7349		621.448	79.7804		621.448	86.1219		621.448	94.0897		621.448	93.2226
621.931	94.4827		621.931	75.741		621.931	79.7349		621.931	86.0567		621.931	94.0265		621.931	93.1748
622.413	94.311		622.413	75.748		622.413	79.6906		622.413	85.993		622.413	93.9629		622.413	93.1282
622.895	94.1391		622.895	75.756		622.895	79.6474		622.895	85.931		622.895	93.8991		622.895	93.0826
623.377	93.9672		623.377	75.765		623.377	79.6056		623.377	85.8708		623.377	93.8352		623.377	93.0383
623.859	93.7954		623.859	75.7757		623.859	79.5652		623.859	85.8127		623.859	93.7707		623.859	92.9952
624.341	93.6245		624.341	75.7886		624.341	79.5263		624.341	85.7568		624.341	93.7055		624.341	92.9532
624.823	93.4538		624.823	75.8048		624.823	79.489		624.823	85.7036		624.823	93.6388		624.823	92.9124
625.305	93.2822		625.305	75.8264		625.305	79.4536		625.305	85.6538		625.305	93.5687		625.305	92.8724
625.788	93.1124		625.788	75.8512		625.788	79.4198		625.788	85.6068		625.788	93.4974		625.788	92.8337
626.27	92.9461		626.27	75.8781		626.27	79.3876		626.27	85.5623		626.27	93.4266		626.27	92.7965
626.752	92.7847		626.752	75.9066		626.752	79.3569		626.752	85.52		626.752	93.3569		626.752	92.761
627.234	92.6306		627.234	75.9359		627.234	79.3278		627.234	85.4801		627.234	93.2899		627.234	92.7275
627.716	92.4831		627.716	75.966		627.716	79.3001		627.716	85.4422		627.716	93.2251		627.716	92.696
628.198	92.3428		628.198	75.9968		628.198	79.2738		628.198	85.4065		628.198	93.1629		628.198	92.6663
628.68	92.2086		628.68	76.028		628.68	79.249		628.68	85.3726		628.68	93.1029		628.68	92.6383
629.162	92.0782		629.162	76.059		629.162	79.2253		629.162	85.34		629.162	93.0443		629.162	92.6117
629.644	91.957		629.644	76.0898		629.644	79.203		629.644	85.3093		629.644	92.9895		629.644	92.5872
630.127	91.8492		630.127	76.1203		630.127	79.1823		630.127	85.2808		630.127	92.9404		630.127	92.5655
630.609	91.7556		630.609	76.1503		630.609	79.1632		630.609	85.2547		630.609	92.8972		630.609	92.5466
631.091	91.676		631.091	76.1799		631.091	79.1456		631.091	85.2308		631.091	92.8599		631.091	92.5306
631.573	91.6172		631.573	76.2083		631.573	79.1298		631.573	85.2097		631.573	92.8316		631.573	92.5185
632.055	91.5824		632.055	76.2353		632.055	79.1159		632.055	85.1915		632.055	92.8139		632.055	92.5107
632.537	91.5819		632.537	76.2599		632.537	79.104		632.537	85.1772		632.537	92.8119		632.537	92.5089
633.019	91.6332		633.019	76.2807		633.019	79.0949		633.019	85.168		633.019	92.8338		633.019	92.5159
633.501	91.7183		633.501	76.299		633.501	79.0878		633.501	85.1625		633.501	92.8711		633.501	92.5288
633.984	91.8264		633.984	76.3156		633.984	79.0824		633.984	85.1596		633.984	92.9185		633.984	92.5457
634.466	91.9536		634.466	76.3308		634.466	79.0787		634.466	85.1589		634.466	92.9741		634.466	92.566
634.948	92.0925		634.948	76.3449		634.948	79.0765		634.948	85.1597		634.948	93.0343		634.948	92.5884
635.43	92.243		635.43	76.358		635.43	79.0756		635.43	85.1619		635.43	93.0991		635.43	92.6129
635.912	92.404		635.912	76.3701		635.912	79.0759		635.912	85.1654		635.912	93.1681		635.912	92.6392
636.394	92.5709		636.394	76.3815		636.394	79.0769		636.394	85.1698		636.394	93.2391		636.394	92.6667
636.876	92.7385		636.876	76.3929		636.876	79.0782		636.876	85.1747		636.876	93.3101		636.876	92.6943
637.358	92.908		637.358	76.4037		637.358	79.0801		637.358	85.18		637.358	93.381		637.358	92.7223
637.841	93.0788		637.841	76.4138		637.841	79.0833		637.841	85.1854		637.841	93.4515		637.841	92.7505
638.323	93.2502		638.323	76.4232		638.323	79.0876		638.323	85.1908		638.323	93.521		638.323	92.7788
638.805	93.4222		638.805	76.4318		638.805	79.0929		638.805	85.1963		638.805	93.5899		638.805	92.8071
639.287	93.5912		639.287	76.4397		639.287	79.0998		639.287	85.2011		639.287	93.6557		639.287	92.8348
639.769	93.7545		639.769	76.4468		639.769	79.1085		639.769	85.2049		639.769	93.7172		639.769	92.8615
640.251	93.9081		640.251	76.453		640.251	79.12		640.251	85.2072		640.251	93.7717		640.251	92.8864
640.733	94.0458		640.733	76.4581		640.733	79.136		640.733	85.2065		640.733	93.8152		640.733	92.9086
641.215	94.1718		641.215	76.4623		641.215	79.1545		641.215	85.204		641.215	93.8508		641.215	92.9285
641.697	94.2882		641.697	76.466		641.697	79.1741		641.697	85.2001		641.697	93.8803		641.697	92.9466
642.179	94.3948		642.179	76.4692		642.179	79.1941		642.179	85.1948		642.179	93.9041		642.179	92.9628
642.662	94.4922		642.662	76.4722		642.662	79.2134		642.662	85.1883		642.662	93.923		642.662	92.977
643.144	94.5801		643.144	76.475		643.144	79.232		643.144	85.1807		643.144	93.9369		643.144	92.9893
643.626	94.6578		643.626	76.4775		643.626	79.2498		643.626	85.1719		643.626	93.9455		643.626	92.9996
644.108	94.7262		644.108	76.4798		644.108	79.2665		644.108	85.1623		644.108	93.9497		644.108	93.0081
644.59	94.7876		644.59	76.4819		644.59	79.282		644.59	85.1521		644.59	93.9509		644.59	93.0157
645.072	94.8382		645.072	76.4841		645.072	79.2954		645.072	85.141		645.072	93.9473		645.072	93.0211
645.554	94.8757		645.554	76.4865		645.554	79.3058		645.554	85.1284		645.554	93.938		645.554	93.0235
646.036	94.8991		646.036	76.4892		646.036	79.3131		646.036	85.1143		646.036	93.9225		646.036	93.0229
646.519	94.9077		646.519	76.4922		646.519	79.3171		646.519	85.0987		646.519	93.9005		646.519	93.0191
647.001	94.8991		647.001	76.4959		647.001	79.3164		647.001	85.081		647.001	93.8713		647.001	93.011
647.483	94.8718		647.483	76.5006		647.483	79.31		647.483	85.0611		647.483	93.8344		647.483	92.9982
647.965	94.8219		647.965	76.5068		647.965	79.2956		647.965	85.0384		647.965	93.7883		647.965	92.9791
648.447	94.7433		648.447	76.5155		648.447	79.2694		648.447	85.0117		648.447	93.7306		648.447	92.9509
648.929	94.6415		648.929	76.5258		648.929	79.2352		648.929	84.9822		648.929	93.6636		648.929	92.9163
649.411	94.5196		649.411	76.537		649.411	79.1949		649.411	84.9505		649.411	93.5888		649.411	92.8771
649.893	94.3782		649.893	76.5489		649.893	79.1494		649.893	84.917		649.893	93.5062		649.893	92.8338
650.375	94.219		650.375	76.5612		650.375	79.0999		650.375	84.8819		650.375	93.4169		650.375	92.7874
650.858	94.0422		650.858	76.5739		650.858	79.0466		650.858	84.8455		650.858	93.3208		650.858	92.7381
651.34	93.8481		651.34	76.587		651.34	78.9895		651.34	84.8079		651.34	93.2182		651.34	92.686
651.822	93.6388		651.822	76.6003		651.822	78.9299		651.822	84.7695		651.822	93.1098		651.822	92.632
652.304	93.4178		652.304	76.6136		652.304	78.8694		652.304	84.7312		652.304	92.9971		652.304	92.5772
652.786	93.1816		652.786	76.6269		652.786	78.8068		652.786	84.6923		652.786	92.8787		652.786	92.521
653.268	92.9275		653.268	76.6402		653.268	78.7415		653.268	84.6525		653.268	92.7542		653.268	92.4632
653.75	92.6557		653.75	76.6532		653.75	78.6735		653.75	84.6118		653.75	92.6235		653.75	92.4037
654.232	92.3661		654.232	76.6662		654.232	78.6029		654.232	84.5702		654.232	92.4866		654.232	92.3428
654.715	92.0562		654.715	76.6786		654.715	78.5293		654.715	84.5275		654.715	92.3429		654.715	92.2803
655.197	91.725		655.197	76.6904		655.197	78.4527		655.197	84.4835		655.197	92.1922		655.197	92.2165
655.679	91.3681		655.679	76.701		655.679	78.3725		655.679	84.4374		655.679	92.0334		655.679	92.1511
656.161	90.9777		656.161	76.7095		656.161	78.2869		656.161	84.3878		656.161	91.8641		656.161	92.0836
656.643	90.5626		656.643	76.7167		656.643	78.1982		656.643	84.3364		656.643	91.6871		656.643	92.0149
657.125	90.1284		657.125	76.7233		657.125	78.1076		657.125	84.2846		657.125	91.5042		657.125	91.9459
657.607	89.677		657.607	76.7295		657.607	78.0157		657.607	84.2327		657.607	91.3158		657.607	91.8769
658.089	89.2113		658.089	76.7356		658.089	77.9237		658.089	84.1817		658.089	91.1229		658.089	91.8084
658.572	88.7332		658.572	76.7415		658.572	77.8318		658.572	84.1316		658.572	90.9262		658.572	91.7406
659.054	88.2442		659.054	76.7472		659.054	77.7401		659.054	84.0827		659.054	90.7264		659.054	91.6738
659.536	87.7487		659.536	76.7529		659.536	77.6493		659.536	84.0355		659.536	90.5254		659.536	91.6085
660.018	87.2536		660.018	76.7583		660.018	77.5599		660.018	83.9901		660.018	90.326		660.018	91.5449
660.5	86.7537		660.5	76.7638		660.5	77.4724		660.5	83.9471		660.5	90.1259		660.5	91.4833
660.982	86.2458		660.982	76.7699		660.982	77.3872		660.982	83.907		660.982	89.9233		660.982	91.4241
661.464	85.731		661.464	76.7764		661.464	77.3049		661.464	83.8701		661.464	89.7186		661.464	91.3675
661.946	85.2103		661.946	76.7834		661.946	77.2254		661.946	83.8363		661.946	89.5125		661.946	91.3137
662.428	84.68		662.428	76.7914		662.428	77.15		662.428	83.8068		662.428	89.3026		662.428	91.2632
662.91	84.1394		662.91	76.8009		662.91	77.0792		662.91	83.7821		662.91	89.0885		662.91	91.2164
663.393	83.5811		663.393	76.8129		663.393	77.0143		663.393	83.7635		663.393	88.8658		663.393	91.1738
663.875	82.9916		663.875	76.8291		663.875	76.9576		663.875	83.7533		663.875	88.6272		663.875	91.1362
664.357	82.3884		664.357	76.8477		664.357	76.9073		664.357	83.7495		664.357	88.3821		664.357	91.1033
664.839	81.7826		664.839	76.8674		664.839	76.8628		664.839	83.7511		664.839	88.136		664.839	91.075
665.321	81.18		665.321	76.8879		665.321	76.8239		665.321	83.7581		665.321	87.8921		665.321	91.0516
665.803	80.5906		665.803	76.9085		665.803	76.7907		665.803	83.7699		665.803	87.6555		665.803	91.0335
666.285	80.0135		666.285	76.929		666.285	76.7628		666.285	83.7864		666.285	87.4257		666.285	91.0204
666.768	79.4509		666.768	76.9492		666.768	76.7403		666.768	83.8076		666.768	87.2034		666.768	91.0125
667.25	78.9045		667.25	76.9684		667.25	76.7222		667.25	83.8328		667.25	86.9894		667.25	91.0089
667.732	78.3733		667.732	76.9859		667.732	76.7071		667.732	83.8606		667.732	86.7828		667.732	91.0084
668.214	77.8676		668.214	77.0019		668.214	76.6969		668.214	83.8925		668.214	86.5892		668.214	91.0132
668.696	77.3966		668.696	77.0169		668.696	76.6934		668.696	83.9295		668.696	86.4136		668.696	91.0249
669.178	76.9626		669.178	77.0306		669.178	76.6968		669.178	83.9717		669.178	86.257		669.178	91.0436
669.66	76.5656		669.66	77.043		669.66	76.707		669.66	84.0191		669.66	86.1192		669.66	91.0693
670.142	76.2218		670.142	77.054		670.142	76.726		670.142	84.0728		670.142	86.0091		670.142	91.1044
670.624	75.9397		670.624	77.0636		670.624	76.7548		670.624	84.1333		670.624	85.9311		670.624	91.1499
671.107	75.7426		671.107	77.0721		671.107	76.7965		671.107	84.2024		671.107	85.8982		671.107	91.2094
671.589	75.6693		671.589	77.08		671.589	76.8571		671.589	84.2834		671.589	85.9318		671.589	91.2893
672.071	75.6822		672.071	77.0863		672.071	76.9303		672.071	84.3728		672.071	86.0106		672.071	91.3829
672.553	75.759		672.553	77.0903		672.553	77.0124		672.553	84.4683		672.553	86.1219		672.553	91.4861
673.035	75.8929		673.035	77.0916		673.035	77.1021		673.035	84.569		673.035	86.2615		673.035	91.5976
673.517	76.0697		673.517	77.0894		673.517	77.1967		673.517	84.6733		673.517	86.421		673.517	91.7144
673.999	76.2893		673.999	77.0838		673.999	77.2961		673.999	84.7811		673.999	86.6005		673.999	91.8365
674.481	76.5502		674.481	77.0746		674.481	77.3998		674.481	84.8921		674.481	86.7989		674.481	91.9634
674.963	76.8423		674.963	77.0616		674.963	77.5063		674.963	85.0051		674.963	87.0112		674.963	92.0935
675.446	77.1525		675.446	77.0452		675.446	77.6138		675.446	85.1191		675.446	87.2309		675.446	92.2249
675.928	77.4882		675.928	77.0242		675.928	77.7225		675.928	85.2341		675.928	87.4604		675.928	92.3577
676.41	77.8524		676.41	76.9978		676.41	77.8319		676.41	85.35		676.41	87.6999		676.41	92.4916
676.892	78.2441		676.892	76.9658		676.892	77.9417		676.892	85.4666		676.892	87.9488		676.892	92.6261
677.374	78.6646		677.374	76.9281		677.374	78.0518		677.374	85.5837		677.374	88.2075		677.374	92.7613
677.856	79.1109		677.856	76.8834		677.856	78.1606		677.856	85.7006		677.856	88.4725		677.856	92.8955
678.338	79.5806		678.338	76.831		678.338	78.2671		678.338	85.8167		678.338	88.7415		678.338	93.0276
678.82	80.0734		678.82	76.7687		678.82	78.3696		678.82	85.9312		678.82	89.0108		678.82	93.1556
679.303	80.5895		679.303	76.6934		679.303	78.4654		679.303	86.0431		679.303	89.275		679.303	93.2767
679.785	81.1248		679.785	76.6082		679.785	78.5562		679.785	86.1528		679.785	89.5378		679.785	93.393
680.267	81.6763		680.267	76.515		680.267	78.6431		680.267	86.2603		680.267	89.8008		680.267	93.5055
680.749	82.2414		680.749	76.4141		680.749	78.7259		680.749	86.3655		680.749	90.064		680.749	93.6142
681.231	82.8165		681.231	76.3061		681.231	78.805		681.231	86.4679		681.231	90.3278		681.231	93.7196
681.713	83.4009		681.713	76.192		681.713	78.8802		681.713	86.5677		681.713	90.5917		681.713	93.8216
682.195	83.9931		682.195	76.072		682.195	78.9515		682.195	86.6645		682.195	90.8553		682.195	93.9198
682.677	84.5923		682.677	75.9485		682.677	79.0195		682.677	86.7587		682.677	91.1195		682.677	94.0151
683.159	85.1993		683.159	75.8251		683.159	79.086		683.159	86.8511		683.159	91.3858		683.159	94.1088
683.642	85.8081		683.642	75.6978		683.642	79.1485		683.642	86.94		683.642	91.6513		683.642	94.1988
684.124	86.4137		684.124	75.5639		684.124	79.2054		684.124	87.0244		684.124	91.9136		684.124	94.284
684.606	87.0141		684.606	75.4234		684.606	79.2563		684.606	87.1038		684.606	92.172		684.606	94.3639
685.088	87.6084		685.088	75.2769		685.088	79.3012		685.088	87.1782		685.088	92.4256		685.088	94.4384
685.57	88.1891		685.57	75.1206		685.57	79.3379		685.57	87.2459		685.57	92.6723		685.57	94.5059
686.052	88.7522		686.052	74.9532		686.052	79.3656		686.052	87.3062		686.052	92.9107		686.052	94.566
686.534	89.2872		686.534	74.7682		686.534	79.3811		686.534	87.3567		686.534	93.1372		686.534	94.6161
687.016	89.7775		687.016	74.5546		687.016	79.379		687.016	87.3933		687.016	93.3462		687.016	94.6526
687.499	90.2375		687.499	74.3252		687.499	79.3648		687.499	87.42		687.499	93.5427		687.499	94.6792
687.981	90.6758		687.981	74.088		687.981	79.3417		687.981	87.439		687.981	93.7296		687.981	94.6981
688.463	91.094		688.463	73.8467		688.463	79.3109		688.463	87.451		688.463	93.9075		688.463	94.7099
688.945	91.4969		688.945	73.6077		688.945	79.2746		688.945	87.4576		688.945	94.0782		688.945	94.716
689.427	91.8842		689.427	73.3706		689.427	79.2327		689.427	87.4587		689.427	94.2416		689.427	94.7166
689.909	92.2557		689.909	73.1365		689.909	79.1856		689.909	87.4544		689.909	94.3975		689.909	94.7117
690.391	92.6153		690.391	72.9073		690.391	79.1346		690.391	87.446		690.391	94.5476		690.391	94.7025
690.873	92.9684		690.873	72.6836		690.873	79.0813		690.873	87.4349		690.873	94.6935		690.873	94.6902
691.356	93.31		691.356	72.47		691.356	79.0253		691.356	87.4201		691.356	94.8337		691.356	94.6741
691.837	93.6371		691.837	72.2708		691.837	78.9667		691.837	87.4013		691.837	94.9671		691.837	94.6539
692.32	93.9492		692.32	72.0873		692.32	78.9057		692.32	87.3786		692.32	95.0936		692.32	94.6296
692.802	94.2453		692.802	71.9191		692.802	78.8423		692.802	87.3518		692.802	95.2129		692.802	94.6013
693.284	94.5242		693.284	71.775		693.284	78.7775		693.284	87.3212		693.284	95.3245		693.284	94.5692
693.766	94.7856		693.766	71.6594		693.766	78.712		693.766	87.287		693.766	95.4284		693.766	94.5334
694.248	95.0263		694.248	71.5843		694.248	78.6471		694.248	87.2488		694.248	95.5234		694.248	94.4939
694.73	95.2411		694.73	71.5698		694.73	78.5845		694.73	87.2063		694.73	95.6077		694.73	94.4505
695.212	95.4357		695.212	71.5966		695.212	78.5231		695.212	87.1604		695.212	95.6834		695.212	94.4038
695.694	95.6135		695.694	71.6535		695.694	78.462		695.694	87.1116		695.694	95.7519		695.694	94.3544
696.177	95.776		696.177	71.7371		696.177	78.4015		696.177	87.0605		696.177	95.8135		696.177	94.3025
696.659	95.9256		696.659	71.8403		696.659	78.3412		696.659	87.0077		696.659	95.8693		696.659	94.2487
697.141	96.0623		697.141	71.9629		697.141	78.2814		697.141	86.9532		697.141	95.9193		697.141	94.193
697.623	96.1866		697.623	72.1043		697.623	78.222		697.623	86.8971		697.623	95.9637		697.623	94.1357
698.105	96.2997		698.105	72.2591		698.105	78.1628		698.105	86.8397		698.105	96.003		698.105	94.0769
698.587	96.4028		698.587	72.4204		698.587	78.1031		698.587	86.7806		698.587	96.0376		698.587	94.0166
699.069	96.4964		699.069	72.5925		699.069	78.0439		699.069	86.7209		699.069	96.0678		699.069	93.9554
699.551	96.5813		699.551	72.7775		699.551	77.9861		699.551	86.6613		699.551	96.0939		699.551	93.894
700.034	96.6581		700.034	72.975		700.034	77.9299		700.034	86.6022		700.034	96.1161		700.034	93.8324
700.516	96.7267		700.516	73.1855		700.516	77.8756		700.516	86.5435		700.516	96.1345		700.516	93.7709
700.998	96.7893		700.998	73.4084		700.998	77.8238		700.998	86.4865		700.998	96.1499		700.998	93.7104
701.48	96.8472		701.48	73.6426		701.48	77.775		701.48	86.4319		701.48	96.1628		701.48	93.6513
701.962	96.9032		701.962	73.889		701.962	77.7307		701.962	86.3815		701.962	96.1742		701.962	93.5947
702.444	96.962		702.444	74.1497		702.444	77.6928		702.444	86.3383		702.444	96.1858		702.444	93.5427
702.926	97.0196		702.926	74.4206		702.926	77.6595		702.926	86.2994		702.926	96.1964		702.926	93.4936
703.408	97.0736		703.408	74.6992		703.408	77.6294		703.408	86.2633		703.408	96.2049		703.408	93.4464
703.89	97.1236		703.89	74.9836		703.89	77.6023		703.89	86.2295		703.89	96.2114		703.89	93.4011
704.373	97.1687		704.373	75.2713		704.373	77.5775		704.373	86.1971		704.373	96.2155		704.373	93.3572
704.855	97.2084		704.855	75.5621		704.855	77.555		704.855	86.166		704.855	96.2172		704.855	93.3145
705.337	97.2428		705.337	75.8549		705.337	77.5345		705.337	86.1361		705.337	96.2163		705.337	93.2732
705.819	97.2702		705.819	76.1491		705.819	77.5153		705.819	86.1067		705.819	96.2124		705.819	93.2324
706.301	97.2878		706.301	76.445		706.301	77.4964		706.301	86.0768		706.301	96.2044		706.301	93.1911
706.783	97.2987		706.783	76.7392		706.783	77.4787		706.783	86.047		706.783	96.1936		706.783	93.1506
707.265	97.3048		707.265	77.0288		707.265	77.4628		707.265	86.0178		707.265	96.1806		707.265	93.1116
707.747	97.3061		707.747	77.3127		707.747	77.4487		707.747	85.9892		707.747	96.1656		707.747	93.0743
708.23	97.3027		708.23	77.5905		708.23	77.4363		708.23	85.9613		708.23	96.1487		708.23	93.0387
708.712	97.2966		708.712	77.8577		708.712	77.4262		708.712	85.9341		708.712	96.1305		708.712	93.0057
709.194	97.2886		709.194	78.1116		709.194	77.4185		709.194	85.9075		709.194	96.1116		709.194	92.9757
709.676	97.2825		709.676	78.3459		709.676	77.4142		709.676	85.8819		709.676	96.0935		709.676	92.9504
710.158	97.2844		710.158	78.55		710.158	77.4151		710.158	85.8579		710.158	96.0787		710.158	92.9326
710.64	97.2874		710.64	78.7333		710.64	77.4192		710.64	85.8346		710.64	96.0644		710.64	92.9192
711.122	97.287		711.122	78.9013		711.122	77.4248		711.122	85.8115		711.122	96.0488		711.122	92.9081
711.604	97.2817		711.604	79.0551		711.604	77.4315		711.604	85.7882		711.604	96.0314		711.604	92.8987
712.086	97.2687		712.086	79.1978		712.086	77.4382		712.086	85.7645		712.086	96.0112		712.086	92.8896
712.569	97.2471		712.569	79.3294		712.569	77.4447		712.569	85.7401		712.569	95.9877		712.569	92.8807
713.051	97.2161		713.051	79.4501		713.051	77.4509		713.051	85.7148		713.051	95.9607		713.051	92.8715
713.533	97.1731		713.533	79.5623		713.533	77.4559		713.533	85.6883		713.533	95.929		713.533	92.8613
714.015	97.1145		714.015	79.6702		714.015	77.4591		714.015	85.6602		714.015	95.8908		714.015	92.849
714.497	97.0422		714.497	79.7702		714.497	77.4603		714.497	85.6304		714.497	95.8474		714.497	92.8346
714.979	96.9568		714.979	79.8602		714.979	77.4595		714.979	85.5991		714.979	95.7993		714.979	92.8182
715.461	96.8579		715.461	79.9401		715.461	77.4562		715.461	85.566		715.461	95.7463		715.461	92.7994
715.943	96.7448		715.943	80.0093		715.943	77.4503		715.943	85.531		715.943	95.6881		715.943	92.7781
716.426	96.6179		716.426	80.0669		716.426	77.4413		716.426	85.4941		716.426	95.6254		716.426	92.7536
716.908	96.4767		716.908	80.1125		716.908	77.4286		716.908	85.4551		716.908	95.5581		716.908	92.7255
717.39	96.3226		717.39	80.1436		717.39	77.4116		717.39	85.4141		717.39	95.4875		717.39	92.693
717.872	96.1587		717.872	80.1556		717.872	77.3892		717.872	85.3713		717.872	95.4159		717.872	92.6551
718.354	95.9798		718.354	80.1537		718.354	77.362		718.354	85.3262		718.354	95.3402		718.354	92.6123
718.836	95.7832		718.836	80.1412		718.836	77.3301		718.836	85.2782		718.836	95.2583		718.836	92.5648
719.318	95.5649		719.318	80.1193		719.318	77.2931		719.318	85.2269		719.318	95.1684		719.318	92.512
719.8	95.318		719.8	80.0903		719.8	77.2504		719.8	85.1714		719.8	95.067		719.8	92.4533
720.283	95.0486		720.283	80.0546		720.283	77.2028		720.283	85.1123		720.283	94.9567		720.283	92.3895
720.764	94.7575		720.764	80.0127		720.764	77.1503		720.764	85.0497		720.764	94.8379		720.764	92.3205
721.247	94.4534		721.247	79.9664		721.247	77.0943		721.247	84.9845		721.247	94.7142		721.247	92.248
721.729	94.1538		721.729	79.9177		721.729	77.0376		721.729	84.919		721.729	94.5932		721.729	92.1747
722.211	93.8326		722.211	79.8661		722.211	76.9763		722.211	84.8498		722.211	94.4633		722.211	92.0964
722.693	93.4696		722.693	79.8117		722.693	76.9072		722.693	84.7742		722.693	94.3154		722.693	92.0101
723.175	93.0643		723.175	79.7552		723.175	76.8303		723.175	84.6924		723.175	94.1494		723.175	91.9154
723.657	92.6201		723.657	79.6967		723.657	76.7458		723.657	84.6044		723.657	93.9667		723.657	91.8127
724.139	92.1053		724.139	79.6373		724.139	76.6492		724.139	84.5065		724.139	93.753		724.139	91.6973
724.621	91.5064		724.621	79.5776		724.621	76.5388		724.621	84.3968		724.621	93.5023		724.621	91.5673
725.104	90.7727		725.104	79.5184		725.104	76.4073		725.104	84.2691		725.104	93.1915		725.104	91.4149
725.586	89.817		725.586	79.4603		725.586	76.2424		725.586	84.1126		725.586	92.7815		725.586	91.2273
726.068	88.7353		726.068	79.4039		726.068	76.0574		726.068	83.9391		726.068	92.3154		726.068	91.0185
726.55	87.5861		726.55	79.3497		726.55	75.8607		726.55	83.7556		726.55	91.8194		726.55	90.7972
727.032	86.3954		727.032	79.2987		727.032	75.6558		727.032	83.5652		727.032	91.3051		727.032	90.5671
727.514	85.2113		727.514	79.2523		727.514	75.4491		727.514	83.3735		727.514	90.7943		727.514	90.3349
727.996	84.0267		727.996	79.2098		727.996	75.2399		727.996	83.1799		727.996	90.2835		727.996	90.1
728.478	82.8472		728.478	79.1716		728.478	75.0291		728.478	82.9852		728.478	89.7752		728.478	89.8632
728.961	81.6829		728.961	79.1367		728.961	74.8187		728.961	82.7912		728.961	89.2737		728.961	89.6268
729.443	80.5335		729.443	79.1023		729.443	74.6096		729.443	82.5986		729.443	88.7787		729.443	89.3918
729.925	79.4357		729.925	79.0733		729.925	74.4056		729.925	82.4107		729.925	88.3068		729.925	89.1619
730.407	78.4239		730.407	79.0535		730.407	74.2103		730.407	82.2306		730.407	87.8737		730.407	88.941
730.889	77.5046		730.889	79.0434		730.889	74.0248		730.889	82.059		730.889	87.4823		730.889	88.73
731.371	76.6733		731.371	79.043		731.371	73.8486		731.371	81.8955		731.371	87.1304		731.371	88.5284
731.853	75.9985		731.853	79.0578		731.853	73.6896		731.853	81.747		731.853	86.8492		731.853	88.3445
732.335	75.5147		732.335	79.0904		732.335	73.5521		732.335	81.6168		732.335	86.6542		732.335	88.1824
732.817	75.3204		732.817	79.1493		732.817	73.4471		732.817	81.5146		732.817	86.5904		732.817	88.0534
733.3	75.581		733.3	79.2492		733.3	73.3933		733.3	81.4558		733.3	86.733		733.3	87.9767
733.782	76.1307		733.782	79.375		733.782	73.3726		733.782	81.4254		733.782	87.0063		733.782	87.9337
734.264	76.8706		734.264	79.5175		734.264	73.3742		734.264	81.4142		734.264	87.365		734.264	87.9135
734.746	77.766		734.746	79.6733		734.746	73.3945		734.746	81.4193		734.746	87.793		734.746	87.9127
735.228	78.7475		735.228	79.8358		735.228	73.4262		735.228	81.4344		735.228	88.2584		735.228	87.9239
735.71	79.8199		735.71	80.0053		735.71	73.4698		735.71	81.4602		735.71	88.7636		735.71	87.9476
736.192	80.9763		736.192	80.1812		736.192	73.5248		736.192	81.4961		736.192	89.3053		736.192	87.9833
736.674	82.1827		736.674	80.3607		736.674	73.5872		736.674	81.5388		736.674	89.8683		736.674	88.027
737.157	83.4036		737.157	80.5411		737.157	73.6528		737.157	81.5846		737.157	90.437		737.157	88.0743
737.639	84.637		737.639	80.7209		737.639	73.7223		737.639	81.6344		737.639	91.0094		737.639	88.1263
738.121	85.8712		738.121	80.8979		738.121	73.7953		738.121	81.6879		738.121	91.5793		738.121	88.1825
738.603	87.1003		738.603	81.0713		738.603	73.8716		738.603	81.7447		738.603	92.1439		738.603	88.2426
739.085	88.3313		739.085	81.2416		739.085	73.9518		739.085	81.8055		739.085	92.7064		739.085	88.3075
739.567	89.5138		739.567	81.4028		739.567	74.0318		739.567	81.8668		739.567	93.2427		739.567	88.373
740.049	90.6204		740.049	81.5516		740.049	74.1091		740.049	81.9266		740.049	93.7395		740.049	88.4367
740.531	91.5892		740.531	81.6798		740.531	74.1788		740.531	81.9808		740.531	94.1666		740.531	88.4938
741.013	92.3178		741.013	81.774		741.013	74.2326		741.013	82.0226		741.013	94.4741		741.013	88.5361
741.496	92.8997		741.496	81.847		741.496	74.278		741.496	82.0581		741.496	94.708		741.496	88.571
741.978	93.3893		741.978	81.906		741.978	74.319		741.978	82.0907		741.978	94.8953		741.978	88.6026
742.46	93.8016		742.46	81.9533		742.46	74.3569		742.46	82.1215		742.46	95.0438		742.46	88.6319
742.942	94.1706		742.942	81.9936		742.942	74.3941		742.942	82.1526		742.942	95.1705		742.942	88.6616
743.424	94.493		743.424	82.0265		743.424	74.4304		743.424	82.1837		743.424	95.2739		743.424	88.6913
743.906	94.7695		743.906	82.0524		743.906	74.4658		743.906	82.2147		743.906	95.3544		743.906	88.721
744.388	95.0217		744.388	82.0741		744.388	74.502		744.388	82.2472		744.388	95.4225		744.388	88.7524
744.87	95.2772		744.87	82.0953		744.87	74.5413		744.87	82.2829		744.87	95.4917		744.87	88.7875
745.352	95.5184		745.352	82.1142		745.352	74.5819		745.352	82.3205		745.352	95.554		745.352	88.8249
745.835	95.737		745.835	82.13		745.835	74.6229		745.835	82.3593		745.835	95.6064		745.835	88.8638
746.317	95.9323		746.317	82.1428		746.317	74.6642		746.317	82.3992		746.317	95.6487		746.317	88.9041
746.799	96.0981		746.799	82.1519		746.799	74.7053		746.799	82.4398		746.799	95.6779		746.799	88.9452
747.281	96.2431		747.281	82.1592		747.281	74.7464		747.281	82.4815		747.281	95.6996		747.281	88.9876
747.763	96.372		747.763	82.1654		747.763	74.7878		747.763	82.5245		747.763	95.7165		747.763	89.0316
748.245	96.4898		748.245	82.1721		748.245	74.8293		748.245	82.5688		748.245	95.733		748.245	89.0774
748.727	96.6047		748.727	82.1815		748.727	74.8706		748.727	82.6148		748.727	95.7559		748.727	89.1252
749.21	96.711		749.21	82.192		749.21	74.9121		749.21	82.6622		749.21	95.7796		749.21	89.175
749.692	96.8056		749.692	82.2025		749.692	74.9541		749.692	82.7109		749.692	95.801		749.692	89.2264
750.174	96.8886		750.174	82.213		750.174	74.9966		750.174	82.7612		750.174	95.8198		750.174	89.2795
750.656	96.9587		750.656	82.2231		750.656	75.0401		750.656	82.8128		750.656	95.8343		750.656	89.3344
751.138	97.0167		751.138	82.233		751.138	75.0843		751.138	82.8658		751.138	95.8449		751.138	89.3909
751.62	97.0633		751.62	82.2427		751.62	75.1294		751.62	82.9203		751.62	95.852		751.62	89.4491
752.102	97.0971		752.102	82.2516		752.102	75.1753		752.102	82.9759		752.102	95.8542		752.102	89.5086
752.584	97.1158		752.584	82.259		752.584	75.2217		752.584	83.0325		752.584	95.8496		752.584	89.5691
753.066	97.1234		753.066	82.266		753.066	75.2692		753.066	83.0904		753.066	95.8406		753.066	89.6311
753.548	97.1227		753.548	82.2734		753.548	75.3182		753.548	83.15		753.548	95.8287		753.548	89.6951
754.031	97.1146		754.031	82.2816		754.031	75.3688		754.031	83.2114		754.031	95.8142		754.031	89.761
754.513	97.1004		754.513	82.2908		754.513	75.421		754.513	83.2743		754.513	95.7978		754.513	89.8288
754.995	97.0823		754.995	82.3016		754.995	75.4755		754.995	83.3395		754.995	95.7803		754.995	89.8992
755.477	97.0619		755.477	82.3147		755.477	75.5327		755.477	83.4069		755.477	95.7621		755.477	89.9723
755.959	97.0432		755.959	82.3313		755.959	75.5936		755.959	83.4774		755.959	95.7447		755.959	90.0491
756.441	97.0324		756.441	82.3538		756.441	75.6602		756.441	83.5523		756.441	95.7303		756.441	90.1312
756.923	97.0241		756.923	82.3799		756.923	75.7305		756.923	83.6301		756.923	95.7172		756.923	90.2168
757.405	97.0154		757.405	82.4083		757.405	75.8033		757.405	83.71		757.405	95.7041		757.405	90.3049
757.888	97.0057		757.888	82.4384		757.888	75.8782		757.888	83.7917		757.888	95.6908		757.888	90.3949
758.37	96.9931		758.37	82.4694		758.37	75.9544		758.37	83.8747		758.37	95.6768		758.37	90.4862
758.852	96.978		758.852	82.5014		758.852	76.0318		758.852	83.9588		758.852	95.662		758.852	90.5786
759.334	96.9605		759.334	82.5343		759.334	76.1104		759.334	84.044		759.334	95.6466		759.334	90.672
759.816	96.9392		759.816	82.5678		759.816	76.1895		759.816	84.1297		759.816	95.6301		759.816	90.7658
760.298	96.9123		760.298	82.6014		760.298	76.2686		760.298	84.2155		760.298	95.6116		760.298	90.8594
760.78	96.8816		760.78	82.635		760.78	76.3478		760.78	84.3015		760.78	95.592		760.78	90.9529
761.262	96.8482		761.262	82.6684		761.262	76.4272		761.262	84.3878		761.262	95.5717		761.262	91.0463
761.745	96.8124		761.745	82.7014		761.745	76.5066		761.745	84.4743		761.745	95.5508		761.745	91.1394
762.227	96.7746		762.227	82.7344		762.227	76.5861		762.227	84.561		762.227	95.5294		762.227	91.2323
762.709	96.7353		762.709	82.7663		762.709	76.6654		762.709	84.6478		762.709	95.5079		762.709	91.3247
763.191	96.6946		763.191	82.7967		763.191	76.7443		763.191	84.7345		763.191	95.4864		763.191	91.4161
763.673	96.6536		763.673	82.8246		763.673	76.8225		763.673	84.8211		763.673	95.4653		763.673	91.5066
764.155	96.614		764.155	82.8479		764.155	76.8997		764.155	84.9078		764.155	95.4455		764.155	91.5956
764.637	96.574		764.637	82.8685		764.637	76.976		764.637	84.9941		764.637	95.4262		764.637	91.6833
765.119	96.5327		765.119	82.8878		765.119	77.0512		765.119	85.0797		765.119	95.4068		765.119	91.7694
765.601	96.4897		765.601	82.906		765.601	77.1254		765.601	85.1645		765.601	95.3871		765.601	91.8538
766.083	96.4445		766.083	82.9239		766.083	77.1982		766.083	85.2479		766.083	95.3668		766.083	91.9362
766.566	96.3969		766.566	82.9415		766.566	77.2697		766.566	85.3301		766.566	95.3457		766.566	92.0165
767.048	96.3469		767.048	82.9589		767.048	77.3397		767.048	85.4109		767.048	95.324		767.048	92.0948
767.53	96.294		767.53	82.9765		767.53	77.4084		767.53	85.4904		767.53	95.3013		767.53	92.1709
768.012	96.2375		768.012	82.9948		768.012	77.4761		768.012	85.5687		768.012	95.2773		768.012	92.2451
768.494	96.1778		768.494	83.0138		768.494	77.5421		768.494	85.6453		768.494	95.2522		768.494	92.3167
768.976	96.1151		768.976	83.0335		768.976	77.6059		768.976	85.7193		768.976	95.2259		768.976	92.3852
769.458	96.0492		769.458	83.0539		769.458	77.6673		769.458	85.7908		769.458	95.1984		769.458	92.4504
769.94	95.9803		769.94	83.075		769.94	77.7263		769.94	85.8597		769.94	95.1698		769.94	92.5122
770.423	95.9082		770.423	83.0972		770.423	77.7822		770.423	85.9251		770.423	95.1398		770.423	92.5699
770.905	95.8328		770.905	83.1207		770.905	77.8346		770.905	85.9865		770.905	95.1085		770.905	92.623
771.387	95.7542		771.387	83.1462		771.387	77.8824		771.387	86.0426		771.387	95.0756		771.387	92.6706
771.869	95.6726		771.869	83.1743		771.869	77.924		771.869	86.0912		771.869	95.0412		771.869	92.7108
772.351	95.5877		772.351	83.2044		772.351	77.9609		772.351	86.1345		772.351	95.0051		772.351	92.7451
772.833	95.499		772.833	83.2361		772.833	77.9942		772.833	86.1737		772.833	94.9674		772.833	92.7748
773.315	95.4063		773.315	83.2695		773.315	78.0243		773.315	86.2092		773.315	94.9279		773.315	92.7998
773.797	95.3085		773.797	83.3043		773.797	78.0516		773.797	86.2417		773.797	94.8864		773.797	92.8207
774.279	95.2065		774.279	83.3406		774.279	78.0764		774.279	86.2713		774.279	94.8431		774.279	92.8376
774.762	95.1007		774.762	83.3783		774.762	78.0986		774.762	86.298		774.762	94.7982		774.762	92.8506
775.244	94.9922		775.244	83.4171		775.244	78.1189		775.244	86.3226		775.244	94.7523		775.244	92.8604
775.726	94.8837		775.726	83.4566		775.726	78.138		775.726	86.3457		775.726	94.7065		775.726	92.8678
776.208	94.7716		776.208	83.4974		776.208	78.1553		776.208	86.367		776.208	94.6593		776.208	92.8719
776.69	94.6527		776.69	83.5398		776.69	78.1705		776.69	86.386		776.69	94.6094		776.69	92.8723
777.172	94.5272		777.172	83.5839		777.172	78.1838		777.172	86.403		777.172	94.5566		777.172	92.8688
777.654	94.3954		777.654	83.6298		777.654	78.195		777.654	86.4177		777.654	94.5013		777.654	92.8614
778.136	94.253		778.136	83.6778		778.136	78.2041		778.136	86.4303		778.136	94.4414		778.136	92.8498
778.619	94.0979		778.619	83.7283		778.619	78.211		778.619	86.4408		778.619	94.3761		778.619	92.8335
779.101	93.9229		779.101	83.782		779.101	78.2154		779.101	86.4491		779.101	94.3023		779.101	92.8115
779.583	93.7154		779.583	83.8404		779.583	78.2164		779.583	86.4546		779.583	94.2144		779.583	92.7821
780.065	93.4894		780.065	83.9018		780.065	78.2152		780.065	86.4582		780.065	94.1185		780.065	92.7473
780.547	93.2532		780.547	83.9655		780.547	78.2124		780.547	86.4601		780.547	94.0184		780.547	92.7086
781.029	93.0109		781.029	84.0309		781.029	78.2083		781.029	86.4608		781.029	93.9157		781.029	92.6665
781.511	92.7693		781.511	84.0975		781.511	78.2035		781.511	86.4606		781.511	93.8136		781.511	92.622
781.993	92.5275		781.993	84.1652		781.993	78.198		781.993	86.4595		781.993	93.7115		781.993	92.5753
782.476	92.2863		782.476	84.2339		782.476	78.1919		782.476	86.4576		782.476	93.6099		782.476	92.5266
782.958	92.0472		782.958	84.3032		782.958	78.1854		782.958	86.4551		782.958	93.5092		782.958	92.4763
783.44	91.8103		783.44	84.3728		783.44	78.1785		783.44	86.4519		783.44	93.4095		783.44	92.425
783.922	91.581		783.922	84.4427		783.922	78.1717		783.922	86.4484		783.922	93.3132		783.922	92.3731
784.404	91.3641		784.404	84.5125		784.404	78.1656		784.404	86.4453		784.404	93.2226		784.404	92.3208
784.886	91.1607		784.886	84.5822		784.886	78.1603		784.886	86.4425		784.886	93.1381		784.886	92.2684
785.368	90.9702		785.368	84.6517		785.368	78.1557		785.368	86.4401		785.368	93.0595		785.368	92.2159
785.85	90.8026		785.85	84.7206		785.85	78.1529		785.85	86.439		785.85	92.9913		785.85	92.1644
786.332	90.6629		786.332	84.7886		786.332	78.1523		786.332	86.4394		786.332	92.9358		786.332	92.1142
786.815	90.5653		786.815	84.8548		786.815	78.155		786.815	86.4424		786.815	92.8995		786.815	92.0666
787.297	90.5339		787.297	84.9182		787.297	78.1632		787.297	86.4499		787.297	92.8933		787.297	92.0234
787.779	90.5448		787.779	84.9798		787.779	78.1749		787.779	86.4601		787.779	92.9064		787.779	91.9832
788.261	90.5835		788.261	85.04		788.261	78.1891		788.261	86.4722		788.261	92.932		788.261	91.945
788.743	90.6453		788.743	85.099		788.743	78.2054		788.743	86.4858		788.743	92.9679		788.743	91.909
789.225	90.7202		789.225	85.1569		789.225	78.2231		789.225	86.5003		789.225	93.0093		789.225	91.8745
789.707	90.8087		789.707	85.2139		789.707	78.2424		789.707	86.5159		789.707	93.0567		789.707	91.8419
790.189	90.9099		790.189	85.2699		790.189	78.263		790.189	86.5324		790.189	93.1096		790.189	91.8109
790.672	91.0187		790.672	85.3252		790.672	78.2845		790.672	86.5494		790.672	93.1657		790.672	91.7814
791.154	91.1295		791.154	85.3805		791.154	78.3062		791.154	86.5664		791.154	93.2227		791.154	91.7524
791.636	91.2426		791.636	85.435		791.636	78.3286		791.636	86.5837		791.636	93.2803		791.636	91.7249
792.118	91.3569		792.118	85.4883		792.118	78.3519		792.118	86.6015		792.118	93.3378		792.118	91.6995
792.6	91.4715		792.6	85.5405		792.6	78.3763		792.6	86.6199		792.6	93.3948		792.6	91.6763
793.082	91.5874		793.082	85.5915		793.082	78.4017		793.082	86.6389		793.082	93.4517		793.082	91.6555
793.564	91.6979		793.564	85.6409		793.564	78.4281		793.564	86.6585		793.564	93.5051		793.564	91.6376
794.046	91.7996		794.046	85.6885		794.046	78.4557		794.046	86.6787		794.046	93.5531		794.046	91.6228
794.528	91.8845		794.528	85.7336		794.528	78.4845		794.528	86.6995		794.528	93.5916		794.528	91.6121
795.01	91.94		795.01	85.775		795.01	78.5152		795.01	86.7213		795.01	93.6135		795.01	91.6072
795.493	91.9773		795.493	85.814		795.493	78.547		795.493	86.7437		795.493	93.6252		795.493	91.6063
795.975	92.003		795.975	85.8515		795.975	78.5796		795.975	86.7664		795.975	93.6305		795.975	91.6085
796.457	92.0186		796.457	85.8877		796.457	78.6127		796.457	86.7893		796.457	93.6303		796.457	91.6135
796.939	92.0277		796.939	85.9232		796.939	78.6459		796.939	86.8121		796.939	93.6269		796.939	91.6205
797.421	92.0303		797.421	85.9581		797.421	78.6793		797.421	86.8349		797.421	93.6203		797.421	91.6298
797.903	92.0267		797.903	85.9923		797.903	78.7128		797.903	86.8575		797.903	93.6105		797.903	91.641
798.385	92.0201		798.385	86.0262		798.385	78.7462		798.385	86.8799		798.385	93.5992		798.385	91.6537
798.867	92.0156		798.867	86.0599		798.867	78.7795		798.867	86.9021		798.867	93.5887		798.867	91.6674
799.35	92.0086		799.35	86.0936		799.35	78.8124		799.35	86.9237		799.35	93.5773		799.35	91.6823
799.832	91.996		799.832	86.1277		799.832	78.8447		799.832	86.9448		799.832	93.5641		799.832	91.6984
800.314	91.9779		800.314	86.1621		800.314	78.8761		800.314	86.9652		800.314	93.549		800.314	91.7158
800.796	91.9534		800.796	86.197		800.796	78.9067		800.796	86.9849		800.796	93.5317		800.796	91.7344
801.278	91.9209		801.278	86.2328		801.278	78.936		801.278	87.0037		801.278	93.5122		801.278	91.7541
801.76	91.8798		801.76	86.2701		801.76	78.9636		801.76	87.0213		801.76	93.4905		801.76	91.7747
802.242	91.826		802.242	86.3095		802.242	78.9889		802.242	87.0376		802.242	93.466		802.242	91.7961
802.724	91.7527		802.724	86.3526		802.724	79.0106		802.724	87.0519		802.724	93.4376		802.724	91.8183
803.207	91.6678		803.207	86.398		803.207	79.0299		803.207	87.0647		803.207	93.4067		803.207	91.841
803.689	91.5759		803.689	86.4449		803.689	79.0473		803.689	87.0762		803.689	93.3744		803.689	91.8643
804.171	91.4792		804.171	86.493		804.171	79.0631		804.171	87.0864		804.171	93.3414		804.171	91.8878
804.653	91.3818		804.653	86.5421		804.653	79.0775		804.653	87.0953		804.653	93.3085		804.653	91.9113
805.135	91.2832		805.135	86.5919		805.135	79.0907		805.135	87.103		805.135	93.2757		805.135	91.935
805.617	91.1838		805.617	86.6426		805.617	79.1026		805.617	87.1095		805.617	93.2432		805.617	91.9586
806.099	91.0846		806.099	86.6937		806.099	79.1136		806.099	87.1152		806.099	93.211		806.099	91.9825
806.581	90.9855		806.581	86.7448		806.581	79.1241		806.581	87.1206		806.581	93.1787		806.581	92.0071
807.063	90.8897		807.063	86.7962		807.063	79.1337		807.063	87.125		807.063	93.1477		807.063	92.0316
807.545	90.8002		807.545	86.8481		807.545	79.1422		807.545	87.1279		807.545	93.1191		807.545	92.0551
808.028	90.7177		808.028	86.9004		808.028	79.1497		808.028	87.1291		808.028	93.0932		808.028	92.0776
808.51	90.642		808.51	86.9532		808.51	79.156		808.51	87.1289		808.51	93.0698		808.51	92.0991
808.992	90.5788		808.992	87.0064		808.992	79.1611		808.992	87.1264		808.992	93.051		808.992	92.1185
809.474	90.5311		809.474	87.0601		809.474	79.1648		809.474	87.1213		809.474	93.0376		809.474	92.1354
809.956	90.5073		809.956	87.1142		809.956	79.1671		809.956	87.1125		809.956	93.0326		809.956	92.1479
810.438	90.5213		810.438	87.1689		810.438	79.1672		810.438	87.0978		810.438	93.0405		810.438	92.1533
810.92	90.5594		810.92	87.2241		810.92	79.1659		810.92	87.0796		810.92	93.0568		810.92	92.1545
811.403	90.6131		811.403	87.2794		811.403	79.1636		811.403	87.0592		811.403	93.0786		811.403	92.1533
811.885	90.6799		811.885	87.3348		811.885	79.1603		811.885	87.0373		811.885	93.105		811.885	92.1504
812.367	90.754		812.367	87.3902		812.367	79.1564		812.367	87.0148		812.367	93.1339		812.367	92.1472
812.849	90.8358		812.849	87.4456		812.849	79.152		812.849	86.9918		812.849	93.1656		812.849	92.1434
813.331	90.9246		813.331	87.5008		813.331	79.1471		813.331	86.9685		813.331	93.1997		813.331	92.1394
813.813	91.0176		813.813	87.556		813.813	79.1419		813.813	86.9453		813.813	93.2353		813.813	92.1358
814.295	91.1112		814.295	87.611		814.295	79.137		814.295	86.9226		814.295	93.2712		814.295	92.1332
814.777	91.2061		814.777	87.6658		814.777	79.132		814.777	86.9008		814.777	93.3075		814.777	92.1317
815.26	91.3018		815.26	87.72		815.26	79.127		815.26	86.8802		815.26	93.3441		815.26	92.1317
815.742	91.3979		815.742	87.7738		815.742	79.1219		815.742	86.8611		815.742	93.3808		815.742	92.1333
816.224	91.4949		816.224	87.8269		816.224	79.1169		816.224	86.8434		816.224	93.4178		816.224	92.1364
816.706	91.5894		816.706	87.8793		816.706	79.112		816.706	86.8281		816.706	93.4539		816.706	92.1421
817.188	91.6794		817.188	87.9306		817.188	79.1072		817.188	86.8158		817.188	93.4884		817.188	92.1508
817.67	91.7611		817.67	87.9806		817.67	79.1022		817.67	86.8077		817.67	93.52		817.67	92.1639
818.152	91.828		818.152	88.0285		818.152	79.0968		818.152	86.806		818.152	93.5464		818.152	92.1833
818.634	91.8856		818.634	88.0749		818.634	79.0916		818.634	86.8087		818.634	93.5696		818.634	92.2073
819.116	91.9372		819.116	88.1202		819.116	79.0869		819.116	86.8148		819.116	93.5906		819.116	92.2348
819.598	91.9836		819.598	88.1646		819.598	79.0831		819.598	86.8242		819.598	93.6097		819.598	92.2657
820.081	92.0265		820.081	88.2083		820.081	79.0805		820.081	86.8362		820.081	93.6274		820.081	92.2996
820.563	92.0658		820.563	88.2511		820.563	79.079		820.563	86.8508		820.563	93.6437		820.563	92.3362
821.045	92.1015		821.045	88.2933		821.045	79.0787		821.045	86.8679		821.045	93.6586		821.045	92.3755
821.527	92.1348		821.527	88.3347		821.527	79.0794		821.527	86.8869		821.527	93.6725		821.527	92.4167
822.009	92.1678		822.009	88.3757		822.009	79.0805		822.009	86.9065		822.009	93.6862		822.009	92.4584
822.491	92.1986		822.491	88.4161		822.491	79.0832		822.491	86.928		822.491	93.6989		822.491	92.5022
822.973	92.2264		822.973	88.456		822.973	79.0882		822.973	86.9521		822.973	93.7102		822.973	92.5489
823.455	92.2508		823.455	88.4953		823.455	79.0958		823.455	86.9789		823.455	93.7202		823.455	92.5987
823.938	92.2714		823.938	88.534		823.938	79.1059		823.938	87.0083		823.938	93.7285		823.938	92.6514
824.42	92.2881		824.42	88.5723		824.42	79.1198		824.42	87.0413		824.42	93.7351		824.42	92.7083
824.902	92.3007		824.902	88.6103		824.902	79.1382		824.902	87.078		824.902	93.7399		824.902	92.7697
825.384	92.3085		825.384	88.6481		825.384	79.1634		825.384	87.1199		825.384	93.7425		825.384	92.8377
825.866	92.3102		825.866	88.6862		825.866	79.1989		825.866	87.1695		825.866	93.7423		825.866	92.9156
826.348	92.307		826.348	88.724		826.348	79.2409		826.348	87.224		826.348	93.7399		826.348	92.9997
826.83	92.3		826.83	88.7616		826.83	79.2871		826.83	87.2817		826.83	93.7358		826.83	93.0875
827.312	92.2893		827.312	88.7986		827.312	79.3367		827.312	87.3418		827.312	93.7299		827.312	93.1779
827.794	92.2756		827.794	88.8351		827.794	79.3879		827.794	87.4029		827.794	93.7228		827.794	93.2693
828.277	92.2588		828.277	88.8709		828.277	79.4407		828.277	87.4651		828.277	93.7142		828.277	93.3616
828.759	92.2391		828.759	88.9062		828.759	79.495		828.759	87.5281		828.759	93.7043		828.759	93.4544
829.241	92.2165		829.241	88.9409		829.241	79.5499		829.241	87.5913		829.241	93.6932		829.241	93.5471
829.723	92.1915		829.723	88.9749		829.723	79.6044		829.723	87.6541		829.723	93.681		829.723	93.6389
830.205	92.164		830.205	89.0083		830.205	79.6585		830.205	87.7161		830.205	93.6677		830.205	93.7291
830.687	92.1345		830.687	89.0408		830.687	79.7117		830.687	87.7768		830.687	93.6535		830.687	93.817
831.169	92.103		831.169	89.0724		831.169	79.764		831.169	87.8359		831.169	93.6383		831.169	93.9022
831.651	92.0694		831.651	89.1032		831.651	79.8153		831.651	87.8935		831.651	93.6221		831.651	93.9847
832.134	92.0345		832.134	89.133		832.134	79.8645		832.134	87.9483		832.134	93.6052		832.134	94.0627
832.616	91.9985		832.616	89.1615		832.616	79.9108		832.616	87.9995		832.616	93.5875		832.616	94.1351
833.098	91.9624		833.098	89.1885		833.098	79.9528		833.098	88.0458		833.098	93.5695		833.098	94.1996
833.58	91.9275		833.58	89.2134		833.58	79.9882		833.58	88.0844		833.58	93.5516		833.58	94.252
834.062	91.8927		834.062	89.2368		834.062	80.019		834.062	88.1177		834.062	93.5332		834.062	94.296
834.544	91.8568		834.544	89.259		834.544	80.0462		834.544	88.1468		834.544	93.5143		834.544	94.3337
835.026	91.8198		835.026	89.2802		835.026	80.07		835.026	88.1718		835.026	93.4948		835.026	94.3654
835.508	91.7808		835.508	89.3007		835.508	80.091		835.508	88.1935		835.508	93.4745		835.508	94.3925
835.99	91.7402		835.99	89.3205		835.99	80.1092		835.99	88.2118		835.99	93.4535		835.99	94.4148
836.473	91.6979		836.473	89.3396		836.473	80.1246		836.473	88.2268		836.473	93.4317		836.473	94.4324
836.955	91.6537		836.955	89.3581		836.955	80.1377		836.955	88.239		836.955	93.4091		836.955	94.4463
837.437	91.6077		837.437	89.376		837.437	80.1495		837.437	88.2495		837.437	93.3856		837.437	94.4578
837.919	91.5594		837.919	89.3936		837.919	80.1589		837.919	88.2572		837.919	93.3613		837.919	94.4657
838.401	91.5087		838.401	89.4108		838.401	80.1654		838.401	88.2614		838.401	93.3361		838.401	94.4693
838.883	91.4554		838.883	89.4277		838.883	80.1687		838.883	88.2621		838.883	93.3101		838.883	94.4686
839.365	91.3999		839.365	89.4444		839.365	80.1689		839.365	88.2589		839.365	93.2833		839.365	94.4634
839.847	91.3411		839.847	89.461		839.847	80.1652		839.847	88.2515		839.847	93.2556		839.847	94.4534
840.33	91.2789		840.33	89.4778		840.33	80.1577		840.33	88.2395		840.33	93.2271		840.33	94.4385
840.812	91.2121		840.812	89.4952		840.812	80.1452		840.812	88.2219		840.812	93.1975		840.812	94.418
841.294	91.1388		841.294	89.5137		841.294	80.1261		841.294	88.1967		841.294	93.1669		841.294	94.3905
841.776	91.0611		841.776	89.5328		841.776	80.1022		841.776	88.166		841.776	93.1352		841.776	94.3577
842.258	90.98		842.258	89.5521		842.258	80.0745		842.258	88.1311		842.258	93.1028		842.258	94.3203
842.74	90.8963		842.74	89.5714		842.74	80.0434		842.74	88.0924		842.74	93.0694		842.74	94.2789
843.222	90.8107		843.222	89.5905		843.222	80.0097		843.222	88.0508		843.222	93.0353		843.222	94.2341
843.704	90.7232		843.704	89.6095		843.704	79.9734		843.704	88.0063		843.704	93.0005		843.704	94.1861
844.187	90.6339		844.187	89.6283		844.187	79.9345		844.187	87.9591		844.187	92.9649		844.187	94.1349
844.669	90.543		844.669	89.6466		844.669	79.8935		844.669	87.9095		844.669	92.9286		844.669	94.0807
845.151	90.4506		845.151	89.6644		845.151	79.8505		845.151	87.8577		845.151	92.8915		845.151	94.0238
845.633	90.3572		845.633	89.6816		845.633	79.8058		845.633	87.8042		845.633	92.8538		845.633	93.9647
846.115	90.2636		846.115	89.6984		846.115	79.7597		846.115	87.7493		846.115	92.8154		846.115	93.9036
846.597	90.1697		846.597	89.7148		846.597	79.7123		846.597	87.6933		846.597	92.7765		846.597	93.8408
847.079	90.0755		847.079	89.7308		847.079	79.6635		847.079	87.636		847.079	92.7369		847.079	93.7762
847.561	89.9823		847.561	89.7463		847.561	79.614		847.561	87.5785		847.561	92.6967		847.561	93.7107
848.043	89.8907		848.043	89.7614		848.043	79.5643		848.043	87.5212		848.043	92.6561		848.043	93.6448
848.525	89.8025		848.525	89.7761		848.525	79.5151		848.525	87.4656		848.525	92.6151		848.525	93.5796
849.008	89.7209		849.008	89.7905		849.008	79.468		849.008	87.4138		849.008	92.574		849.008	93.5169
849.49	89.6427		849.49	89.8044		849.49	79.4217		849.49	87.3637		849.49	92.5327		849.49	93.4552
849.972	89.5661		849.972	89.8177		849.972	79.3754		849.972	87.3142		849.972	92.4908		849.972	93.3933
850.454	89.4904		850.454	89.8303		850.454	79.3287		850.454	87.2649		850.454	92.4484		850.454	93.3311
850.936	89.4142		850.936	89.8422		850.936	79.2813		850.936	87.2148		850.936	92.4053		850.936	93.2677
851.418	89.3377		851.418	89.8532		851.418	79.2332		851.418	87.1642		851.418	92.3617		851.418	93.2035
851.9	89.2608		851.9	89.8634		851.9	79.1844		851.9	87.113		851.9	92.3174		851.9	93.1384
852.382	89.183		852.382	89.8726		852.382	79.1346		852.382	87.0608		852.382	92.2726		852.382	93.0721
852.865	89.1038		852.865	89.8809		852.865	79.0835		852.865	87.0072		852.865	92.2272		852.865	93.0042
853.347	89.023		853.347	89.8881		853.347	79.0312		853.347	86.9523		853.347	92.1811		853.347	92.9348
853.829	88.94		853.829	89.8943		853.829	78.9778		853.829	86.896		853.829	92.1342		853.829	92.8641
854.311	88.8548		854.311	89.8993		854.311	78.9234		854.311	86.8383		854.311	92.0866		854.311	92.7919
854.793	88.7674		854.793	89.9031		854.793	78.868		854.793	86.7793		854.793	92.0382		854.793	92.7185
855.275	88.6767		855.275	89.9056		855.275	78.8114		855.275	86.7186		855.275	91.9889		855.275	92.6435
855.757	88.5818		855.757	89.9068		855.757	78.7536		855.757	86.6557		855.757	91.9386		855.757	92.5665
856.239	88.4812		856.239	89.9065		856.239	78.6943		856.239	86.59		856.239	91.8869		856.239	92.4873
856.721	88.3717		856.721	89.9046		856.721	78.6333		856.721	86.5204		856.721	91.8335		856.721	92.405
857.204	88.2563		857.204	89.901		857.204	78.5708		857.204	86.448		857.204	91.7787		857.204	92.3204
857.686	88.1368		857.686	89.896		857.686	78.5071		857.686	86.3735		857.686	91.723		857.686	92.234
858.168	88.0138		858.168	89.8895		858.168	78.4421		858.168	86.2972		858.168	91.6665		858.168	92.1462
858.65	87.8884		858.65	89.8814		858.65	78.3761		858.65	86.2196		858.65	91.6094		858.65	92.0573
859.132	87.7605		859.132	89.8718		859.132	78.3091		859.132	86.1407		859.132	91.5517		859.132	91.9673
859.614	87.6303		859.614	89.8607		859.614	78.241		859.614	86.0605		859.614	91.4935		859.614	91.8761
860.096	87.4985		860.096	89.8479		860.096	78.1717		860.096	85.979		860.096	91.4349		860.096	91.784
860.578	87.3659		860.578	89.8337		860.578	78.1012		860.578	85.8964		860.578	91.376		860.578	91.6907
861.061	87.2322		861.061	89.8178		861.061	78.0298		861.061	85.8129		861.061	91.3169		861.061	91.5968
861.543	87.0974		861.543	89.8003		861.543	77.9575		861.543	85.7289		861.543	91.2576		861.543	91.5024
862.025	86.9617		862.025	89.781		862.025	77.8843		862.025	85.6443		862.025	91.1981		862.025	91.4078
862.507	86.8249		862.507	89.76		862.507	77.8103		862.507	85.559		862.507	91.1384		862.507	91.3127
862.989	86.6876		862.989	89.7371		862.989	77.7357		862.989	85.4739		862.989	91.0787		862.989	91.2179
863.471	86.5502		863.471	89.7125		863.471	77.6607		863.471	85.3891		863.471	91.0192		863.471	91.1238
863.953	86.4132		863.953	89.6859		863.953	77.5857		863.953	85.3057		863.953	90.96		863.953	91.0312
864.435	86.2777		864.435	89.6573		864.435	77.5117		864.435	85.2253		864.435	90.9014		864.435	90.942
864.918	86.1428		864.918	89.6267		864.918	77.4377		864.918	85.1462		864.918	90.8432		864.918	90.8544
865.4	86.0083		865.4	89.5942		865.4	77.3631		865.4	85.0675		865.4	90.7853		865.4	90.7673
865.882	85.8739		865.882	89.5597		865.882	77.2877		865.882	84.9885		865.882	90.7276		865.882	90.6803
866.364	85.7396		866.364	89.5229		866.364	77.2109		866.364	84.9086		866.364	90.67		866.364	90.5925
866.846	85.6054		866.846	89.4843		866.846	77.1329		866.846	84.8279		866.846	90.6127		866.846	90.5041
867.328	85.4712		867.328	89.4438		867.328	77.0537		867.328	84.7464		867.328	90.5555		867.328	90.4152
867.81	85.337		867.81	89.402		867.81	76.9734		867.81	84.664		867.81	90.4983		867.81	90.3257
868.292	85.2021		868.292	89.3596		868.292	76.8925		868.292	84.5811		868.292	90.4411		868.292	90.2356
868.774	85.0671		868.774	89.3156		868.774	76.8101		868.774	84.4967		868.774	90.3839		868.774	90.1444
869.256	84.9326		869.256	89.269		869.256	76.7254		869.256	84.4101		869.256	90.327		869.256	90.0511
869.739	84.7985		869.739	89.2199		869.739	76.6384		869.739	84.3212		869.739	90.2704		869.739	89.9559
870.221	84.6649		870.221	89.1685		870.221	76.5493		870.221	84.2303		870.221	90.2141		870.221	89.8588
870.703	84.5321		870.703	89.1135		870.703	76.4567		870.703	84.1358		870.703	90.1583		870.703	89.7584
871.185	84.4005		871.185	89.0542		871.185	76.3603		871.185	84.0371		871.185	90.103		871.185	89.6541
871.667	84.2706		871.667	88.9887		871.667	76.2579		871.667	83.932		871.667	90.0486		871.667	89.5438
872.149	84.1436		872.149	88.9132		872.149	76.1464		872.149	83.8168		872.149	89.9956		872.149	89.4239
872.631	84.0182		872.631	88.8319		872.631	76.0293		872.631	83.6954		872.631	89.9433		872.631	89.2981
873.114	83.894		873.114	88.7472		873.114	75.9086		873.114	83.5702		873.114	89.8916		873.114	89.1688
873.596	83.7705		873.596	88.6603		873.596	75.7853		873.596	83.4421		873.596	89.8402		873.596	89.0368
874.078	83.6474		874.078	88.5734		874.078	75.6609		874.078	83.3129		874.078	89.7891		874.078	88.9038
874.56	83.5246		874.56	88.486		874.56	75.5354		874.56	83.1825		874.56	89.738		874.56	88.7697
875.042	83.402		875.042	88.3985		875.042	75.4089		875.042	83.0511		875.042	89.687		875.042	88.6347
875.524	83.2789		875.524	88.3113		875.524	75.2823		875.524	82.9195		875.524	89.6358		875.524	88.4997
876.006	83.1546		876.006	88.2242		876.006	75.156		876.006	82.7884		876.006	89.584		876.006	88.3653
876.488	83.0297		876.488	88.1391		876.488	75.0305		876.488	82.6582		876.488	89.5319		876.488	88.2319
876.97	82.9048		876.97	88.0574		876.97	74.9064		876.97	82.5296		876.97	89.4797		876.97	88.1
877.452	82.7797		877.452	87.9796		877.452	74.784		877.452	82.4027		877.452	89.4274		877.452	87.9697
877.935	82.6544		877.935	87.9054		877.935	74.6631		877.935	82.2774		877.935	89.3748		877.935	87.8411
878.417	82.5293		878.417	87.838		878.417	74.5452		878.417	82.1553		878.417	89.3222		878.417	87.7154
878.899	82.4047		878.899	87.7789		878.899	74.4312		878.899	82.0373		878.899	89.2696		878.899	87.5935
879.381	82.2815		879.381	87.7327		879.381	74.323		879.381	81.9254		879.381	89.2173		879.381	87.4772
879.863	82.1615		879.863	87.7069		879.863	74.2237		879.863	81.8229		879.863	89.1659		879.863	87.3695
880.345	82.0426		880.345	87.694		880.345	74.1305		880.345	81.7268		880.345	89.1148		880.345	87.2677
880.827	81.9233		880.827	87.6894		880.827	74.0417		880.827	81.6353		880.827	89.0632		880.827	87.1703
881.309	81.8029		881.309	87.6915		881.309	73.9568		881.309	81.5479		881.309	89.011		881.309	87.0768
881.792	81.6801		881.792	87.697		881.792	73.8746		881.792	81.4635		881.792	88.9577		881.792	86.9862
882.274	81.5553		882.274	87.7064		882.274	73.7954		882.274	81.3823		882.274	88.9032		882.274	86.8988
882.756	81.428		882.756	87.7192		882.756	73.7193		882.756	81.3042		882.756	88.8477		882.756	86.8145
883.238	81.2982		883.238	87.734		883.238	73.6455		883.238	81.2287		883.238	88.7909		883.238	86.7328
883.72	81.1658		883.72	87.7493		883.72	73.5736		883.72	81.1551		883.72	88.733		883.72	86.6533
884.202	81.0298		884.202	87.7649		884.202	73.5038		884.202	81.0837		884.202	88.6734		884.202	86.5761
884.684	80.889		884.684	87.78		884.684	73.436		884.684	81.0146		884.684	88.6116		884.684	86.5014
885.166	80.7431		885.166	87.7944		885.166	73.3704		885.166	80.9478		885.166	88.5476		885.166	86.4291
885.649	80.5923		885.649	87.8085		885.649	73.3072		885.649	80.8834		885.649	88.4812		885.649	86.3595
886.131	80.4346		886.131	87.8196		886.131	73.2457		886.131	80.821		886.131	88.4117		886.131	86.2921
886.613	80.269		886.613	87.8265		886.613	73.1856		886.613	80.7601		886.613	88.3386		886.613	86.2265
887.095	80.0926		887.095	87.8259		887.095	73.1263		887.095	80.7		887.095	88.2605		887.095	86.1623
887.577	79.9009		887.577	87.8125		887.577	73.0664		887.577	80.6394		887.577	88.1754		887.577	86.0982
888.059	79.6983		888.059	87.7913		888.059	73.0072		888.059	80.5796		888.059	88.0852		888.059	86.0354
888.541	79.4876		888.541	87.7653		888.541	72.9496		888.541	80.5216		888.541	87.9915		888.541	85.9748
889.023	79.2697		889.023	87.7353		889.023	72.8939		889.023	80.4655		889.023	87.8945		889.023	85.9166
889.505	79.0461		889.505	87.7032		889.505	72.8407		889.505	80.4121		889.505	87.7952		889.505	85.8613
889.987	78.8171		889.987	87.669		889.987	72.79		889.987	80.3614		889.987	87.6935		889.987	85.809
890.47	78.5829		890.47	87.6327		890.47	72.7419		890.47	80.3133		890.47	87.5896		890.47	85.7597
890.952	78.345		890.952	87.5955		890.952	72.6965		890.952	80.2683		890.952	87.484		890.952	85.7137
891.434	78.1054		891.434	87.5588		891.434	72.6543		891.434	80.2268		891.434	87.3777		891.434	85.6714
891.916	77.8627		891.916	87.5219		891.916	72.6153		891.916	80.1887		891.916	87.27		891.916	85.6328
892.398	77.6162		892.398	87.4846		892.398	72.5797		892.398	80.1541		892.398	87.161		892.398	85.598
892.88	77.366		892.88	87.4468		892.88	72.5475		892.88	80.1231		892.88	87.0507		892.88	85.5671
893.362	77.1121		893.362	87.4083		893.362	72.5187		893.362	80.0956		893.362	86.9391		893.362	85.5402
893.845	76.8542		893.845	87.3699		893.845	72.4939		893.845	80.0721		893.845	86.8264		893.845	85.5175
894.327	76.5925		894.327	87.3318		894.327	72.4733		894.327	80.0527		894.327	86.7127		894.327	85.4993
894.809	76.3259		894.809	87.2949		894.809	72.4575		894.809	80.038		894.809	86.598		894.809	85.4861
895.291	76.0526		895.291	87.2599		895.291	72.4476		895.291	80.0284		895.291	86.4825		895.291	85.4787
895.773	75.7752		895.773	87.2263		895.773	72.4427		895.773	80.0237		895.773	86.3663		895.773	85.4764
896.255	75.4953		896.255	87.1934		896.255	72.4421		896.255	80.0233		896.255	86.2497		896.255	85.4789
896.737	75.214		896.737	87.1613		896.737	72.4459		896.737	80.0275		896.737	86.1328		896.737	85.4862
897.219	74.9331		897.219	87.1299		897.219	72.4536		897.219	80.0362		897.219	86.0163		897.219	85.4984
897.701	74.652		897.701	87.0991		897.701	72.4654		897.701	80.0493		897.701	85.8996		897.701	85.5152
898.183	74.3709		898.183	87.0688		898.183	72.481		898.183	80.0666		898.183	85.783		898.183	85.5365
898.666	74.0889		898.666	87.0388		898.666	72.4999		898.666	80.0877		898.666	85.6658		898.666	85.5619
899.148	73.8041		899.148	87.0082		899.148	72.5216		899.148	80.1118		899.148	85.5471		899.148	85.5904
899.63	73.5205		899.63	86.9779		899.63	72.5467		899.63	80.14		899.63	85.4284		899.63	85.6232
900.112	73.2415		900.112	86.9487		900.112	72.5757		900.112	80.1732		900.112	85.3113		900.112	85.6612
900.594	72.9674		900.594	86.9205		900.594	72.6088		900.594	80.2112		900.594	85.1957		900.594	85.7044
901.076	72.6978		901.076	86.8935		901.076	72.6459		901.076	80.2542		901.076	85.0815		901.076	85.7526
901.558	72.4382		901.558	86.8683		901.558	72.6875		901.558	80.3032		901.558	84.9707		901.558	85.8071
902.04	72.1909		902.04	86.8452		902.04	72.734		902.04	80.3586		902.04	84.8643		902.04	85.8684
902.523	71.9643		902.523	86.8257		902.523	72.7865		902.523	80.4224		902.523	84.7655		902.523	85.9383
903.005	71.7724		903.005	86.8118		903.005	72.847		903.005	80.4979		903.005	84.6796		903.005	86.0202
903.487	71.6004		903.487	86.8012		903.487	72.9131		903.487	80.5813		903.487	84.601		903.487	86.1105
903.969	71.4393		903.969	86.7925		903.969	72.9836		903.969	80.6706		903.969	84.5259		903.969	86.2067
904.451	71.2856		904.451	86.7851		904.451	73.0578		904.451	80.7649		904.451	84.4528		904.451	86.3081
904.933	71.1326		904.933	86.7778		904.933	73.1347		904.933	80.8627		904.933	84.3792		904.933	86.4131
905.415	70.9807		905.415	86.7707		905.415	73.2143		905.415	80.9637		905.415	84.3051		905.415	86.5214
905.897	70.8292		905.897	86.7637		905.897	73.2961		905.897	81.0678		905.897	84.2302		905.897	86.6327
906.38	70.6752		906.38	86.7564		906.38	73.3796		906.38	81.1738		906.38	84.1533		906.38	86.746
906.862	70.5164		906.862	86.7485		906.862	73.4636		906.862	81.2805		906.862	84.0735		906.862	86.8599
907.344	70.3508		907.344	86.7396		907.344	73.5485		907.344	81.3882		907.344	83.9899		907.344	86.9748
907.826	70.176		907.826	86.7291		907.826	73.6344		907.826	81.4967		907.826	83.9015		907.826	87.0904
908.308	69.991		908.308	86.7167		908.308	73.7209		908.308	81.6057		908.308	83.8077		908.308	87.2064
908.79	69.7964		908.79	86.7026		908.79	73.8081		908.79	81.7153		908.79	83.7088		908.79	87.3227
909.272	69.5857		909.272	86.6856		909.272	73.8955		909.272	81.8246		909.272	83.6022		909.272	87.4387
909.754	69.3553		909.754	86.6649		909.754	73.983		909.754	81.9332		909.754	83.4861		909.754	87.5537
910.236	69.0969		910.236	86.6389		910.236	74.0704		910.236	82.0404		910.236	83.3573		910.236	87.6669
910.719	68.7961		910.719	86.6047		910.719	74.1579		910.719	82.1453		910.719	83.2096		910.719	87.7776
911.201	68.4663		911.201	86.5651		911.201	74.2446		911.201	82.2482		911.201	83.0487		911.201	87.8858
911.683	68.1154		911.683	86.5216		911.683	74.3303		911.683	82.349		911.683	82.8778		911.683	87.9917
912.165	67.7453		912.165	86.4748		912.165	74.4144		912.165	82.4474		912.165	82.6975		912.165	88.0948
912.647	67.3602		912.647	86.4252		912.647	74.4963		912.647	82.543		912.647	82.5095		912.647	88.1948
913.129	66.961		913.129	86.3733		913.129	74.576		913.129	82.6358		913.129	82.3142		913.129	88.2918
913.611	66.5485		913.611	86.3195		913.611	74.6535		913.611	82.7256		913.611	82.1122		913.611	88.3854
914.093	66.1278		914.093	86.2651		914.093	74.7288		914.093	82.8128		914.093	81.9058		914.093	88.4762
914.576	65.7065		914.576	86.2125		914.576	74.8026		914.576	82.8984		914.576	81.6991		914.576	88.565
915.058	65.2778		915.058	86.1595		915.058	74.8734		915.058	82.9804		915.058	81.4881		915.058	88.65
915.54	64.8371		915.54	86.1043		915.54	74.9398		915.54	83.0575		915.54	81.2701		915.54	88.7298
916.022	64.3847		916.022	86.0471		916.022	75.0014		916.022	83.1294		916.022	81.0454		916.022	88.8039
916.504	63.9207		916.504	85.9881		916.504	75.0583		916.504	83.196		916.504	80.814		916.504	88.8722
916.986	63.4409		916.986	85.9254		916.986	75.1084		916.986	83.2553		916.986	80.573		916.986	88.9329
917.468	62.9441		917.468	85.8584		917.468	75.1506		917.468	83.3065		917.468	80.3216		917.468	88.9848
917.95	62.4222		917.95	85.7836		917.95	75.182		917.95	83.3466		917.95	80.0542		917.95	89.0249
918.433	61.861		918.433	85.695		918.433	75.1974		918.433	83.3706		918.433	79.7619		918.433	89.048
918.915	61.2775		918.915	85.5996		918.915	75.2019		918.915	83.3835		918.915	79.4553		918.915	89.0593
919.397	60.6822		919.397	85.5019		919.397	75.1987		919.397	83.3882		919.397	79.141		919.397	89.0619
919.879	60.0802		919.879	85.4039		919.879	75.1887		919.879	83.3856		919.879	78.8221		919.879	89.0567
920.361	59.48		920.361	85.3093		920.361	75.174		920.361	83.3777		920.361	78.504		920.361	89.0457
920.843	58.8814		920.843	85.2178		920.843	75.1546		920.843	83.3644		920.843	78.1863		920.843	89.0291
921.325	58.2861		921.325	85.1296		921.325	75.1308		921.325	83.3461		921.325	77.8702		921.325	89.007
921.807	57.697		921.807	85.0456		921.807	75.1039		921.807	83.3242		921.807	77.5574		921.807	88.981
922.289	57.1158		922.289	84.965		922.289	75.0754		922.289	83.3001		922.289	77.249		922.289	88.9526
922.771	56.5478		922.771	84.8916		922.771	75.0448		922.771	83.2733		922.771	76.9483		922.771	88.9211
923.254	55.9988		923.254	84.8287		923.254	75.0121		923.254	83.2434		923.254	76.6585		923.254	88.8863
923.736	55.4706		923.736	84.7771		923.736	74.9774		923.736	83.2106		923.736	76.3804		923.736	88.8484
924.218	54.963		924.218	84.7364		924.218	74.9406		924.218	83.1748		924.218	76.1142		924.218	88.8072
924.7	54.4871		924.7	84.7127		924.7	74.9026		924.7	83.1366		924.7	75.8663		924.7	88.7634
925.182	54.0486		925.182	84.7093		925.182	74.864		925.182	83.0964		925.182	75.6402		925.182	88.7173
925.664	53.6626		925.664	84.7348		925.664	74.8257		925.664	83.0544		925.664	75.4449		925.664	88.6694
926.146	53.3535		926.146	84.8045		926.146	74.7889		926.146	83.0111		926.146	75.2948		926.146	88.6199
926.628	53.0986		926.628	84.9032		926.628	74.7528		926.628	82.9667		926.628	75.1765		926.628	88.5692
927.111	52.8847		927.111	85.022		927.111	74.7171		927.111	82.9214		927.111	75.0819		927.111	88.5174
927.593	52.7079		927.593	85.1579		927.593	74.6819		927.593	82.8755		927.593	75.0089		927.593	88.4649
928.075	52.5602		928.075	85.3047		928.075	74.6473		928.075	82.8296		928.075	74.9523		928.075	88.4124
928.557	52.4418		928.557	85.4627		928.557	74.6132		928.557	82.7836		928.557	74.9126		928.557	88.3596
929.039	52.3524		929.039	85.6311		929.039	74.5798		929.039	82.7377		929.039	74.8893		929.039	88.3067
929.521	52.286		929.521	85.8064		929.521	74.5466		929.521	82.6916		929.521	74.879		929.521	88.2535
930.003	52.2348		930.003	85.9846		930.003	74.5127		930.003	82.6445		930.003	74.8773		930.003	88.1992
930.485	52.2043		930.485	86.1667		930.485	74.4797		930.485	82.5981		930.485	74.887		930.485	88.1455
930.967	52.197		930.967	86.3522		930.967	74.4484		930.967	82.5536		930.967	74.9096		930.967	88.0937
931.45	52.2129		931.45	86.5407		931.45	74.4193		931.45	82.5114		931.45	74.945		931.45	88.0441
931.932	52.2532		931.932	86.7326		931.932	74.3923		931.932	82.4715		931.932	74.994		931.932	87.9968
932.414	52.317		932.414	86.9244		932.414	74.3689		932.414	82.4358		932.414	75.0558		932.414	87.9538
932.896	52.4034		932.896	87.1144		932.896	74.3497		932.896	82.4051		932.896	75.1296		932.896	87.9159
933.378	52.5135		933.378	87.2987		933.378	74.3368		933.378	82.3824		933.378	75.2158		933.378	87.8863
933.86	52.6489		933.86	87.4714		933.86	74.334		933.86	82.3725		933.86	75.3147		933.86	87.8699
934.342	52.8064		934.342	87.6373		934.342	74.3374		934.342	82.3705		934.342	75.425		934.342	87.8617
934.824	52.984		934.824	87.7989		934.824	74.345		934.824	82.3736		934.824	75.546		934.824	87.8587
935.307	53.18		935.307	87.9566		935.307	74.3559		935.307	82.3807		935.307	75.6768		935.307	87.8598
935.789	53.3921		935.789	88.1117		935.789	74.3685		935.789	82.39		935.789	75.8165		935.789	87.863
936.271	53.6206		936.271	88.2639		936.271	74.3831		936.271	82.4014		936.271	75.9651		936.271	87.8684
936.753	53.8651		936.753	88.4129		936.753	74.3992		936.753	82.4148		936.753	76.1223		936.753	87.8756
937.235	54.1257		937.235	88.5599		937.235	74.416		937.235	82.429		937.235	76.2882		937.235	87.8837
937.717	54.404		937.717	88.7068		937.717	74.4327		937.717	82.4429		937.717	76.4635		937.717	87.8914
938.199	54.6957		938.199	88.8513		938.199	74.4492		938.199	82.4567		938.199	76.6462		938.199	87.8988
938.681	54.9971		938.681	88.9918		938.681	74.4656		938.681	82.4701		938.681	76.8344		938.681	87.9057
939.163	55.3075		939.163	89.1281		939.163	74.4816		939.163	82.4829		939.163	77.0278		939.163	87.9119
939.646	55.6268		939.646	89.2596		939.646	74.4973		939.646	82.4954		939.646	77.2262		939.646	87.9176
940.128	55.9494		940.128	89.3853		940.128	74.5119		940.128	82.5062		940.128	77.427		940.128	87.9214
940.61	56.2724		940.61	89.5047		940.61	74.5248		940.61	82.5148		940.61	77.6289		940.61	87.9225
941.092	56.5871		941.092	89.616		941.092	74.535		941.092	82.5197		941.092	77.8277		941.092	87.9195
941.574	56.8793		941.574	89.7162		941.574	74.541		941.574	82.5187		941.574	78.0171		941.574	87.9097
942.056	57.1632		942.056	89.8081		942.056	74.544		942.056	82.5136		942.056	78.2033		942.056	87.8953
942.538	57.4475		942.538	89.8933		942.538	74.5447		942.538	82.5056		942.538	78.3902		942.538	87.8777
943.02	57.7352		943.02	89.9721		943.02	74.5431		943.02	82.4948		943.02	78.5794		943.02	87.857
943.503	58.0333		943.503	90.0454		943.503	74.5394		943.503	82.4818		943.503	78.7736		943.503	87.834
943.985	58.3401		943.985	90.1133		943.985	74.5338		943.985	82.4665		943.985	78.9722		943.985	87.8086
944.467	58.6558		944.467	90.1759		944.467	74.5262		944.467	82.4489		944.467	79.1752		944.467	87.7809
944.949	58.9819		944.949	90.2341		944.949	74.5171		944.949	82.4299		944.949	79.3828		944.949	87.7515
945.431	59.3183		945.431	90.2893		945.431	74.5075		945.431	82.4103		945.431	79.5947		945.431	87.7216
945.913	59.6691		945.913	90.3402		945.913	74.4961		945.913	82.3891		945.913	79.8131		945.913	87.6901
946.395	60.0383		946.395	90.3863		946.395	74.4821		946.395	82.3654		946.395	80.04		946.395	87.6562
946.877	60.4261		946.877	90.4274		946.877	74.4655		946.877	82.3391		946.877	80.2757		946.877	87.6198
947.36	60.8315		947.36	90.4637		947.36	74.4463		947.36	82.3102		947.36	80.5192		947.36	87.5809
947.842	61.2632		947.842	90.4944		947.842	74.4234		947.842	82.2778		947.842	80.7752		947.842	87.5388
948.324	61.7255		948.324	90.5196		948.324	74.3964		948.324	82.2417		948.324	81.0457		948.324	87.4933
948.806	62.2313		948.806	90.5382		948.806	74.3639		948.806	82.2005		948.806	81.3373		948.806	87.4433
949.288	62.8023		949.288	90.5482		949.288	74.3232		949.288	82.1518		949.288	81.6615		949.288	87.3868
949.77	63.4158		949.77	90.5519		949.77	74.277		949.77	82.0981		949.77	82.0059		949.77	87.3259
950.252	64.0579		950.252	90.5508		950.252	74.2271		950.252	82.0411		950.252	82.3634		950.252	87.262
950.734	64.7234		950.734	90.5455		950.734	74.1742		950.734	81.9814		950.734	82.7308		950.734	87.1957
951.216	65.4027		951.216	90.5372		951.216	74.1195		951.216	81.9201		951.216	83.1029		951.216	87.1278
951.698	66.0957		951.698	90.5259		951.698	74.0629		951.698	81.8572		951.698	83.4798		951.698	87.0584
952.181	66.8009		952.181	90.5119		952.181	74.0047		952.181	81.7929		952.181	83.8606		952.181	86.9878
952.663	67.5129		952.663	90.4957		952.663	73.9454		952.663	81.7277		952.663	84.2428		952.663	86.9163
953.145	68.2258		953.145	90.4778		953.145	73.8856		953.145	81.6621		953.145	84.624		953.145	86.8444
953.627	68.9396		953.627	90.4585		953.627	73.8256		953.627	81.5965		953.627	85.003		953.627	86.7723
954.109	69.653		954.109	90.4386		954.109	73.7657		954.109	81.5311		954.109	85.3782		954.109	86.7004
954.591	70.3646		954.591	90.4181		954.591	73.706		954.591	81.4663		954.591	85.7488		954.591	86.6289
955.073	71.0749		955.073	90.3972		955.073	73.6466		955.073	81.4019		955.073	86.115		955.073	86.5577
955.555	71.7775		955.555	90.3771		955.555	73.5885		955.555	81.3391		955.555	86.472		955.555	86.4878
956.038	72.4687		956.038	90.3584		956.038	73.5323		956.038	81.2784		956.038	86.8173		956.038	86.4196
956.52	73.1413		956.52	90.3425		956.52	73.4792		956.52	81.2212		956.52	87.1448		956.52	86.3542
957.002	73.784		957.002	90.3318		957.002	73.4315		957.002	81.1698		957.002	87.4448		957.002	86.2933
957.484	74.4055		957.484	90.3244		957.484	73.3872		957.484	81.1222		957.484	87.7259		957.484	86.2356
957.966	75.0108		957.966	90.3191		957.966	73.3453		957.966	81.0771		957.966	87.9932		957.966	86.1801
958.448	75.6004		958.448	90.3158		958.448	73.3055		958.448	81.0344		958.448	88.2478		958.448	86.1266
958.93	76.1763		958.93	90.3139		958.93	73.2673		958.93	80.9934		958.93	88.4927		958.93	86.0747
959.412	76.7384		959.412	90.3134		959.412	73.2305		959.412	80.954		959.412	88.7276		959.412	86.0243
959.894	77.2863		959.894	90.3144		959.894	73.1952		959.894	80.9164		959.894	88.9527		959.894	85.9756
960.377	77.8229		960.377	90.3161		960.377	73.1609		960.377	80.8799		960.377	89.1702		960.377	85.9279
960.859	78.3532		960.859	90.3175		960.859	73.1267		960.859	80.8436		960.859	89.3833		960.859	85.8805
961.341	78.8708		961.341	90.3198		961.341	73.0934		961.341	80.8084		961.341	89.5893		961.341	85.8343
961.823	79.3714		961.823	90.3239		961.823	73.0615		961.823	80.7746		961.823	89.7864		961.823	85.7897
962.305	79.854		962.305	90.3297		962.305	73.031		962.305	80.7424		962.305	89.9747		962.305	85.7468
962.787	80.318		962.787	90.3375		962.787	73.0021		962.787	80.7118		962.787	90.1533		962.787	85.7057
963.269	80.7591		963.269	90.3479		963.269	72.9749		963.269	80.683		963.269	90.322		963.269	85.6668
963.751	81.1753		963.751	90.3613		963.751	72.9496		963.751	80.6562		963.751	90.4806		963.751	85.6302
964.234	81.5592		964.234	90.379		964.234	72.9268		964.234	80.6318		964.234	90.6275		964.234	85.5969
964.716	81.8986		964.716	90.4033		964.716	72.9076		964.716	80.6108		964.716	90.7601		964.716	85.5681
965.198	82.206		965.198	90.4317		965.198	72.8907		965.198	80.5921		965.198	90.8815		965.198	85.5425
965.68	82.489		965.68	90.4628		965.68	72.8755		965.68	80.5751		965.68	90.9935		965.68	85.5189
966.162	82.7501		966.162	90.4959		966.162	72.8617		966.162	80.5594		966.162	91.0969		966.162	85.4971
966.644	82.9947		966.644	90.53		966.644	72.8486		966.644	80.5446		966.644	91.193		966.644	85.4764
967.126	83.2226		967.126	90.5652		967.126	72.8363		967.126	80.5307		967.126	91.282		967.126	85.4567
967.608	83.4344		967.608	90.6012		967.608	72.8247		967.608	80.5175		967.608	91.3642		967.608	85.4379
968.091	83.6332		968.091	90.6376		968.091	72.8136		968.091	80.5049		968.091	91.4403		968.091	85.4199
968.573	83.8218		968.573	90.6742		968.573	72.803		968.573	80.4927		968.573	91.5109		968.573	85.4024
969.055	84.0002		969.055	90.7104		969.055	72.7924		969.055	80.4808		969.055	91.5765		969.055	85.385
969.537	84.1691		969.537	90.7459		969.537	72.7816		969.537	80.4687		969.537	91.6376		969.537	85.3675
970.019	84.3291		970.019	90.7803		970.019	72.7705		970.019	80.4563		970.019	91.6944		970.019	85.3498
970.501	84.4799		970.501	90.8139		970.501	72.7591		970.501	80.4438		970.501	91.747		970.501	85.3318
970.983	84.6248		970.983	90.8454		970.983	72.7466		970.983	80.4303		970.983	91.7966		970.983	85.3128
971.465	84.7659		971.465	90.8742		971.465	72.7327		971.465	80.4157		971.465	91.8439		971.465	85.2925
971.947	84.9071		971.947	90.8987		971.947	72.7165		971.947	80.3989		971.947	91.8904		971.947	85.2698
972.43	85.055		972.43	90.9163		972.43	72.6963		972.43	80.3786		972.43	91.9385		972.43	85.2429
972.912	85.2041		972.912	90.9295		972.912	72.6737		972.912	80.3561		972.912	91.9863		972.912	85.2136
973.394	85.3515		973.394	90.9398		973.394	72.6495		973.394	80.3323		973.394	92.0327		973.394	85.1826
973.876	85.4965		973.876	90.9475		973.876	72.624		973.876	80.3073		973.876	92.0777		973.876	85.1504
974.358	85.6374		974.358	90.9536		974.358	72.5979		974.358	80.2816		974.358	92.1206		974.358	85.1174
974.84	85.7747		974.84	90.9581		974.84	72.5712		974.84	80.2553		974.84	92.1616		974.84	85.0836
975.322	85.9084		975.322	90.9609		975.322	72.5437		975.322	80.2283		975.322	92.2009		975.322	85.049
975.804	86.0375		975.804	90.9627		975.804	72.5158		975.804	80.2009		975.804	92.238		975.804	85.0139
976.287	86.1604		976.287	90.9639		976.287	72.4879		976.287	80.1735		976.287	92.2722		976.287	84.9787
976.769	86.2785		976.769	90.9644		976.769	72.4598		976.769	80.1458		976.769	92.3045		976.769	84.9432
977.251	86.3932		977.251	90.9643		977.251	72.4317		977.251	80.118		977.251	92.3352		977.251	84.9074
977.733	86.5045		977.733	90.9634		977.733	72.4035		977.733	80.09		977.733	92.3645		977.733	84.8715
978.215	86.6132		978.215	90.9616		978.215	72.3752		978.215	80.0617		978.215	92.3926		978.215	84.8351
978.697	86.7194		978.697	90.9595		978.697	72.3472		978.697	80.0334		978.697	92.4198		978.697	84.7987
979.179	86.8233		979.179	90.9573		979.179	72.3197		979.179	80.0052		979.179	92.4462		979.179	84.7625
979.661	86.9255		979.661	90.9556		979.661	72.2932		979.661	79.9774		979.661	92.4723		979.661	84.7269
980.143	87.0269		980.143	90.9553		980.143	72.2686		980.143	79.9506		980.143	92.4988		980.143	84.6925
980.625	87.1269		980.625	90.9557		980.625	72.2451		980.625	79.9243		980.625	92.5251		980.625	84.6587
981.108	87.2251		981.108	90.956		981.108	72.2221		981.108	79.8981		981.108	92.551		981.108	84.6251
981.59	87.3215		981.59	90.9562		981.59	72.1994		981.59	79.872		981.59	92.5763		981.59	84.5914
982.072	87.4161		982.072	90.9559		982.072	72.1766		982.072	79.8458		982.072	92.6011		982.072	84.5575
982.554	87.5087		982.554	90.9551		982.554	72.1539		982.554	79.8194		982.554	92.6251		982.554	84.5233
983.036	87.5993		983.036	90.9539		983.036	72.1312		983.036	79.793		983.036	92.6485		983.036	84.4888
983.518	87.6873		983.518	90.952		983.518	72.1082		983.518	79.7663		983.518	92.6708		983.518	84.4539
984	87.7718		984	90.9493		984	72.085		984	79.7393		984	92.6917		984	84.4185
984.482	87.8541		984.482	90.9459		984.482	72.0613		984.482	79.7121		984.482	92.7116		984.482	84.3824
984.965	87.9351		984.965	90.9416		984.965	72.0372		984.965	79.6845		984.965	92.7313		984.965	84.3458
985.447	88.015		985.447	90.9365		985.447	72.0126		985.447	79.6566		985.447	92.7505		985.447	84.3084
985.929	88.0936		985.929	90.9307		985.929	71.9875		985.929	79.6284		985.929	92.7694		985.929	84.2705
986.411	88.1723		986.411	90.9239		986.411	71.9618		986.411	79.5998		986.411	92.7885		986.411	84.2316
986.893	88.2515		986.893	90.9159		986.893	71.9352		986.893	79.5706		986.893	92.8082		986.893	84.1918
987.375	88.3335		987.375	90.9066		987.375	71.9074		987.375	79.5408		987.375	92.8293		987.375	84.1508
987.857	88.4218		987.857	90.8954		987.857	71.8778		987.857	79.5101		987.857	92.8537		987.857	84.108
988.339	88.5125		988.339	90.8827		988.339	71.847		988.339	79.4787		988.339	92.8794		988.339	84.0639
988.822	88.6032		988.822	90.869		988.822	71.8152		988.822	79.4467		988.822	92.9054		988.822	84.0187
989.304	88.6927		989.304	90.8542		989.304	71.7827		989.304	79.4143		989.304	92.931		989.304	83.9727
989.786	88.7788		989.786	90.8387		989.786	71.7495		989.786	79.3815		989.786	92.9551		989.786	83.9257
990.268	88.8622		990.268	90.8223		990.268	71.7157		990.268	79.3484		990.268	92.9781		990.268	83.8781
990.75	88.943		990.75	90.8052		990.75	71.6814		990.75	79.315		990.75	93.0002		990.75	83.8296
991.232	89.0218		991.232	90.7876		991.232	71.6468		991.232	79.2815		991.232	93.0215		991.232	83.7807
991.714	89.1004		991.714	90.7697		991.714	71.6121		991.714	79.248		991.714	93.0429		991.714	83.7315
992.196	89.1749		992.196	90.7514		992.196	71.5772		992.196	79.2143		992.196	93.0627		992.196	83.6817
992.678	89.2423		992.678	90.7324		992.678	71.5418		992.678	79.1804		992.678	93.0792		992.678	83.6313
993.16	89.3024		993.16	90.7129		993.16	71.506		993.16	79.1461		993.16	93.0924		993.16	83.5801
993.643	89.3558		993.643	90.6928		993.643	71.4697		993.643	79.1116		993.643	93.1025		993.643	83.5282
994.125	89.3969		994.125	90.672		994.125	71.4329		994.125	79.0767		994.125	93.107		994.125	83.4754
994.607	89.4235		994.607	90.6505		994.607	71.3954		994.607	79.0413		994.607	93.1045		994.607	83.4215
995.089	89.4269		995.089	90.6281		995.089	71.357		995.089	79.0051		995.089	93.0909		995.089	83.3663
995.571	89.3929		995.571	90.6043		995.571	71.3172		995.571	78.9674		995.571	93.0592		995.571	83.309
996.053	89.3369		996.053	90.5797		996.053	71.2765		996.053	78.9291		996.053	93.017		996.053	83.2504
996.535	89.2682		996.535	90.5547		996.535	71.2355		996.535	78.8905		996.535	92.9688		996.535	83.191
997.018	89.1908		997.018	90.5293		997.018	71.1942		997.018	78.8518		997.018	92.9166		997.018	83.1311
997.5	89.1121		997.5	90.5041		997.5	71.1531		997.5	78.8133		997.5	92.8642		997.5	83.0711
997.982	89.0312		997.982	90.4789		997.982	71.1122		997.982	78.7751		997.982	92.811		997.982	83.011
998.464	88.9488		998.464	90.4538		998.464	71.0715		998.464	78.7372		998.464	92.7573		998.464	82.9508
998.946	88.8668		998.946	90.4288		998.946	71.031		998.946	78.6997		998.946	92.704		998.946	82.8908
999.428	88.7857		999.428	90.4038		999.428	70.9907		999.428	78.6624		999.428	92.6512		999.428	82.8309
999.91	88.7103		999.91	90.3792		999.91	70.9509		999.91	78.6258		999.91	92.6014		999.91	82.7716
1000.39	88.6452		1000.39	90.3553		1000.39	70.9121		1000.39	78.5902		1000.39	92.5571		1000.39	82.7129
1000.87	88.5915		1000.87	90.3324		1000.87	70.8743		1000.87	78.5556		1000.87	92.5188		1000.87	82.655
1001.36	88.5482		1001.36	90.3102		1001.36	70.8374		1001.36	78.522		1001.36	92.486		1001.36	82.5979
1001.84	88.5253		1001.84	90.2896		1001.84	70.8022		1001.84	78.49		1001.84	92.4638		1001.84	82.5422
1002.32	88.5276		1002.32	90.2707		1002.32	70.7689		1002.32	78.4599		1002.32	92.4548		1002.32	82.4881
1002.8	88.5692		1002.8	90.2546		1002.8	70.7385		1002.8	78.4325		1002.8	92.4663		1002.8	82.4363
1003.28	88.6735		1003.28	90.2428		1003.28	70.7125		1003.28	78.4091		1003.28	92.5104		1003.28	82.388
1003.77	88.8169		1003.77	90.2337		1003.77	70.6895		1003.77	78.3884		1003.77	92.5748		1003.77	82.3421
1004.25	88.9857		1004.25	90.2264		1004.25	70.6684		1004.25	78.3696		1004.25	92.6523		1004.25	82.298
1004.73	89.1748		1004.73	90.2206		1004.73	70.649		1004.73	78.3525		1004.73	92.7401		1004.73	82.2554
1005.21	89.3745		1005.21	90.2156		1005.21	70.6304		1005.21	78.3365		1005.21	92.8331		1005.21	82.2141
1005.7	89.5855		1005.7	90.2114		1005.7	70.6129		1005.7	78.3216		1005.7	92.9315		1005.7	82.1739
1006.18	89.8069		1006.18	90.208		1006.18	70.5964		1006.18	78.3077		1006.18	93.0351		1006.18	82.1349
1006.66	90.0337		1006.66	90.2049		1006.66	70.5805		1006.66	78.2945		1006.66	93.1412		1006.66	82.0968
1007.14	90.2609		1007.14	90.2016		1007.14	70.5649		1007.14	78.2816		1007.14	93.2477		1007.14	82.0593
1007.62	90.4883		1007.62	90.1984		1007.62	70.5496		1007.62	78.2691		1007.62	93.3539		1007.62	82.0225
1008.11	90.7145		1008.11	90.1952		1008.11	70.5344		1008.11	78.2572		1008.11	93.4586		1008.11	81.9865
1008.59	90.9386		1008.59	90.192		1008.59	70.5194		1008.59	78.2457		1008.59	93.5614		1008.59	81.9515
1009.07	91.1616		1009.07	90.1887		1009.07	70.5045		1009.07	78.2346		1009.07	93.6628		1009.07	81.9173
1009.55	91.3766		1009.55	90.1853		1009.55	70.4892		1009.55	78.2238		1009.55	93.7585		1009.55	81.884
1010.03	91.5798		1010.03	90.1814		1010.03	70.4733		1010.03	78.2132		1010.03	93.8465		1010.03	81.8515
1010.52	91.7627		1010.52	90.1769		1010.52	70.4561		1010.52	78.2025		1010.52	93.9211		1010.52	81.8197
1011	91.9114		1011	90.1713		1011	70.4366		1011	78.1916		1011	93.9735		1011	81.7886
1011.48	92.0386		1011.48	90.1649		1011.48	70.4157		1011.48	78.1804		1011.48	94.0122		1011.48	81.7583
1011.96	92.1518		1011.96	90.1577		1011.96	70.394		1011.96	78.1692		1011.96	94.0419		1011.96	81.7286
1012.45	92.2526		1012.45	90.1498		1012.45	70.3718		1012.45	78.1578		1012.45	94.0643		1012.45	81.6996
1012.93	92.3457		1012.93	90.1411		1012.93	70.3495		1012.93	78.1462		1012.93	94.0825		1012.93	81.6711
1013.41	92.4309		1013.41	90.1315		1013.41	70.3269		1013.41	78.1345		1013.41	94.0963		1013.41	81.6432
1013.89	92.5083		1013.89	90.121		1013.89	70.3041		1013.89	78.1226		1013.89	94.1058		1013.89	81.6158
1014.37	92.5814		1014.37	90.1097		1014.37	70.2813		1014.37	78.1104		1014.37	94.113		1014.37	81.5889
1014.86	92.6552		1014.86	90.0978		1014.86	70.2584		1014.86	78.098		1014.86	94.1203		1014.86	81.5624
1015.34	92.7258		1015.34	90.0849		1015.34	70.2356		1015.34	78.0853		1015.34	94.1264		1015.34	81.5362
1015.82	92.7908		1015.82	90.0708		1015.82	70.2131		1015.82	78.0722		1015.82	94.1311		1015.82	81.5105
1016.3	92.8504		1016.3	90.0554		1016.3	70.1908		1016.3	78.0586		1016.3	94.1341		1016.3	81.4852
1016.78	92.9037		1016.78	90.0386		1016.78	70.1687		1016.78	78.0444		1016.78	94.1352		1016.78	81.4602
1017.27	92.9504		1017.27	90.0201		1017.27	70.1472		1017.27	78.0296		1017.27	94.1355		1017.27	81.4356
1017.75	92.9903		1017.75	89.9998		1017.75	70.1266		1017.75	78.0141		1017.75	94.1356		1017.75	81.4115
1018.23	93.0214		1018.23	89.9771		1018.23	70.1074		1018.23	77.9977		1018.23	94.1365		1018.23	81.388
1018.71	93.0401		1018.71	89.9511		1018.71	70.0908		1018.71	77.9803		1018.71	94.1398		1018.71	81.3652
1019.2	93.0508		1019.2	89.9228		1019.2	70.0756		1019.2	77.9621		1019.2	94.1442		1019.2	81.3429
1019.68	93.0564		1019.68	89.8925		1019.68	70.061		1019.68	77.9429		1019.68	94.1491		1019.68	81.3208
1020.16	93.0586		1020.16	89.8604		1020.16	70.0469		1020.16	77.9228		1020.16	94.1545		1020.16	81.2989
1020.64	93.06		1020.64	89.827		1020.64	70.0326		1020.64	77.9018		1020.64	94.1602		1020.64	81.2769
1021.12	93.06		1021.12	89.792		1021.12	70.0183		1021.12	77.8799		1021.12	94.166		1021.12	81.2548
1021.61	93.0589		1021.61	89.7556		1021.61	70.0037		1021.61	77.8571		1021.61	94.1721		1021.61	81.2325
1022.09	93.0568		1022.09	89.7176		1022.09	69.9887		1022.09	77.8332		1022.09	94.1779		1022.09	81.2099
1022.57	93.0523		1022.57	89.6781		1022.57	69.9729		1022.57	77.8084		1022.57	94.1826		1022.57	81.187
1023.05	93.0492		1023.05	89.6372		1023.05	69.9563		1023.05	77.7826		1023.05	94.1872		1023.05	81.1636
1023.53	93.0508		1023.53	89.5954		1023.53	69.9389		1023.53	77.7557		1023.53	94.1928		1023.53	81.1398
1024.02	93.0577		1024.02	89.5526		1024.02	69.9204		1024.02	77.7276		1024.02	94.1993		1024.02	81.1153
1024.5	93.0695		1024.5	89.5087		1024.5	69.9009		1024.5	77.6984		1024.5	94.2069		1024.5	81.0902
1024.98	93.092		1024.98	89.4644		1024.98	69.88		1024.98	77.6679		1024.98	94.2165		1024.98	81.0644
1025.46	93.1278		1025.46	89.4199		1025.46	69.8575		1025.46	77.6362		1025.46	94.2286		1025.46	81.0376
1025.94	93.1853		1025.94	89.3762		1025.94	69.8329		1025.94	77.6031		1025.94	94.2447		1025.94	81.0097
1026.43	93.2788		1026.43	89.3349		1026.43	69.8053		1026.43	77.5687		1026.43	94.2677		1026.43	80.9805
1026.91	93.3937		1026.91	89.2942		1026.91	69.7755		1026.91	77.5328		1026.91	94.2946		1026.91	80.95
1027.39	93.5212		1027.39	89.2531		1027.39	69.7439		1027.39	77.4955		1027.39	94.3237		1027.39	80.9185
1027.87	93.6581		1027.87	89.2111		1027.87	69.7104		1027.87	77.4568		1027.87	94.3543		1027.87	80.8858
1028.36	93.798		1028.36	89.1672		1028.36	69.6752		1028.36	77.4165		1028.36	94.3851		1028.36	80.8519
1028.84	93.9415		1028.84	89.1216		1028.84	69.6385		1028.84	77.3748		1028.84	94.4163		1028.84	80.8169
1029.32	94.0878		1029.32	89.0744		1029.32	69.6002		1029.32	77.3318		1029.32	94.4476		1029.32	80.7809
1029.8	94.2343		1029.8	89.0255		1029.8	69.5607		1029.8	77.2875		1029.8	94.4786		1029.8	80.744
1030.28	94.3785		1030.28	88.975		1030.28	69.5206		1030.28	77.2425		1030.28	94.5089		1030.28	80.7068
1030.77	94.519		1030.77	88.922		1030.77	69.4792		1030.77	77.1963		1030.77	94.5381		1030.77	80.6685
1031.25	94.654		1031.25	88.8658		1031.25	69.436		1031.25	77.1481		1031.25	94.5656		1031.25	80.6287
1031.73	94.7827		1031.73	88.8061		1031.73	69.391		1031.73	77.0981		1031.73	94.5911		1031.73	80.5874
1032.21	94.9056		1032.21	88.7431		1032.21	69.3441		1032.21	77.0463		1032.21	94.6149		1032.21	80.5446
1032.69	95.0172		1032.69	88.6753		1032.69	69.2948		1032.69	76.992		1032.69	94.6355		1032.69	80.4996
1033.18	95.1142		1033.18	88.6018		1033.18	69.2428		1033.18	76.9348		1033.18	94.6522		1033.18	80.4521
1033.66	95.1891		1033.66	88.5202		1033.66	69.187		1033.66	76.8735		1033.66	94.6631		1033.66	80.4009
1034.14	95.2294		1034.14	88.4266		1034.14	69.1256		1034.14	76.8062		1034.14	94.6651		1034.14	80.3442
1034.62	95.2469		1034.62	88.325		1034.62	69.0606		1034.62	76.7349		1034.62	94.6612		1034.62	80.2841
1035.11	95.2488		1035.11	88.2182		1035.11	68.9933		1035.11	76.6613		1035.11	94.6532		1035.11	80.2218
1035.59	95.2371		1035.59	88.1068		1035.59	68.9241		1035.59	76.5858		1035.59	94.6417		1035.59	80.1578
1036.07	95.2163		1036.07	87.9926		1036.07	68.8541		1036.07	76.5094		1036.07	94.6278		1036.07	80.0932
1036.55	95.1863		1036.55	87.8758		1036.55	68.7833		1036.55	76.4322		1036.55	94.6114		1036.55	80.0278
1037.03	95.1474		1037.03	87.7569		1037.03	68.7119		1037.03	76.3544		1037.03	94.5928		1037.03	79.962
1037.52	95.1028		1037.52	87.6374		1037.52	68.6405		1037.52	76.2767		1037.52	94.5727		1037.52	79.8961
1038	95.0564		1038	87.5195		1038	68.5697		1038	76.1996		1038	94.5523		1038	79.8307
1038.48	95.0058		1038.48	87.4019		1038.48	68.4996		1038.48	76.1231		1038.48	94.5308		1038.48	79.766
1038.96	94.9501		1038.96	87.2836		1038.96	68.4301		1038.96	76.0476		1038.96	94.508		1038.96	79.7021
1039.44	94.8894		1039.44	87.1649		1039.44	68.3615		1039.44	75.9731		1039.44	94.484		1039.44	79.6392
1039.93	94.8233		1039.93	87.046		1039.93	68.2939		1039.93	75.8998		1039.93	94.4588		1039.93	79.5773
1040.41	94.7527		1040.41	86.9264		1040.41	68.2276		1040.41	75.8282		1040.41	94.4324		1040.41	79.5171
1040.89	94.6782		1040.89	86.806		1040.89	68.163		1040.89	75.7588		1040.89	94.4051		1040.89	79.4591
1041.37	94.6003		1041.37	86.6836		1041.37	68.1007		1041.37	75.6924		1041.37	94.3769		1041.37	79.404
1041.85	94.519		1041.85	86.5563		1041.85	68.0412		1041.85	75.6302		1041.85	94.3477		1041.85	79.3532
1042.34	94.4352		1042.34	86.4279		1042.34	67.9842		1042.34	75.5714		1042.34	94.3179		1042.34	79.3057
1042.82	94.3493		1042.82	86.3009		1042.82	67.9298		1042.82	75.5154		1042.82	94.2878		1042.82	79.2608
1043.3	94.262		1043.3	86.1767		1043.3	67.878		1043.3	75.4624		1043.3	94.2575		1043.3	79.2186
1043.78	94.1739		1043.78	86.0577		1043.78	67.8292		1043.78	75.4124		1043.78	94.2275		1043.78	79.1787
1044.27	94.0853		1044.27	85.9435		1044.27	67.7831		1044.27	75.3651		1044.27	94.1977		1044.27	79.1412
1044.75	93.9964		1044.75	85.8345		1044.75	67.7399		1044.75	75.3207		1044.75	94.1683		1044.75	79.106
1045.23	93.9073		1045.23	85.7302		1045.23	67.6991		1045.23	75.2786		1045.23	94.1391		1045.23	79.0727
1045.71	93.8175		1045.71	85.6293		1045.71	67.6599		1045.71	75.2381		1045.71	94.1099		1045.71	79.0404
1046.19	93.7287		1046.19	85.5358		1046.19	67.6238		1046.19	75.2002		1046.19	94.0815		1046.19	79.0102
1046.68	93.6423		1046.68	85.4531		1046.68	67.5917		1046.68	75.1661		1046.68	94.0545		1046.68	78.9827
1047.16	93.5587		1047.16	85.3819		1047.16	67.5639		1047.16	75.1358		1047.16	94.0291		1047.16	78.9582
1047.64	93.4783		1047.64	85.3219		1047.64	67.5404		1047.64	75.1094		1047.64	94.0052		1047.64	78.9366
1048.12	93.4031		1048.12	85.2788		1048.12	67.5227		1048.12	75.088		1048.12	93.9838		1048.12	78.9188
1048.6	93.3341		1048.6	85.2553		1048.6	67.5115		1048.6	75.0722		1048.6	93.9653		1048.6	78.9051
1049.09	93.2743		1049.09	85.26		1049.09	67.5092		1049.09	75.0638		1049.09	93.9512		1049.09	78.897
1049.57	93.2286		1049.57	85.3073		1049.57	67.5198		1049.57	75.0662		1049.57	93.9439		1049.57	78.8971
1050.05	93.1925		1050.05	85.3825		1050.05	67.5391		1050.05	75.076		1050.05	93.9409		1050.05	78.9025
1050.53	93.1633		1050.53	85.4767		1050.53	67.5645		1050.53	75.091		1050.53	93.9409		1050.53	78.9117
1051.02	93.1405		1051.02	85.5867		1051.02	67.5952		1051.02	75.1104		1051.02	93.9437		1051.02	78.924
1051.5	93.1227		1051.5	85.7063		1051.5	67.6293		1051.5	75.1328		1051.5	93.9482		1051.5	78.9383
1051.98	93.1096		1051.98	85.8357		1051.98	67.6668		1051.98	75.1581		1051.98	93.9546		1051.98	78.9547
1052.46	93.1008		1052.46	85.9742		1052.46	67.7076		1052.46	75.1861		1052.46	93.9625		1052.46	78.9728
1052.94	93.0945		1052.94	86.1184		1052.94	67.7507		1052.94	75.2162		1052.94	93.9712		1052.94	78.9921
1053.42	93.0878		1053.42	86.2648		1053.42	67.7951		1053.42	75.2475		1053.42	93.9796		1053.42	79.0123
1053.91	93.0834		1053.91	86.4133		1053.91	67.8406		1053.91	75.2799		1053.91	93.9886		1053.91	79.0329
1054.39	93.0833		1054.39	86.5633		1054.39	67.887		1054.39	75.3129		1054.39	93.9986		1054.39	79.0535
1054.87	93.0875		1054.87	86.7138		1054.87	67.934		1054.87	75.3464		1054.87	94.0095		1054.87	79.074
1055.35	93.0959		1055.35	86.8653		1055.35	67.9816		1055.35	75.3804		1055.35	94.0212		1055.35	79.0945
1055.84	93.1105		1055.84	87.0137		1055.84	68.0285		1055.84	75.4138		1055.84	94.0341		1055.84	79.1137
1056.32	93.132		1056.32	87.1566		1056.32	68.0739		1056.32	75.4458		1056.32	94.0482		1056.32	79.1312
1056.8	93.1641		1056.8	87.289		1056.8	68.1161		1056.8	75.475		1056.8	94.0641		1056.8	79.1455
1057.28	93.2133		1057.28	87.4031		1057.28	68.1524		1057.28	75.4989		1057.28	94.0831		1057.28	79.1544
1057.76	93.272		1057.76	87.5054		1057.76	68.1851		1057.76	75.5197		1057.76	94.1035		1057.76	79.1598
1058.25	93.3356		1058.25	87.5999		1058.25	68.2157		1058.25	75.5386		1058.25	94.1243		1058.25	79.163
1058.73	93.4018		1058.73	87.6873		1058.73	68.2444		1058.73	75.5558		1058.73	94.1448		1058.73	79.1643
1059.21	93.4669		1059.21	87.7695		1059.21	68.272		1059.21	75.572		1059.21	94.1642		1059.21	79.1643
1059.69	93.531		1059.69	87.8466		1059.69	68.2984		1059.69	75.5871		1059.69	94.1824		1059.69	79.1631
1060.17	93.5935		1060.17	87.9182		1060.17	68.3235		1060.17	75.6011		1060.17	94.1994		1060.17	79.1606
1060.66	93.6532		1060.66	87.9862		1060.66	68.3481		1060.66	75.6146		1060.66	94.2149		1060.66	79.1573
1061.14	93.7094		1061.14	88.0533		1061.14	68.3727		1061.14	75.6282		1061.14	94.2291		1061.14	79.1539
1061.62	93.7596		1061.62	88.1168		1061.62	68.3968		1061.62	75.6413		1061.62	94.2409		1061.62	79.1499
1062.1	93.8015		1062.1	88.1747		1062.1	68.4198		1062.1	75.6535		1062.1	94.2494		1062.1	79.1449
1062.59	93.8343		1062.59	88.2269		1062.59	68.4418		1062.59	75.6648		1062.59	94.2543		1062.59	79.139
1063.07	93.8581		1063.07	88.2728		1063.07	68.4625		1063.07	75.675		1063.07	94.2556		1063.07	79.132
1063.55	93.8681		1063.55	88.3114		1063.55	68.4818		1063.55	75.6839		1063.55	94.2515		1063.55	79.1239
1064.03	93.8616		1064.03	88.3421		1064.03	68.4998		1064.03	75.6917		1064.03	94.2413		1064.03	79.1149
1064.51	93.832		1064.51	88.363		1064.51	68.516		1064.51	75.6979		1064.51	94.2224		1064.51	79.1047
1065	93.7683		1065	88.3703		1065	68.53		1065	75.7022		1065	94.1907		1065	79.0932
1065.48	93.6809		1065.48	88.3679		1065.48	68.5424		1065.48	75.7049		1065.48	94.1503		1065.48	79.0806
1065.96	93.576		1065.96	88.3578		1065.96	68.5533		1065.96	75.7065		1065.96	94.1035		1065.96	79.0671
1066.44	93.4549		1066.44	88.341		1066.44	68.563		1066.44	75.707		1066.44	94.0511		1066.44	79.0528
1066.92	93.3205		1066.92	88.3187		1066.92	68.5715		1066.92	75.7065		1066.92	93.9941		1066.92	79.0377
1067.41	93.1743		1067.41	88.2913		1067.41	68.579		1067.41	75.7052		1067.41	93.9332		1067.41	79.0219
1067.89	93.0169		1067.89	88.2589		1067.89	68.5855		1067.89	75.703		1067.89	93.8686		1067.89	79.0054
1068.37	92.8537		1068.37	88.2226		1068.37	68.5914		1068.37	75.7004		1068.37	93.8022		1068.37	78.9886
1068.85	92.6924		1068.85	88.1838		1068.85	68.5972		1068.85	75.6979		1068.85	93.7365		1068.85	78.9718
1069.34	92.5251		1069.34	88.1419		1069.34	68.6023		1069.34	75.6948		1069.34	93.6691		1069.34	78.9547
1069.82	92.3466		1069.82	88.0967		1069.82	68.6064		1069.82	75.691		1069.82	93.5986		1069.82	78.9369
1070.3	92.1571		1070.3	88.0484		1070.3	68.6097		1070.3	75.6865		1070.3	93.5252		1070.3	78.9187
1070.78	91.957		1070.78	87.9971		1070.78	68.6121		1070.78	75.6814		1070.78	93.4489		1070.78	78.8999
1071.26	91.7404		1071.26	87.9432		1071.26	68.6133		1071.26	75.6752		1071.26	93.3683		1071.26	78.8803
1071.75	91.505		1071.75	87.8868		1071.75	68.6131		1071.75	75.6679		1071.75	93.2828		1071.75	78.8597
1072.23	91.2397		1072.23	87.8284		1072.23	68.6108		1072.23	75.6586		1072.23	93.1894		1072.23	78.8376
1072.71	90.9251		1072.71	87.7678		1072.71	68.6051		1072.71	75.6463		1072.71	93.0827		1072.71	78.8127
1073.19	90.584		1073.19	87.7056		1073.19	68.5976		1073.19	75.6322		1073.19	92.9694		1073.19	78.7865
1073.67	90.2302		1073.67	87.6423		1073.67	68.5891		1073.67	75.6176		1073.67	92.8533		1073.67	78.7597
1074.16	89.8709		1074.16	87.5782		1074.16	68.5803		1074.16	75.6027		1074.16	92.7366		1074.16	78.733
1074.64	89.5185		1074.64	87.5139		1074.64	68.5717		1074.64	75.5882		1074.64	92.6231		1074.64	78.7067
1075.12	89.1706		1075.12	87.4494		1075.12	68.5635		1075.12	75.5743		1075.12	92.5121		1075.12	78.6811
1075.6	88.8291		1075.6	87.3851		1075.6	68.5558		1075.6	75.5612		1075.6	92.404		1075.6	78.6563
1076.09	88.4948		1076.09	87.3212		1076.09	68.549		1076.09	75.5491		1076.09	92.2989		1076.09	78.6327
1076.57	88.1651		1076.57	87.2577		1076.57	68.5434		1076.57	75.5385		1076.57	92.1956		1076.57	78.6108
1077.05	87.8535		1077.05	87.1953		1077.05	68.5394		1077.05	75.5296		1077.05	92.0987		1077.05	78.5906
1077.53	87.5716		1077.53	87.1346		1077.53	68.5371		1077.53	75.5226		1077.53	92.0123		1077.53	78.5723
1078.01	87.3217		1078.01	87.0761		1078.01	68.5369		1078.01	75.5178		1078.01	91.9369		1078.01	78.5561
1078.49	87.1025		1078.49	87.0197		1078.49	68.5386		1078.49	75.5152		1078.49	91.8724		1078.49	78.542
1078.98	86.9357		1078.98	86.9665		1078.98	68.5431		1078.98	75.5155		1078.98	91.8257		1078.98	78.5306
1079.46	86.8318		1079.46	86.9169		1079.46	68.5507		1079.46	75.5191		1079.46	91.8003		1079.46	78.5221
1079.94	86.8227		1079.94	86.8722		1079.94	68.5622		1079.94	75.5268		1079.94	91.8068		1079.94	78.5172
1080.42	86.9616		1080.42	86.834		1080.42	68.579		1080.42	75.5398		1080.42	91.8628		1080.42	78.5165
1080.91	87.1944		1080.91	86.801		1080.91	68.6001		1080.91	75.5573		1080.91	91.9504		1080.91	78.5197
1081.39	87.4889		1081.39	86.7725		1081.39	68.6248		1081.39	75.5786		1081.39	92.0586		1081.39	78.5264
1081.87	87.8332		1081.87	86.7486		1081.87	68.6532		1081.87	75.6037		1081.87	92.1836		1081.87	78.5368
1082.35	88.2041		1082.35	86.729		1082.35	68.685		1082.35	75.6324		1082.35	92.3176		1082.35	78.551
1082.83	88.6036		1082.83	86.7135		1082.83	68.7201		1082.83	75.6647		1082.83	92.4611		1082.83	78.5687
1083.32	89.0292		1083.32	86.7023		1083.32	68.7586		1083.32	75.7004		1083.32	92.6132		1083.32	78.5901
1083.8	89.4704		1083.8	86.6947		1083.8	68.7998		1083.8	75.7391		1083.8	92.7706		1083.8	78.6146
1084.28	89.9172		1084.28	86.6897		1084.28	68.8427		1084.28	75.7797		1084.28	92.9299		1084.28	78.6413
1084.76	90.3663		1084.76	86.6886		1084.76	68.8886		1084.76	75.8235		1084.76	93.0898		1084.76	78.6717
1085.24	90.8122		1085.24	86.6926		1085.24	68.9385		1085.24	75.8715		1085.24	93.2485		1085.24	78.7067
1085.73	91.2525		1085.73	86.7019		1085.73	68.9923		1085.73	75.9236		1085.73	93.405		1085.73	78.7464
1086.21	91.6896		1086.21	86.7164		1086.21	69.0502		1086.21	75.98		1086.21	93.5601		1086.21	78.7907
1086.69	92.1044		1086.69	86.7375		1086.69	69.1131		1086.69	76.0417		1086.69	93.7074		1086.69	78.8412
1087.17	92.4865		1087.17	86.7656		1087.17	69.1817		1087.17	76.1093		1087.17	93.8433		1087.17	78.8983
1087.65	92.8115		1087.65	86.803		1087.65	69.2577		1087.65	76.1847		1087.65	93.9593		1087.65	78.9644
1088.14	93.0387		1088.14	86.8532		1088.14	69.3444		1088.14	76.2712		1088.14	94.0417		1088.14	79.0432
1088.62	93.2061		1088.62	86.9123		1088.62	69.4383		1088.62	76.3653		1088.62	94.1034		1088.62	79.1307
1089.1	93.3362		1089.1	86.9782		1089.1	69.5372		1089.1	76.4646		1089.1	94.1521		1089.1	79.2243
1089.58	93.4357		1089.58	87.0499		1089.58	69.6404		1089.58	76.5683		1089.58	94.1899		1089.58	79.3233
1090.07	93.5194		1090.07	87.1261		1090.07	69.7464		1090.07	76.6752		1090.07	94.222		1090.07	79.4261
1090.55	93.5856		1090.55	87.2064		1090.55	69.855		1090.55	76.7848		1090.55	94.2477		1090.55	79.5322
1091.03	93.6349		1091.03	87.2906		1091.03	69.9658		1091.03	76.8967		1091.03	94.2673		1091.03	79.6415
1091.51	93.6754		1091.51	87.3777		1091.51	70.0776		1091.51	77.0098		1091.51	94.2834		1091.51	79.7524
1091.99	93.7165		1091.99	87.4661		1091.99	70.1891		1091.99	77.1225		1091.99	94.2994		1091.99	79.8632
1092.48	93.7544		1092.48	87.5565		1092.48	70.3007		1092.48	77.2354		1092.48	94.3138		1092.48	79.9748
1092.96	93.7884		1092.96	87.6489		1092.96	70.4128		1092.96	77.3489		1092.96	94.3264		1092.96	80.0876
1093.44	93.8187		1093.44	87.7431		1093.44	70.525		1093.44	77.4627		1093.44	94.3373		1093.44	80.2014
1093.92	93.8429		1093.92	87.839		1093.92	70.6372		1093.92	77.5767		1093.92	94.3456		1093.92	80.3159
1094.4	93.8681		1094.4	87.9361		1094.4	70.7492		1094.4	77.6908		1094.4	94.3537		1094.4	80.4312
1094.89	93.8982		1094.89	88.0341		1094.89	70.8607		1094.89	77.8047		1094.89	94.363		1094.89	80.547
1095.37	93.941		1095.37	88.1326		1095.37	70.9718		1095.37	77.9187		1095.37	94.3761		1095.37	80.6638
1095.85	94.0099		1095.85	88.2313		1095.85	71.0829		1095.85	78.0338		1095.85	94.3974		1095.85	80.7827
1096.33	94.0922		1096.33	88.3299		1096.33	71.1928		1096.33	78.1482		1096.33	94.4228		1096.33	80.9017
1096.82	94.1808		1096.82	88.4281		1096.82	71.3006		1096.82	78.2607		1096.82	94.4497		1096.82	81.0194
1097.3	94.2735		1097.3	88.5254		1097.3	71.4057		1097.3	78.3705		1097.3	94.4774		1097.3	81.1349
1097.78	94.3653		1097.78	88.6213		1097.78	71.5069		1097.78	78.4762		1097.78	94.5041		1097.78	81.2468
1098.26	94.4569		1098.26	88.7157		1098.26	71.6044		1098.26	78.578		1098.26	94.5302		1098.26	81.3551
1098.74	94.548		1098.74	88.8085		1098.74	71.6978		1098.74	78.6755		1098.74	94.5555		1098.74	81.4594
1099.23	94.6362		1099.23	88.8996		1099.23	71.7871		1099.23	78.7685		1099.23	94.5793		1099.23	81.5595
1099.71	94.7186		1099.71	88.9894		1099.71	71.8729		1099.71	78.8574		1099.71	94.6007		1099.71	81.6561
1100.19	94.796		1100.19	89.0766		1100.19	71.9533		1100.19	78.9404		1100.19	94.6198		1100.19	81.747
1100.67	94.8687		1100.67	89.1603		1100.67	72.0267		1100.67	79.0158		1100.67	94.6365		1100.67	81.8303
1101.15	94.9365		1101.15	89.2401		1101.15	72.0928		1101.15	79.0831		1101.15	94.6508		1101.15	81.9055
1101.64	95.0003		1101.64	89.3158		1101.64	72.1515		1101.64	79.1422		1101.64	94.663		1101.64	81.9725
1102.12	95.0574		1102.12	89.386		1102.12	72.2003		1102.12	79.1905		1102.12	94.672		1102.12	82.0285
1102.6	95.1065		1102.6	89.45		1102.6	72.238		1102.6	79.2267		1102.6	94.6772		1102.6	82.0719
1103.08	95.1445		1103.08	89.5055		1103.08	72.2611		1103.08	79.2469		1103.08	94.6773		1103.08	82.0985
1103.57	95.1666		1103.57	89.5492		1103.57	72.2638		1103.57	79.2451		1103.57	94.67		1103.57	82.1012
1104.05	95.1774		1104.05	89.5842		1104.05	72.2516		1104.05	79.2269		1104.05	94.6575		1104.05	82.0868
1104.53	95.1799		1104.53	89.6125		1104.53	72.228		1104.53	79.1961		1104.53	94.6413		1104.53	82.0593
1105.01	95.1751		1105.01	89.6345		1105.01	72.1939		1105.01	79.1536		1105.01	94.6218		1105.01	82.0199
1105.49	95.1648		1105.49	89.6512		1105.49	72.1512		1105.49	79.1012		1105.49	94.6		1105.49	81.9708
1105.98	95.149		1105.98	89.6628		1105.98	72.1002		1105.98	79.0393		1105.98	94.5757		1105.98	81.9123
1106.46	95.1276		1106.46	89.6693		1106.46	72.0412		1106.46	78.9684		1106.46	94.5491		1106.46	81.8448
1106.94	95.1017		1106.94	89.672		1106.94	71.9761		1106.94	78.8904		1106.94	94.5206		1106.94	81.7705
1107.42	95.0721		1107.42	89.6722		1107.42	71.9076		1107.42	78.8086		1107.42	94.4906		1107.42	81.6925
1107.9	95.0389		1107.9	89.6687		1107.9	71.8336		1107.9	78.7203		1107.9	94.4592		1107.9	81.6085
1108.39	95.0024		1108.39	89.6606		1108.39	71.7529		1108.39	78.6239		1108.39	94.4267		1108.39	81.517
1108.87	94.9625		1108.87	89.648		1108.87	71.6656		1108.87	78.5195		1108.87	94.3929		1108.87	81.4183
1109.35	94.9189		1109.35	89.6309		1109.35	71.5718		1109.35	78.4071		1109.35	94.358		1109.35	81.3122
1109.83	94.8731		1109.83	89.6086		1109.83	71.4708		1109.83	78.2854		1109.83	94.3224		1109.83	81.198
1110.32	94.8259		1110.32	89.581		1110.32	71.3623		1110.32	78.1542		1110.32	94.2867		1110.32	81.0757
1110.8	94.7788		1110.8	89.5469		1110.8	71.2445		1110.8	78.0106		1110.8	94.2518		1110.8	80.9431
1111.28	94.7348		1111.28	89.5042		1111.28	71.1141		1111.28	77.8498		1111.28	94.219		1111.28	80.7967
1111.76	94.6911		1111.76	89.4554		1111.76	70.9754		1111.76	77.6778		1111.76	94.187		1111.76	80.6412
1112.24	94.6461		1112.24	89.4022		1112.24	70.8312		1112.24	77.4983		1112.24	94.1551		1112.24	80.4796
1112.72	94.599		1112.72	89.3453		1112.72	70.6829		1112.72	77.3133		1112.72	94.1229		1112.72	80.3135
1113.21	94.5487		1113.21	89.2861		1113.21	70.5327		1113.21	77.1258		1113.21	94.0898		1113.21	80.1453
1113.69	94.4955		1113.69	89.2245		1113.69	70.3808		1113.69	76.9357		1113.69	94.056		1113.69	79.9751
1114.17	94.4393		1114.17	89.1609		1114.17	70.2275		1114.17	76.7438		1114.17	94.0216		1114.17	79.8034
1114.65	94.38		1114.65	89.0959		1114.65	70.0737		1114.65	76.5512		1114.65	93.9863		1114.65	79.6311
1115.14	94.3175		1115.14	89.0298		1115.14	69.9197		1115.14	76.3582		1115.14	93.9502		1115.14	79.4585
1115.62	94.2511		1115.62	88.9632		1115.62	69.7672		1115.62	76.1671		1115.62	93.913		1115.62	79.2876
1116.1	94.1801		1116.1	88.897		1116.1	69.6181		1116.1	75.98		1116.1	93.8745		1116.1	79.1204
1116.58	94.1044		1116.58	88.8313		1116.58	69.4728		1116.58	75.7977		1116.58	93.8345		1116.58	78.9575
1117.07	94.0243		1117.07	88.7663		1117.07	69.3317		1117.07	75.6202		1117.07	93.7934		1117.07	78.799
1117.55	93.9381		1117.55	88.7033		1117.55	69.1977		1117.55	75.4515		1117.55	93.7504		1117.55	78.6486
1118.03	93.8449		1118.03	88.6433		1118.03	69.0727		1118.03	75.2939		1118.03	93.705		1118.03	78.508
1118.51	93.7422		1118.51	88.588		1118.51	68.9611		1118.51	75.153		1118.51	93.6564		1118.51	78.3823
1118.99	93.6256		1118.99	88.5405		1118.99	68.87		1118.99	75.0379		1118.99	93.6027		1118.99	78.2794
1119.47	93.4998		1119.47	88.4982		1119.47	68.793		1119.47	74.9402		1119.47	93.5459		1119.47	78.192
1119.96	93.3675		1119.96	88.4596		1119.96	68.726		1119.96	74.8549		1119.96	93.487		1119.96	78.1159
1120.44	93.2301		1120.44	88.4243		1120.44	68.6682		1120.44	74.7808		1120.44	93.4267		1120.44	78.0498
1120.92	93.0893		1120.92	88.3915		1120.92	68.6171		1120.92	74.7148		1120.92	93.3658		1120.92	77.991
1121.4	92.9452		1121.4	88.3612		1121.4	68.5728		1121.4	74.657		1121.4	93.3043		1121.4	77.9398
1121.89	92.7983		1121.89	88.3335		1121.89	68.5353		1121.89	74.6074		1121.89	93.2423		1121.89	77.896
1122.37	92.6496		1122.37	88.3075		1122.37	68.5027		1122.37	74.5638		1122.37	93.1802		1122.37	77.8576
1122.85	92.5002		1122.85	88.2822		1122.85	68.4728		1122.85	74.5232		1122.85	93.1185		1122.85	77.8221
1123.33	92.3504		1123.33	88.2586		1123.33	68.4473		1123.33	74.4878		1123.33	93.0572		1123.33	77.7913
1123.81	92.2004		1123.81	88.2374		1123.81	68.4271		1123.81	74.4585		1123.81	92.9968		1123.81	77.7663
1124.3	92.0506		1124.3	88.2188		1124.3	68.4122		1124.3	74.4354		1124.3	92.9374		1124.3	77.7471
1124.78	91.9008		1124.78	88.2028		1124.78	68.403		1124.78	74.4189		1124.78	92.8788		1124.78	77.7341
1125.26	91.7526		1125.26	88.1899		1125.26	68.3994		1125.26	74.4087		1125.26	92.822		1125.26	77.7271
1125.74	91.6066		1125.74	88.1802		1125.74	68.4013		1125.74	74.4047		1125.74	92.7673		1125.74	77.7261
1126.22	91.4646		1126.22	88.1748		1126.22	68.4093		1126.22	74.4072		1126.22	92.7158		1126.22	77.7315
1126.71	91.3289		1126.71	88.175		1126.71	68.4244		1126.71	74.417		1126.71	92.669		1126.71	77.7445
1127.19	91.1977		1127.19	88.1793		1127.19	68.4452		1127.19	74.4328		1127.19	92.6255		1127.19	77.7636
1127.67	91.07		1127.67	88.1865		1127.67	68.4707		1127.67	74.4538		1127.67	92.5845		1127.67	77.7877
1128.15	90.9454		1128.15	88.1963		1128.15	68.5004		1128.15	74.4795		1128.15	92.5459		1128.15	77.8163
1128.63	90.8234		1128.63	88.2078		1128.63	68.5336		1128.63	74.5092		1128.63	92.509		1128.63	77.8487
1129.12	90.7044		1129.12	88.2211		1129.12	68.5701		1129.12	74.5428		1129.12	92.4741		1129.12	77.8846
1129.6	90.5885		1129.6	88.2361		1129.6	68.6098		1129.6	74.5799		1129.6	92.4411		1129.6	77.9239
1130.08	90.476		1130.08	88.2525		1130.08	68.6522		1130.08	74.6202		1130.08	92.4097		1130.08	77.9661
1130.56	90.3671		1130.56	88.2698		1130.56	68.6971		1130.56	74.6634		1130.56	92.3796		1130.56	78.0109
1131.05	90.2613		1131.05	88.2879		1131.05	68.744		1131.05	74.709		1131.05	92.3511		1131.05	78.0578
1131.53	90.1586		1131.53	88.3065		1131.53	68.7924		1131.53	74.7566		1131.53	92.3243		1131.53	78.1064
1132.01	90.0591		1132.01	88.3253		1132.01	68.8421		1132.01	74.8059		1132.01	92.2991		1132.01	78.1562
1132.49	89.9632		1132.49	88.3445		1132.49	68.8931		1132.49	74.8566		1132.49	92.2757		1132.49	78.2073
1132.97	89.87		1132.97	88.3633		1132.97	68.9443		1132.97	74.9081		1132.97	92.2539		1132.97	78.2586
1133.46	89.7792		1133.46	88.3812		1133.46	68.9955		1133.46	74.9598		1133.46	92.2337		1133.46	78.3097
1133.94	89.6891		1133.94	88.3973		1133.94	69.0454		1133.94	75.0106		1133.94	92.2148		1133.94	78.3594
1134.42	89.5969		1134.42	88.4099		1134.42	69.0924		1134.42	75.0591		1134.42	92.197		1134.42	78.4057
1134.9	89.5062		1134.9	88.4205		1134.9	69.1378		1134.9	75.1063		1134.9	92.1804		1134.9	78.4502
1135.38	89.4191		1135.38	88.4299		1135.38	69.1823		1135.38	75.1528		1135.38	92.1655		1135.38	78.4935
1135.87	89.337		1135.87	88.4384		1135.87	69.2259		1135.87	75.1986		1135.87	92.1525		1135.87	78.5359
1136.35	89.2623		1136.35	88.4464		1136.35	69.2692		1136.35	75.244		1136.35	92.1416		1136.35	78.5777
1136.83	89.1941		1136.83	88.454		1136.83	69.3117		1136.83	75.2888		1136.83	92.1327		1136.83	78.6187
1137.31	89.1325		1137.31	88.4611		1137.31	69.3536		1137.31	75.3328		1137.31	92.1256		1137.31	78.6588
1137.8	89.0767		1137.8	88.468		1137.8	69.3949		1137.8	75.3763		1137.8	92.12		1137.8	78.6982
1138.28	89.0243		1138.28	88.4749		1138.28	69.4361		1138.28	75.4196		1138.28	92.1153		1138.28	78.7373
1138.76	88.9801		1138.76	88.4818		1138.76	69.4766		1138.76	75.4621		1138.76	92.1125		1138.76	78.7756
1139.24	88.9479		1139.24	88.4885		1139.24	69.5162		1139.24	75.5033		1139.24	92.1124		1139.24	78.8129
1139.72	88.9281		1139.72	88.4952		1139.72	69.5547		1139.72	75.5432		1139.72	92.1152		1139.72	78.8489
1140.21	88.9201		1140.21	88.5015		1140.21	69.592		1140.21	75.5815		1140.21	92.1205		1140.21	78.8835
1140.69	88.9304		1140.69	88.5078		1140.69	69.6279		1140.69	75.6179		1140.69	92.1298		1140.69	78.9166
1141.17	88.9619		1141.17	88.5142		1141.17	69.6624		1141.17	75.6523		1141.17	92.1437		1141.17	78.9481
1141.65	89.0246		1141.65	88.5211		1141.65	69.6954		1141.65	75.6843		1141.65	92.1643		1141.65	78.9781
1142.13	89.1354		1142.13	88.5288		1142.13	69.7267		1142.13	75.7132		1142.13	92.1955		1142.13	79.0063
1142.62	89.2763		1142.62	88.537		1142.62	69.7562		1142.62	75.7394		1142.62	92.2331		1142.62	79.0327
1143.1	89.4363		1143.1	88.5451		1143.1	69.7839		1143.1	75.7631		1143.1	92.2745		1143.1	79.057
1143.58	89.6111		1143.58	88.5532		1143.58	69.8097		1143.58	75.7843		1143.58	92.3186		1143.58	79.0792
1144.06	89.7927		1144.06	88.5608		1144.06	69.8334		1144.06	75.8029		1144.06	92.3634		1144.06	79.099
1144.55	89.9814		1144.55	88.568		1144.55	69.855		1144.55	75.819		1144.55	92.4091		1144.55	79.1165
1145.03	90.1762		1145.03	88.5749		1145.03	69.8746		1145.03	75.8325		1145.03	92.4554		1145.03	79.1315
1145.51	90.3739		1145.51	88.5814		1145.51	69.8921		1145.51	75.8435		1145.51	92.5016		1145.51	79.1441
1145.99	90.5717		1145.99	88.5875		1145.99	69.9079		1145.99	75.8525		1145.99	92.5472		1145.99	79.1545
1146.47	90.7669		1146.47	88.5929		1146.47	69.9213		1146.47	75.8588		1146.47	92.5914		1146.47	79.1622
1146.96	90.9562		1146.96	88.5975		1146.96	69.9321		1146.96	75.862		1146.96	92.6329		1146.96	79.1667
1147.44	91.1386		1147.44	88.6012		1147.44	69.94		1147.44	75.8621		1147.44	92.6714		1147.44	79.168
1147.92	91.3146		1147.92	88.604		1147.92	69.9451		1147.92	75.8589		1147.92	92.7072		1147.92	79.1658
1148.4	91.4762		1148.4	88.6056		1148.4	69.9468		1148.4	75.852		1148.4	92.7378		1148.4	79.1598
1148.88	91.6189		1148.88	88.6056		1148.88	69.9448		1148.88	75.8411		1148.88	92.7619		1148.88	79.1494
1149.37	91.7319		1149.37	88.6034		1149.37	69.9382		1149.37	75.8254		1149.37	92.7765		1149.37	79.1337
1149.85	91.7973		1149.85	88.5979		1149.85	69.9256		1149.85	75.8035		1149.85	92.7761		1149.85	79.111
1150.33	91.832		1150.33	88.5903		1150.33	69.9083		1150.33	75.7768		1150.33	92.7659		1150.33	79.0831
1150.81	91.8457		1150.81	88.5812		1150.81	69.8874		1150.81	75.746		1150.81	92.7489		1150.81	79.0507
1151.3	91.8415		1151.3	88.5709		1151.3	69.863		1151.3	75.7115		1151.3	92.7259		1151.3	79.0143
1151.78	91.8256		1151.78	88.5599		1151.78	69.8359		1151.78	75.6739		1151.78	92.699		1151.78	78.9745
1152.26	91.7976		1152.26	88.5482		1152.26	69.8059		1152.26	75.6331		1152.26	92.6679		1152.26	78.9312
1152.74	91.7577		1152.74	88.5358		1152.74	69.7732		1152.74	75.5891		1152.74	92.6329		1152.74	78.8844
1153.22	91.7097		1153.22	88.5229		1153.22	69.7378		1153.22	75.5422		1153.22	92.5951		1153.22	78.8345
1153.7	91.6583		1153.7	88.5093		1153.7	69.7		1153.7	75.4924		1153.7	92.5557		1153.7	78.7816
1154.19	91.6012		1154.19	88.4956		1154.19	69.66		1154.19	75.44		1154.19	92.5144		1154.19	78.7259
1154.67	91.5376		1154.67	88.482		1154.67	69.6179		1154.67	75.3852		1154.67	92.4709		1154.67	78.6676
1155.15	91.4677		1155.15	88.4685		1155.15	69.574		1155.15	75.3281		1155.15	92.4253		1155.15	78.6066
1155.63	91.3905		1155.63	88.455		1155.63	69.5279		1155.63	75.2685		1155.63	92.3775		1155.63	78.543
1156.12	91.3085		1156.12	88.4423		1156.12	69.4805		1156.12	75.207		1156.12	92.3282		1156.12	78.4771
1156.6	91.2231		1156.6	88.4306		1156.6	69.4319		1156.6	75.1439		1156.6	92.278		1156.6	78.4095
1157.08	91.1366		1157.08	88.421		1157.08	69.3831		1157.08	75.0801		1157.08	92.2279		1157.08	78.3407
1157.56	91.0531		1157.56	88.415		1157.56	69.3355		1157.56	75.017		1157.56	92.1793		1157.56	78.2723
1158.04	90.9691		1158.04	88.4111		1158.04	69.2877		1158.04	74.9531		1158.04	92.1309		1158.04	78.2028
1158.53	90.8828		1158.53	88.4082		1158.53	69.2387		1158.53	74.8876		1158.53	92.0821		1158.53	78.1315
1159.01	90.7939		1159.01	88.4059		1159.01	69.1883		1159.01	74.8202		1159.01	92.0326		1159.01	78.058
1159.49	90.7014		1159.49	88.4035		1159.49	69.1359		1159.49	74.7504		1159.49	91.9822		1159.49	77.9818
1159.97	90.6054		1159.97	88.4011		1159.97	69.0814		1159.97	74.6781		1159.97	91.9307		1159.97	77.903
1160.45	90.5059		1160.45	88.3985		1160.45	69.0249		1160.45	74.6034		1160.45	91.8782		1160.45	77.8216
1160.94	90.4021		1160.94	88.3956		1160.94	68.9661		1160.94	74.5261		1160.94	91.8244		1160.94	77.7373
1161.42	90.2923		1161.42	88.3919		1161.42	68.9048		1161.42	74.4459		1161.42	91.7686		1161.42	77.6499
1161.9	90.1783		1161.9	88.3873		1161.9	68.8408		1161.9	74.3628		1161.9	91.7114		1161.9	77.5593
1162.38	90.061		1162.38	88.3817		1162.38	68.774		1162.38	74.2763		1162.38	91.6534		1162.38	77.4654
1162.87	89.9406		1162.87	88.375		1162.87	68.7043		1162.87	74.1867		1162.87	91.5944		1162.87	77.368
1163.35	89.8172		1163.35	88.3673		1163.35	68.6317		1163.35	74.0938		1163.35	91.5347		1163.35	77.2672
1163.83	89.6917		1163.83	88.358		1163.83	68.5558		1163.83	73.9971		1163.83	91.4745		1163.83	77.1625
1164.31	89.5643		1164.31	88.3468		1164.31	68.4761		1164.31	73.8963		1164.31	91.4139		1164.31	77.0536
1164.79	89.4364		1164.79	88.333		1164.79	68.392		1164.79	73.7906		1164.79	91.3537		1164.79	76.9397
1165.28	89.3104		1165.28	88.3153		1165.28	68.3021		1165.28	73.6785		1165.28	91.2947		1165.28	76.8195
1165.76	89.1837		1165.76	88.2949		1165.76	68.2078		1165.76	73.5615		1165.76	91.2359		1165.76	76.6943
1166.24	89.055		1166.24	88.2724		1166.24	68.1097		1166.24	73.4404		1166.24	91.1766		1166.24	76.5648
1166.72	88.9236		1166.72	88.248		1166.72	68.008		1166.72	73.3154		1166.72	91.1167		1166.72	76.4315
1167.2	88.7889		1167.2	88.2221		1167.2	67.9034		1167.2	73.1871		1167.2	91.0555		1167.2	76.2946
1167.69	88.6504		1167.69	88.1946		1167.69	67.7957		1167.69	73.0556		1167.69	90.9931		1167.69	76.1543
1168.17	88.5079		1168.17	88.1657		1168.17	67.685		1168.17	72.9209		1168.17	90.9293		1168.17	76.0106
1168.65	88.3606		1168.65	88.1355		1168.65	67.5718		1168.65	72.7834		1168.65	90.8639		1168.65	75.8642
1169.13	88.2071		1169.13	88.1047		1169.13	67.4565		1169.13	72.6438		1169.13	90.7963		1169.13	75.7154
1169.62	88.0483		1169.62	88.0728		1169.62	67.3388		1169.62	72.5016		1169.62	90.7267		1169.62	75.564
1170.1	87.8846		1170.1	88.0396		1170.1	67.2186		1170.1	72.3568		1170.1	90.6552		1170.1	75.4096
1170.58	87.716		1170.58	88.005		1170.58	67.0958		1170.58	72.2094		1170.58	90.5817		1170.58	75.2524
1171.06	87.5422		1171.06	87.9691		1171.06	66.9705		1171.06	72.0593		1171.06	90.5062		1171.06	75.0924
1171.54	87.3636		1171.54	87.9318		1171.54	66.8426		1171.54	71.9066		1171.54	90.4287		1171.54	74.9293
1172.03	87.1802		1172.03	87.893		1172.03	66.7122		1172.03	71.7513		1172.03	90.349		1172.03	74.7633
1172.51	86.9927		1172.51	87.8524		1172.51	66.579		1172.51	71.5934		1172.51	90.2671		1172.51	74.594
1172.99	86.8029		1172.99	87.8096		1172.99	66.4427		1172.99	71.4324		1172.99	90.1833		1172.99	74.4206
1173.47	86.6084		1173.47	87.7651		1173.47	66.3039		1173.47	71.269		1173.47	90.0971		1173.47	74.2442
1173.95	86.4078		1173.95	87.7194		1173.95	66.1628		1173.95	71.1034		1173.95	90.0083		1173.95	74.0653
1174.44	86.2004		1174.44	87.6726		1174.44	66.0198		1174.44	70.9359		1174.44	89.9167		1174.44	73.8842
1174.92	85.9854		1174.92	87.6251		1174.92	65.8751		1174.92	70.7668		1174.92	89.822		1174.92	73.7015
1175.4	85.762		1175.4	87.5768		1175.4	65.7288		1175.4	70.5962		1175.4	89.7242		1175.4	73.5173
1175.88	85.5299		1175.88	87.5279		1175.88	65.5809		1175.88	70.4241		1175.88	89.623		1175.88	73.3315
1176.37	85.2877		1176.37	87.4783		1176.37	65.4317		1176.37	70.2509		1176.37	89.5181		1176.37	73.1446
1176.85	85.0336		1176.85	87.428		1176.85	65.2812		1176.85	70.0766		1176.85	89.4092		1176.85	72.9566
1177.33	84.7687		1177.33	87.3774		1177.33	65.1296		1177.33	69.9013		1177.33	89.2964		1177.33	72.7679
1177.81	84.4935		1177.81	87.3267		1177.81	64.9771		1177.81	69.7254		1177.81	89.1797		1177.81	72.5788
1178.29	84.2074		1178.29	87.2761		1178.29	64.8239		1178.29	69.5489		1178.29	89.0591		1178.29	72.3894
1178.78	83.9102		1178.78	87.2255		1178.78	64.67		1178.78	69.3719		1178.78	88.9345		1178.78	72.1999
1179.26	83.6023		1179.26	87.1755		1179.26	64.5157		1179.26	69.1946		1179.26	88.8058		1179.26	72.0108
1179.74	83.2838		1179.74	87.1264		1179.74	64.3614		1179.74	69.0174		1179.74	88.6732		1179.74	71.8225
1180.22	82.9561		1180.22	87.0789		1180.22	64.2074		1180.22	68.8405		1180.22	88.537		1180.22	71.6358
1180.7	82.6221		1180.7	87.0344		1180.7	64.0545		1180.7	68.6645		1180.7	88.398		1180.7	71.452
1181.19	82.2775		1181.19	86.9916		1181.19	63.9021		1181.19	68.489		1181.19	88.255		1181.19	71.27
1181.67	81.92		1181.67	86.9497		1181.67	63.75		1181.67	68.314		1181.67	88.1073		1181.67	71.0893
1182.15	81.5473		1182.15	86.9085		1182.15	63.598		1182.15	68.1395		1182.15	87.9543		1182.15	70.9096
1182.63	81.1556		1182.63	86.8673		1182.63	63.4459		1182.63	67.9655		1182.63	87.7946		1182.63	70.7307
1183.12	80.7471		1183.12	86.8263		1183.12	63.2939		1183.12	67.7919		1183.12	87.6291		1183.12	70.5526
1183.6	80.3218		1183.6	86.7854		1183.6	63.142		1183.6	67.6189		1183.6	87.4582		1183.6	70.3755
1184.08	79.8821		1184.08	86.7445		1184.08	62.9901		1184.08	67.4465		1184.08	87.283		1184.08	70.199
1184.56	79.4342		1184.56	86.7034		1184.56	62.8384		1184.56	67.2746		1184.56	87.1064		1184.56	70.0231
1185.04	78.9677		1185.04	86.6618		1185.04	62.6866		1185.04	67.1034		1185.04	86.924		1185.04	69.8478
1185.53	78.4747		1185.53	86.6197		1185.53	62.535		1185.53	66.9331		1185.53	86.7324		1185.53	69.6734
1186.01	77.9546		1186.01	86.5771		1186.01	62.3835		1186.01	66.7638		1186.01	86.5316		1186.01	69.4998
1186.49	77.4085		1186.49	86.5339		1186.49	62.2322		1186.49	66.5957		1186.49	86.3221		1186.49	69.3273
1186.97	76.8237		1186.97	86.4897		1186.97	62.081		1186.97	66.4289		1186.97	86.0986		1186.97	69.1556
1187.45	76.1943		1187.45	86.4441		1187.45	61.9299		1187.45	66.2635		1187.45	85.8586		1187.45	68.9847
1187.94	75.5002		1187.94	86.3965		1187.94	61.7785		1187.94	66.0999		1187.94	85.5937		1187.94	68.8144
1188.42	74.707		1188.42	86.3455		1188.42	61.6264		1188.42	65.9383		1188.42	85.2894		1188.42	68.6446
1188.9	73.8518		1188.9	86.2925		1188.9	61.4742		1188.9	65.7787		1188.9	84.9615		1188.9	68.4755
1189.38	72.9578		1189.38	86.2381		1189.38	61.3224		1189.38	65.6207		1189.38	84.62		1189.38	68.3075
1189.86	72.0327		1189.86	86.1828		1189.86	61.1711		1189.86	65.4644		1189.86	84.2687		1189.86	68.1406
1190.35	71.0906		1190.35	86.1271		1190.35	61.0205		1190.35	65.3097		1190.35	83.9141		1190.35	67.9752
1190.83	70.1355		1190.83	86.0709		1190.83	60.8709		1190.83	65.1568		1190.83	83.5573		1190.83	67.8112
1191.31	69.1711		1191.31	86.0142		1191.31	60.7222		1191.31	65.0055		1191.31	83.1998		1191.31	67.6488
1191.79	68.2114		1191.79	85.9571		1191.79	60.5747		1191.79	64.856		1191.79	82.8468		1191.79	67.4881
1192.28	67.2752		1192.28	85.8995		1192.28	60.4285		1192.28	64.7082		1192.28	82.5045		1192.28	67.3294
1192.76	66.3517		1192.76	85.8419		1192.76	60.2837		1192.76	64.5623		1192.76	82.1709		1192.76	67.1725
1193.24	65.4351		1193.24	85.7848		1193.24	60.1404		1193.24	64.4181		1193.24	81.8454		1193.24	67.0176
1193.72	64.5285		1193.72	85.7281		1193.72	59.9988		1193.72	64.2758		1193.72	81.5293		1193.72	66.8647
1194.2	63.6338		1194.2	85.6718		1194.2	59.8589		1194.2	64.1354		1194.2	81.2233		1194.2	66.7138
1194.68	62.7483		1194.68	85.6168		1194.68	59.7209		1194.68	63.9968		1194.68	80.9291		1194.68	66.565
1195.17	61.8736		1195.17	85.5636		1195.17	59.5851		1195.17	63.8601		1195.17	80.6487		1195.17	66.4184
1195.65	60.9999		1195.65	85.5134		1195.65	59.4518		1195.65	63.7251		1195.65	80.3825		1195.65	66.2739
1196.13	60.1087		1196.13	85.4687		1196.13	59.3215		1196.13	63.5915		1196.13	80.1311		1196.13	66.1314
1196.61	59.2289		1196.61	85.427		1196.61	59.1938		1196.61	63.4597		1196.61	79.8975		1196.61	65.9913
1197.1	58.3783		1197.1	85.3869		1197.1	59.0686		1197.1	63.3299		1197.1	79.684		1197.1	65.8537
1197.58	57.5707		1197.58	85.3475		1197.58	58.9459		1197.58	63.2024		1197.58	79.4941		1197.58	65.7188
1198.06	56.8278		1198.06	85.3078		1198.06	58.8254		1198.06	63.0774		1198.06	79.3328		1198.06	65.5867
1198.54	56.1425		1198.54	85.268		1198.54	58.7075		1198.54	62.9548		1198.54	79.1973		1198.54	65.4575
1199.02	55.5174		1199.02	85.2281		1199.02	58.5921		1199.02	62.8348		1199.02	79.0883		1199.02	65.3313
1199.51	54.9451		1199.51	85.1881		1199.51	58.4792		1199.51	62.7175		1199.51	79.001		1199.51	65.2082
1199.99	54.4038		1199.99	85.1486		1199.99	58.3688		1199.99	62.6031		1199.99	78.9252		1199.99	65.088
1200.47	53.9399		1200.47	85.108		1200.47	58.2609		1200.47	62.4916		1200.47	78.8787		1200.47	64.9712
1200.95	53.5914		1200.95	85.0651		1200.95	58.1557		1200.95	62.3831		1200.95	78.8751		1200.95	64.8579
1201.43	53.3629		1201.43	85.0198		1201.43	58.0532		1201.43	62.2776		1201.43	78.9159		1201.43	64.7482
1201.92	53.2515		1201.92	84.9724		1201.92	57.9534		1201.92	62.1753		1201.92	79.0002		1201.92	64.6423
1202.4	53.3179		1202.4	84.9205		1202.4	57.8563		1202.4	62.0763		1202.4	79.1487		1202.4	64.5403
1202.88	53.5904		1202.88	84.863		1202.88	57.762		1202.88	61.9806		1202.88	79.371		1202.88	64.4425
1203.36	54.1623		1203.36	84.7964		1203.36	57.6703		1203.36	61.8884		1203.36	79.6999		1203.36	64.3494
1203.85	55.1912		1203.85	84.7147		1203.85	57.5809		1203.85	61.7999		1203.85	80.1914		1203.85	64.2618
1204.33	56.5124		1204.33	84.6241		1204.33	57.4943		1204.33	61.7151		1204.33	80.7861		1204.33	64.179
1204.81	58.0266		1204.81	84.5287		1204.81	57.4107		1204.81	61.634		1204.81	81.448		1204.81	64.1006
1205.29	59.6957		1205.29	84.43		1205.29	57.3302		1205.29	61.5567		1205.29	82.1628		1205.29	64.0266
1205.77	61.4472		1205.77	84.3308		1205.77	57.2533		1205.77	61.4832		1205.77	82.9037		1205.77	63.9569
1206.26	63.2852		1206.26	84.231		1206.26	57.1797		1206.26	61.4136		1206.26	83.6723		1206.26	63.8914
1206.74	65.2007		1206.74	84.1308		1206.74	57.1095		1206.74	61.3478		1206.74	84.4651		1206.74	63.8301
1207.22	67.1615		1207.22	84.0312		1207.22	57.0427		1207.22	61.2856		1207.22	85.2709		1207.22	63.7726
1207.7	69.1375		1207.7	83.9331		1207.7	56.9787		1207.7	61.2265		1207.7	86.0806		1207.7	63.7183
1208.18	71.1133		1208.18	83.8376		1208.18	56.9183		1208.18	61.1713		1208.18	86.8856		1208.18	63.6679
1208.67	73.0665		1208.67	83.7461		1208.67	56.8622		1208.67	61.1205		1208.67	87.6757		1208.67	63.6219
1209.15	74.9882		1209.15	83.659		1209.15	56.8104		1209.15	61.0743		1209.15	88.4473		1209.15	63.5804
1209.63	76.8836		1209.63	83.5761		1209.63	56.7627		1209.63	61.0325		1209.63	89.2021		1209.63	63.5434
1210.11	78.6883		1210.11	83.5006		1210.11	56.7202		1210.11	60.996		1210.11	89.914		1210.11	63.5114
1210.6	80.3676		1210.6	83.4342		1210.6	56.6833		1210.6	60.9652		1210.6	90.5687		1210.6	63.4848
1211.08	81.8379		1211.08	83.3815		1211.08	56.6534		1211.08	60.9414		1211.08	91.1315		1211.08	63.4646
1211.56	82.9622		1211.56	83.3499		1211.56	56.6329		1211.56	60.9268		1211.56	91.545		1211.56	63.4528
1212.04	83.8668		1212.04	83.3321		1212.04	56.6192		1212.04	60.9191		1212.04	91.8628		1212.04	63.4471
1212.52	84.6258		1212.52	83.3238		1212.52	56.6108		1212.52	60.9167		1212.52	92.1164		1212.52	63.4464
1213.01	85.2597		1213.01	83.3237		1213.01	56.6073		1213.01	60.9192		1213.01	92.3149		1213.01	63.4502
1213.49	85.8151		1213.49	83.3287		1213.49	56.6076		1213.49	60.9258		1213.49	92.4785		1213.49	63.4576
1213.97	86.2881		1213.97	83.3391		1213.97	56.6115		1213.97	60.936		1213.97	92.6056		1213.97	63.4683
1214.45	86.6803		1214.45	83.3547		1214.45	56.6188		1214.45	60.9498		1214.45	92.6972		1214.45	63.4822
1214.93	87.0216		1214.93	83.3738		1214.93	56.6286		1214.93	60.9661		1214.93	92.7658		1214.93	63.4983
1215.42	87.3502		1215.42	83.3948		1215.42	56.6395		1215.42	60.9835		1215.42	92.8271		1215.42	63.5154
1215.9	87.6425		1215.9	83.418		1215.9	56.6525		1215.9	61.003		1215.9	92.8724		1215.9	63.5343
1216.38	87.8874		1216.38	83.4434		1216.38	56.6678		1216.38	61.0252		1216.38	92.8984		1216.38	63.5554
1216.86	88.0849		1216.86	83.4706		1216.86	56.6853		1216.86	61.0497		1216.86	92.9053		1216.86	63.5784
1217.35	88.227		1217.35	83.5002		1217.35	56.705		1217.35	61.0765		1217.35	92.8901		1217.35	63.6032
1217.83	88.3256		1217.83	83.5303		1217.83	56.727		1217.83	61.1059		1217.83	92.8593		1217.83	63.6302
1218.31	88.3876		1218.31	83.5601		1218.31	56.7514		1218.31	61.138		1218.31	92.8167		1218.31	63.6593
1218.79	88.4192		1218.79	83.5875		1218.79	56.7787		1218.79	61.1738		1218.79	92.7673		1218.79	63.6914
1219.27	88.4308		1219.27	83.6094		1219.27	56.8105		1219.27	61.215		1219.27	92.7195		1219.27	63.728
1219.76	88.4167		1219.76	83.6287		1219.76	56.8446		1219.76	61.2591		1219.76	92.6672		1219.76	63.7669
1220.24	88.3746		1220.24	83.647		1220.24	56.8798		1220.24	61.3046		1220.24	92.6072		1220.24	63.8066
1220.72	88.3058		1220.72	83.6647		1220.72	56.9153		1220.72	61.3505		1220.72	92.5395		1220.72	63.8462
1221.2	88.211		1221.2	83.6832		1221.2	56.95		1221.2	61.3954		1221.2	92.463		1221.2	63.8843
1221.68	88.0903		1221.68	83.7019		1221.68	56.9838		1221.68	61.4393		1221.68	92.3779		1221.68	63.9211
1222.17	87.945		1222.17	83.7209		1222.17	57.0164		1222.17	61.4818		1222.17	92.2845		1222.17	63.9559
1222.65	87.7719		1222.65	83.7405		1222.65	57.0473		1222.65	61.5223		1222.65	92.1809		1222.65	63.9884
1223.13	87.5645		1223.13	83.7612		1223.13	57.0763		1223.13	61.5606		1223.13	92.0633		1223.13	64.0185
1223.61	87.3344		1223.61	83.7828		1223.61	57.1024		1223.61	61.5956		1223.61	91.9372		1223.61	64.0449
1224.09	87.0906		1224.09	83.8056		1224.09	57.1249		1224.09	61.6263		1224.09	91.8062		1224.09	64.0666
1224.58	86.835		1224.58	83.8297		1224.58	57.1433		1224.58	61.6524		1224.58	91.6713		1224.58	64.0833
1225.06	86.5687		1225.06	83.8546		1225.06	57.1575		1225.06	61.6735		1225.06	91.5331		1225.06	64.0947
1225.54	86.3027		1225.54	83.8813		1225.54	57.166		1225.54	61.6881		1225.54	91.3957		1225.54	64.0992
1226.02	86.0425		1226.02	83.9103		1226.02	57.1679		1226.02	61.695		1226.02	91.261		1226.02	64.0956
1226.51	85.8056		1226.51	83.9429		1226.51	57.1612		1226.51	61.6919		1226.51	91.1357		1226.51	64.0814
1226.99	85.6209		1226.99	83.9817		1226.99	57.1426		1226.99	61.6747		1226.99	91.0309		1226.99	64.0527
1227.47	85.4596		1227.47	84.0238		1227.47	57.1149		1227.47	61.647		1227.47	90.9356		1227.47	64.0129
1227.95	85.305		1227.95	84.0677		1227.95	57.0797		1227.95	61.6106		1227.95	90.8431		1227.95	63.9642
1228.43	85.1508		1228.43	84.1126		1228.43	57.0373		1228.43	61.5659		1228.43	90.7512		1228.43	63.9069
1228.92	84.9851		1228.92	84.1575		1228.92	56.9882		1228.92	61.5136		1228.92	90.6549		1228.92	63.8419
1229.4	84.8092		1229.4	84.202		1229.4	56.9328		1229.4	61.4542		1229.4	90.555		1229.4	63.7695
1229.88	84.6221		1229.88	84.2461		1229.88	56.8712		1229.88	61.3877		1229.88	90.4513		1229.88	63.6899
1230.36	84.4188		1230.36	84.2888		1230.36	56.8046		1230.36	61.3158		1230.36	90.3422		1230.36	63.6047
1230.84	84.1944		1230.84	84.3291		1230.84	56.7353		1230.84	61.2411		1230.84	90.2266		1230.84	63.5164
1231.33	83.9472		1231.33	84.3672		1231.33	56.6608		1231.33	61.1606		1231.33	90.1029		1231.33	63.4224
1231.81	83.6742		1231.81	84.4032		1231.81	56.5794		1231.81	61.0724		1231.81	89.9688		1231.81	63.3205
1232.29	83.3746		1232.29	84.4369		1232.29	56.4909		1232.29	60.9763		1232.29	89.8242		1232.29	63.2109
1232.77	83.05		1232.77	84.4681		1232.77	56.3954		1232.77	60.8724		1232.77	89.6698		1232.77	63.0935
1233.26	82.6901		1233.26	84.4965		1233.26	56.2908		1233.26	60.7583		1233.26	89.5002		1233.26	62.9661
1233.74	82.2896		1233.74	84.5216		1233.74	56.1765		1233.74	60.6332		1233.74	89.3128		1233.74	62.828
1234.22	81.8352		1234.22	84.5434		1234.22	56.0489		1234.22	60.4928		1234.22	89.1003		1234.22	62.6753
1234.7	81.3043		1234.7	84.5614		1234.7	55.9021		1234.7	60.3301		1234.7	88.8501		1234.7	62.5014
1235.18	80.7189		1235.18	84.5753		1235.18	55.7427		1235.18	60.1531		1235.18	88.5749		1235.18	62.3137
1235.66	80.0925		1235.66	84.5849		1235.66	55.5748		1235.66	59.9667		1235.66	88.2826		1235.66	62.1169
1236.15	79.4275		1236.15	84.5897		1236.15	55.4		1236.15	59.7729		1236.15	87.9754		1236.15	61.9129
1236.63	78.7287		1236.63	84.5888		1236.63	55.2214		1236.63	59.5753		1236.63	87.6572		1236.63	61.7052
1237.11	78.0021		1237.11	84.5827		1237.11	55.0391		1237.11	59.3741		1237.11	87.3301		1237.11	61.4939
1237.59	77.2502		1237.59	84.5714		1237.59	54.8538		1237.59	59.1699		1237.59	86.9952		1237.59	61.2797
1238.08	76.4877		1238.08	84.5557		1238.08	54.667		1238.08	58.9647		1238.08	86.6587		1238.08	61.0642
1238.56	75.7382		1238.56	84.5374		1238.56	54.4807		1238.56	58.7604		1238.56	86.3295		1238.56	60.8492
1239.04	74.9769		1239.04	84.5135		1239.04	54.2952		1239.04	58.5576		1239.04	85.9999		1239.04	60.6356
1239.52	74.1866		1239.52	84.4816		1239.52	54.111		1239.52	58.3575		1239.52	85.665		1239.52	60.4245
1240	73.3684		1240	84.4414		1240	53.9286		1240	58.1608		1240	85.3254		1240	60.2166
1240.49	72.5252		1240.49	84.3931		1240.49	53.7484		1240.49	57.9676		1240.49	84.9821		1240.49	60.0119
1240.97	71.6347		1240.97	84.3332		1240.97	53.5721		1240.97	57.7807		1240.97	84.6297		1240.97	59.8135
1241.45	70.6885		1241.45	84.2599		1241.45	53.4013		1241.45	57.602		1241.45	84.2667		1241.45	59.623
1241.93	69.6472		1241.93	84.1678		1241.93	53.2382		1241.93	57.4352		1241.93	83.8825		1241.93	59.4443
1242.41	68.442		1242.41	84.047		1242.41	53.0864		1242.41	57.286		1242.41	83.4584		1242.41	59.2833
1242.9	67.1533		1242.9	83.908		1242.9	52.9435		1242.9	57.1498		1242.9	83.0177		1242.9	59.135
1243.38	65.8303		1243.38	83.7569		1243.38	52.808		1243.38	57.0239		1243.38	82.5744		1243.38	58.9968
1243.86	64.4979		1243.86	83.5961		1243.86	52.68		1243.86	56.9082		1243.86	82.1366		1243.86	58.8682
1244.34	63.2004		1244.34	83.4302		1244.34	52.5592		1244.34	56.8014		1244.34	81.7183		1244.34	58.7478
1244.83	61.9293		1244.83	83.2591		1244.83	52.4456		1244.83	56.7036		1244.83	81.316		1244.83	58.6358
1245.31	60.6897		1245.31	83.0835		1245.31	52.3394		1245.31	56.6149		1245.31	80.9314		1245.31	58.5324
1245.79	59.4847		1245.79	82.9055		1245.79	52.2393		1245.79	56.5337		1245.79	80.5636		1245.79	58.436
1246.27	58.3025		1246.27	82.7273		1246.27	52.1435		1246.27	56.4571		1246.27	80.2054		1246.27	58.3445
1246.75	57.1929		1246.75	82.5497		1246.75	52.0549		1246.75	56.3886		1246.75	79.877		1246.75	58.2604
1247.24	56.1991		1247.24	82.3739		1247.24	51.9756		1247.24	56.3304		1247.24	79.5953		1247.24	58.1854
1247.72	55.3283		1247.72	82.2008		1247.72	51.9061		1247.72	56.283		1247.72	79.3628		1247.72	58.1198
1248.2	54.5759		1248.2	82.03		1248.2	51.8465		1248.2	56.2466		1248.2	79.1779		1248.2	58.0641
1248.68	54.0206		1248.68	81.8654		1248.68	51.7994		1248.68	56.2235		1248.68	79.0697		1248.68	58.0194
1249.16	53.7008		1249.16	81.7091		1249.16	51.7659		1249.16	56.2148		1249.16	79.0523		1249.16	57.9865
1249.65	53.7331		1249.65	81.5659		1249.65	51.7502		1249.65	56.2244		1249.65	79.1695		1249.65	57.9678
1250.13	54.3131		1250.13	81.4436		1250.13	51.7592		1250.13	56.2593		1250.13	79.4957		1250.13	57.9673
1250.61	55.2412		1250.61	81.3353		1250.61	51.7857		1250.61	56.3121		1250.61	79.9541		1250.61	57.9809
1251.09	56.3978		1251.09	81.2372		1251.09	51.8255		1251.09	56.3787		1251.09	80.4989		1251.09	58.006
1251.58	57.7389		1251.58	81.1483		1251.58	51.8773		1251.58	56.4574		1251.58	81.1125		1251.58	58.0418
1252.06	59.1781		1252.06	81.0662		1252.06	51.9382		1252.06	56.5453		1252.06	81.7613		1252.06	58.0868
1252.54	60.7223		1252.54	80.9914		1252.54	52.0081		1252.54	56.6423		1252.54	82.448		1252.54	58.1407
1253.02	62.3624		1253.02	80.9238		1253.02	52.0864		1253.02	56.7477		1253.02	83.1688		1253.02	58.2031
1253.5	64.0602		1253.5	80.8618		1253.5	52.1713		1253.5	56.8597		1253.5	83.9096		1253.5	58.2725
1253.99	65.7791		1253.99	80.8032		1253.99	52.2601		1253.99	56.9758		1253.99	84.6577		1253.99	58.347
1254.47	67.5053		1254.47	80.7497		1254.47	52.354		1254.47	57.0967		1254.47	85.4052		1254.47	58.4277
1254.95	69.2157		1254.95	80.7027		1254.95	52.4532		1254.95	57.2224		1254.95	86.1412		1254.95	58.5154
1255.43	70.9017		1255.43	80.6622		1255.43	52.5574		1255.43	57.3525		1255.43	86.8621		1255.43	58.61
1255.91	72.5716		1255.91	80.6288		1255.91	52.6667		1255.91	57.487		1255.91	87.5709		1255.91	58.7112
1256.4	74.152		1256.4	80.6025		1256.4	52.7801		1256.4	57.6246		1256.4	88.2367		1256.4	58.8194
1256.88	75.6038		1256.88	80.5834		1256.88	52.8971		1256.88	57.7645		1256.88	88.8431		1256.88	58.9346
1257.36	76.8322		1257.36	80.5721		1257.36	53.0172		1257.36	57.9056		1257.36	89.3495		1257.36	59.058
1257.84	77.6803		1257.84	80.5698		1257.84	53.14		1257.84	58.0466		1257.84	89.6885		1257.84	59.1916
1258.33	78.2955		1258.33	80.5752		1258.33	53.2649		1258.33	58.1877		1258.33	89.9238		1258.33	59.3323
1258.81	78.764		1258.81	80.5875		1258.81	53.3914		1258.81	58.329		1258.81	90.093		1258.81	59.4782
1259.29	79.1124		1259.29	80.6068		1259.29	53.5187		1259.29	58.4698		1259.29	90.2075		1259.29	59.6281
1259.77	79.3978		1259.77	80.6327		1259.77	53.6462		1259.77	58.6098		1259.77	90.2925		1259.77	59.7803
1260.25	79.6135		1260.25	80.6648		1260.25	53.7736		1260.25	58.7488		1260.25	90.345		1260.25	59.9346
1260.73	79.7614		1260.73	80.7026		1260.73	53.9006		1260.73	58.8864		1260.73	90.3662		1260.73	60.0906
1261.22	79.8717		1261.22	80.7451		1261.22	54.0272		1261.22	59.023		1261.22	90.369		1261.22	60.2475
1261.7	79.979		1261.7	80.7904		1261.7	54.1539		1261.7	59.1594		1261.7	90.3683		1261.7	60.4053
1262.18	80.0712		1262.18	80.8404		1262.18	54.2788		1262.18	59.2935		1262.18	90.3595		1262.18	60.5623
1262.66	80.1477		1262.66	80.8967		1262.66	54.4004		1262.66	59.4235		1262.66	90.3431		1262.66	60.7171
1263.15	80.2093		1263.15	80.9591		1263.15	54.5182		1263.15	59.5488		1263.15	90.3195		1263.15	60.8693
1263.63	80.2459		1263.63	81.0273		1263.63	54.6319		1263.63	59.6692		1263.63	90.2846		1263.63	61.0185
1264.11	80.2889		1264.11	81.1034		1264.11	54.7394		1264.11	59.7824		1264.11	90.2527		1264.11	61.1625
1264.59	80.3542		1264.59	81.1881		1264.59	54.8395		1264.59	59.8871		1264.59	90.2311		1264.59	61.2997
1265.07	80.4772		1265.07	81.2851		1265.07	54.9291		1265.07	59.98		1265.07	90.2363		1265.07	61.4269
1265.56	80.7177		1265.56	81.4008		1265.56	55.0032		1265.56	60.0551		1265.56	90.2959		1265.56	61.5387
1266.04	81.018		1266.04	81.5277		1266.04	55.0663		1266.04	60.1179		1266.04	90.3833		1266.04	61.6397
1266.52	81.3443		1266.52	81.6611		1266.52	55.1212		1266.52	60.1717		1266.52	90.4832		1266.52	61.7328
1267	81.6848		1267	81.7989		1267	55.1684		1267	60.2173		1267	90.5902		1267	61.8184
1267.48	82.0148		1267.48	81.9372		1267.48	55.2094		1267.48	60.2566		1267.48	90.6932		1267.48	61.898
1267.97	82.339		1267.97	82.0764		1267.97	55.2445		1267.97	60.2897		1267.97	90.7943		1267.97	61.9718
1268.45	82.6567		1268.45	82.2157		1268.45	55.2738		1268.45	60.3168		1268.45	90.8935		1268.45	62.0399
1268.93	82.9597		1268.93	82.3542		1268.93	55.299		1268.93	60.3399		1268.93	90.9869		1268.93	62.104
1269.41	83.2414		1269.41	82.4915		1269.41	55.3226		1269.41	60.3613		1269.41	91.0719		1269.41	62.167
1269.9	83.4959		1269.9	82.6247		1269.9	55.3422		1269.9	60.3791		1269.9	91.1456		1269.9	62.2259
1270.38	83.7152		1270.38	82.7512		1270.38	55.3564		1270.38	60.392		1270.38	91.2045		1270.38	62.279
1270.86	83.8985		1270.86	82.8704		1270.86	55.365		1270.86	60.4002		1270.86	91.2483		1270.86	62.3259
1271.34	84.0505		1271.34	82.9822		1271.34	55.368		1271.34	60.4036		1271.34	91.2793		1271.34	62.3668
1271.82	84.1469		1271.82	83.0815		1271.82	55.364		1271.82	60.4014		1271.82	91.2863		1271.82	62.3996
1272.31	84.1758		1272.31	83.1656		1272.31	55.3527		1272.31	60.3935		1272.31	91.2641		1272.31	62.4237
1272.79	84.104		1272.79	83.2272		1272.79	55.3311		1272.79	60.3781		1272.79	91.1972		1272.79	62.4356
1273.27	83.8743		1273.27	83.2541		1273.27	55.2948		1273.27	60.3521		1273.27	91.0594		1273.27	62.4293
1273.75	83.5459		1273.75	83.2581		1273.75	55.2491		1273.75	60.3195		1273.75	90.8782		1273.75	62.4117
1274.23	83.1542		1274.23	83.2459		1274.23	55.1974		1274.23	60.2827		1274.23	90.6699		1274.23	62.3867
1274.72	82.713		1274.72	83.2196		1274.72	55.1414		1274.72	60.243		1274.72	90.4413		1274.72	62.3563
1275.2	82.2485		1275.2	83.1836		1275.2	55.0838		1275.2	60.2027		1275.2	90.2049		1275.2	62.3238
1275.68	81.7583		1275.68	83.1378		1275.68	55.0244		1275.68	60.1615		1275.68	89.9592		1275.68	62.2888
1276.16	81.2452		1276.16	83.0828		1276.16	54.9637		1276.16	60.1199		1276.16	89.7056		1276.16	62.2519
1276.64	80.7194		1276.64	83.0215		1276.64	54.9025		1276.64	60.0783		1276.64	89.4484		1276.64	62.214
1277.13	80.1897		1277.13	82.9582		1277.13	54.8409		1277.13	60.0364		1277.13	89.1905		1277.13	62.1756
1277.61	79.6637		1277.61	82.8904		1277.61	54.7811		1277.61	59.9965		1277.61	88.9372		1277.61	62.1387
1278.09	79.1515		1278.09	82.8169		1278.09	54.7249		1278.09	59.9605		1278.09	88.694		1278.09	62.1056
1278.57	78.6557		1278.57	82.738		1278.57	54.6731		1278.57	59.929		1278.57	88.4625		1278.57	62.0767
1279.06	78.1739		1279.06	82.6534		1279.06	54.6253		1279.06	59.9019		1279.06	88.2413		1279.06	62.0519
1279.54	77.7321		1279.54	82.5638		1279.54	54.5856		1279.54	59.8827		1279.54	88.0443		1279.54	62.0355
1280.02	77.3437		1280.02	82.4697		1280.02	54.5558		1280.02	59.8734		1280.02	87.8783		1280.02	62.0298
1280.5	77.0437		1280.5	82.371		1280.5	54.5414		1280.5	59.8789		1280.5	87.7625		1280.5	62.0407
1280.98	76.8897		1280.98	82.2672		1280.98	54.5515		1280.98	59.9078		1280.98	87.7283		1280.98	62.0784
1281.47	76.8263		1281.47	82.16		1281.47	54.5773		1281.47	59.9519		1281.47	87.7447		1281.47	62.133
1281.95	76.8203		1281.95	82.0505		1281.95	54.6136		1281.95	60.0062		1281.95	87.7935		1281.95	62.1989
1282.43	76.8617		1282.43	81.9396		1282.43	54.6591		1282.43	60.0691		1282.43	87.8685		1282.43	62.2743
1282.91	76.9294		1282.91	81.8287		1282.91	54.7102		1282.91	60.1375		1282.91	87.9575		1282.91	62.3553
1283.39	77.0238		1283.39	81.7177		1283.39	54.7671		1283.39	60.2114		1283.39	88.061		1283.39	62.4422
1283.88	77.1429		1283.88	81.6071		1283.88	54.8296		1283.88	60.2905		1283.88	88.1779		1283.88	62.5346
1284.36	77.2727		1284.36	81.4967		1284.36	54.8954		1284.36	60.3727		1284.36	88.3009		1284.36	62.6302
1284.84	77.3954		1284.84	81.3857		1284.84	54.962		1284.84	60.4556		1284.84	88.4218		1284.84	62.7259
1285.32	77.5203		1285.32	81.2767		1285.32	55.0305		1285.32	60.5403		1285.32	88.543		1285.32	62.8231
1285.81	77.6508		1285.81	81.1721		1285.81	55.1016		1285.81	60.627		1285.81	88.6646		1285.81	62.9223
1286.29	77.7858		1286.29	81.0723		1286.29	55.1748		1286.29	60.7155		1286.29	88.7859		1286.29	63.0232
1286.77	77.9276		1286.77	80.9775		1286.77	55.2507		1286.77	60.8062		1286.77	88.9081		1286.77	63.1262
1287.25	78.07		1287.25	80.8912		1287.25	55.3281		1287.25	60.8978		1287.25	89.025		1287.25	63.2299
1287.73	78.2088		1287.73	80.815		1287.73	55.4063		1287.73	60.9895		1287.73	89.1331		1287.73	63.3335
1288.22	78.3405		1288.22	80.7541		1288.22	55.4844		1288.22	61.0803		1288.22	89.2259		1288.22	63.4358
1288.7	78.4598		1288.7	80.7168		1288.7	55.5612		1288.7	61.1687		1288.7	89.2933		1288.7	63.5351
1289.18	78.5674		1289.18	80.695		1289.18	55.6373		1289.18	61.2555		1289.18	89.3432		1289.18	63.6324
1289.66	78.6635		1289.66	80.6838		1289.66	55.713		1289.66	61.3412		1289.66	89.3806		1289.66	63.7282
1290.14	78.7446		1290.14	80.6817		1290.14	55.788		1290.14	61.4256		1290.14	89.4055		1290.14	63.8223
1290.63	78.8061		1290.63	80.6854		1290.63	55.8621		1290.63	61.5085		1290.63	89.4189		1290.63	63.9146
1291.11	78.8516		1291.11	80.6951		1291.11	55.9354		1291.11	61.5902		1291.11	89.4224		1291.11	64.0053
1291.59	78.8809		1291.59	80.7106		1291.59	56.0078		1291.59	61.6705		1291.59	89.4159		1291.59	64.0941
1292.07	78.9014		1292.07	80.7298		1292.07	56.0798		1292.07	61.75		1292.07	89.4043		1292.07	64.1818
1292.56	78.9283		1292.56	80.7504		1292.56	56.1526		1292.56	61.83		1292.56	89.396		1292.56	64.2698
1293.04	78.9378		1293.04	80.7734		1293.04	56.2242		1293.04	61.9085		1293.04	89.3805		1293.04	64.3558
1293.52	78.9113		1293.52	80.7989		1293.52	56.2931		1293.52	61.9839		1293.52	89.35		1293.52	64.4383
1294	78.8474		1294	80.8266		1294	56.3591		1294	62.0559		1294	89.3042		1294	64.5168
1294.48	78.7473		1294.48	80.857		1294.48	56.422		1294.48	62.1244		1294.48	89.2432		1294.48	64.5913
1294.97	78.5842		1294.97	80.8886		1294.97	56.48		1294.97	62.1876		1294.97	89.1576		1294.97	64.6597
1295.45	78.3461		1295.45	80.9205		1295.45	56.532		1295.45	62.2442		1295.45	89.0432		1295.45	64.7208
1295.93	77.9901		1295.93	80.9514		1295.93	56.5748		1295.93	62.2913		1295.93	88.8842		1295.93	64.7713
1296.41	77.4432		1296.41	80.979		1296.41	56.6033		1296.41	62.3233		1296.41	88.6532		1296.41	64.8052
1296.89	76.7837		1296.89	81.0051		1296.89	56.6229		1296.89	62.3458		1296.89	88.3802		1296.89	64.8287
1297.38	76.0588		1297.38	81.0305		1297.38	56.6367		1297.38	62.3622		1297.38	88.0832		1297.38	64.8453
1297.86	75.2889		1297.86	81.0551		1297.86	56.646		1297.86	62.3738		1297.86	87.7703		1297.86	64.8563
1298.34	74.5114		1298.34	81.0792		1298.34	56.653		1298.34	62.3829		1298.34	87.4564		1298.34	64.8644
1298.82	73.7212		1298.82	81.103		1298.82	56.6576		1298.82	62.3895		1298.82	87.1393		1298.82	64.8695
1299.31	72.9223		1299.31	81.1263		1299.31	56.6602		1299.31	62.3938		1299.31	86.8206		1299.31	64.8719
1299.79	72.1246		1299.79	81.1501		1299.79	56.6618		1299.79	62.3971		1299.79	86.5034		1299.79	64.8729
1300.27	71.3311		1300.27	81.1758		1300.27	56.6637		1300.27	62.4004		1300.27	86.1875		1300.27	64.8738
1300.75	70.5656		1300.75	81.2013		1300.75	56.666		1300.75	62.4041		1300.75	85.8843		1300.75	64.8747
1301.23	69.8509		1301.23	81.2253		1301.23	56.6691		1301.23	62.4087		1301.23	85.6043		1301.23	64.8764
1301.71	69.1918		1301.71	81.2475		1301.71	56.6734		1301.71	62.4146		1301.71	85.3497		1301.71	64.879
1302.2	68.5843		1302.2	81.2678		1302.2	56.6785		1302.2	62.4214		1302.2	85.1187		1302.2	64.8825
1302.68	68.0775		1302.68	81.2845		1302.68	56.6863		1302.68	62.4313		1302.68	84.9329		1302.68	64.8887
1303.16	67.6959		1303.16	81.2967		1303.16	56.6976		1303.16	62.4451		1303.16	84.8028		1303.16	64.8988
1303.64	67.5091		1303.64	81.3015		1303.64	56.7146		1303.64	62.4654		1303.64	84.759		1303.64	64.9153
1304.13	67.6333		1304.13	81.2938		1304.13	56.7407		1304.13	62.4961		1304.13	84.8529		1304.13	64.9421
1304.61	67.9525		1304.61	81.2789		1304.61	56.7728		1304.61	62.5337		1304.61	85.0329		1304.61	64.9757
1305.09	68.3975		1305.09	81.2601		1305.09	56.8093		1305.09	62.5761		1305.09	85.2682		1305.09	65.0141
1305.57	68.9439		1305.57	81.2388		1305.57	56.8496		1305.57	62.6226		1305.57	85.5475		1305.57	65.0568
1306.05	69.5427		1306.05	81.2176		1306.05	56.8928		1306.05	62.6722		1306.05	85.849		1306.05	65.1025
1306.54	70.1985		1306.54	81.196		1306.54	56.939		1306.54	62.7248		1306.54	86.1745		1306.54	65.1513
1307.02	70.9067		1307.02	81.1743		1307.02	56.9881		1307.02	62.7805		1307.02	86.5221		1307.02	65.2034
1307.5	71.6449		1307.5	81.1531		1307.5	57.0395		1307.5	62.8385		1307.5	86.8822		1307.5	65.2578
1307.98	72.3902		1307.98	81.1327		1307.98	57.0921		1307.98	62.8976		1307.98	87.2454		1307.98	65.3134
1308.46	73.1391		1308.46	81.1146		1308.46	57.1468		1308.46	62.9586		1308.46	87.6086		1308.46	65.3711
1308.95	73.8816		1308.95	81.1004		1308.95	57.2041		1308.95	63.0219		1308.95	87.9664		1308.95	65.4314
1309.43	74.614		1309.43	81.0905		1309.43	57.2638		1309.43	63.0877		1309.43	88.3169		1309.43	65.4945
1309.91	75.3417		1309.91	81.0844		1309.91	57.3265		1309.91	63.1561		1309.91	88.6626		1309.91	65.5606
1310.39	76.0267		1310.39	81.0857		1310.39	57.3918		1310.39	63.2271		1310.39	88.9851		1310.39	65.6296
1310.88	76.6487		1310.88	81.0959		1310.88	57.46		1310.88	63.3005		1310.88	89.2746		1310.88	65.7016
1311.36	77.1596		1311.36	81.1199		1311.36	57.5311		1311.36	63.3764		1311.36	89.5072		1311.36	65.7767
1311.84	77.4793		1311.84	81.1657		1311.84	57.6055		1311.84	63.455		1311.84	89.6432		1311.84	65.8555
1312.32	77.6832		1312.32	81.2252		1312.32	57.6829		1312.32	63.5359		1312.32	89.7205		1312.32	65.9374
1312.8	77.8159		1312.8	81.2936		1312.8	57.7629		1312.8	63.6192		1312.8	89.7614		1312.8	66.0221
1313.29	77.8907		1313.29	81.3692		1313.29	57.8454		1313.29	63.7045		1313.29	89.7729		1313.29	66.1095
1313.77	77.9366		1313.77	81.4489		1313.77	57.9303		1313.77	63.7919		1313.77	89.7699		1313.77	66.1993
1314.25	77.9512		1314.25	81.5325		1314.25	58.0175		1314.25	63.8812		1314.25	89.7508		1314.25	66.2917
1314.73	77.936		1314.73	81.6196		1314.73	58.1071		1314.73	63.9726		1314.73	89.7168		1314.73	66.3864
1315.21	77.9078		1315.21	81.7081		1315.21	58.1989		1315.21	64.0658		1315.21	89.6757		1315.21	66.4834
1315.7	77.8871		1315.7	81.7955		1315.7	58.293		1315.7	64.1612		1315.7	89.6372		1315.7	66.5825
1316.18	77.8646		1316.18	81.8826		1316.18	58.3891		1316.18	64.2583		1316.18	89.5979		1316.18	66.6837
1316.66	77.8378		1316.66	81.9698		1316.66	58.4873		1316.66	64.3569		1316.66	89.5578		1316.66	66.7869
1317.14	77.8073		1317.14	82.0566		1317.14	58.5873		1317.14	64.457		1317.14	89.5172		1317.14	66.8922
1317.62	77.7687		1317.62	82.1432		1317.62	58.6893		1317.62	64.5587		1317.62	89.4741		1317.62	66.9994
1318.11	77.7345		1318.11	82.2284		1318.11	58.7929		1318.11	64.6614		1318.11	89.4361		1318.11	67.1085
1318.59	77.7113		1318.59	82.3114		1318.59	58.898		1318.59	64.765		1318.59	89.4075		1318.59	67.2194
1319.07	77.7114		1319.07	82.391		1319.07	59.0043		1319.07	64.869		1319.07	89.3968		1319.07	67.3317
1319.55	77.7547		1319.55	82.4659		1319.55	59.1112		1319.55	64.9724		1319.55	89.4181		1319.55	67.4455
1320.04	77.8241		1320.04	82.5365		1320.04	59.2191		1320.04	65.0762		1320.04	89.4586		1320.04	67.5607
1320.52	77.9098		1320.52	82.6032		1320.52	59.3286		1320.52	65.1809		1320.52	89.5108		1320.52	67.6774
1321	78.0096		1321	82.6655		1321	59.4396		1321	65.2867		1321	89.5726		1321	67.7957
1321.48	78.118		1321.48	82.7228		1321.48	59.5526		1321.48	65.3941		1321.48	89.6394		1321.48	67.9157
1321.96	78.2358		1321.96	82.7755		1321.96	59.6673		1321.96	65.503		1321.96	89.7118		1321.96	68.0372
1322.45	78.3632		1322.45	82.8232		1322.45	59.7837		1322.45	65.6132		1322.45	89.7896		1322.45	68.16
1322.93	78.496		1322.93	82.867		1322.93	59.9016		1322.93	65.7246		1322.93	89.8702		1322.93	68.284
1323.41	78.628		1323.41	82.9084		1323.41	60.0207		1323.41	65.8367		1323.41	89.95		1323.41	68.4088
1323.89	78.7651		1323.89	82.9445		1323.89	60.1415		1323.89	65.9505		1323.89	90.0312		1323.89	68.5348
1324.38	78.9108		1324.38	82.973		1324.38	60.2645		1324.38	66.0665		1324.38	90.1147		1324.38	68.6623
1324.86	79.0659		1324.86	82.9935		1324.86	60.3899		1324.86	66.1848		1324.86	90.2006		1324.86	68.7914
1325.34	79.2317		1325.34	83.0059		1325.34	60.5174		1325.34	66.3052		1325.34	90.2899		1325.34	68.9219
1325.82	79.4095		1325.82	83.0071		1325.82	60.6481		1325.82	66.4289		1325.82	90.381		1325.82	69.0543
1326.3	79.5999		1326.3	82.9956		1326.3	60.7822		1326.3	66.5565		1326.3	90.4731		1326.3	69.189
1326.79	79.806		1326.79	82.9664		1326.79	60.9213		1326.79	66.69		1326.79	90.5649		1326.79	69.327
1327.27	80.0333		1327.27	82.9112		1327.27	61.068		1327.27	66.8327		1327.27	90.654		1327.27	69.4701
1327.75	80.2762		1327.75	82.8384		1327.75	61.2195		1327.75	66.9809		1327.75	90.7426		1327.75	69.6161
1328.23	80.5316		1328.23	82.7535		1328.23	61.3739		1328.23	67.1324		1328.23	90.8322		1328.23	69.7637
1328.71	80.7982		1328.71	82.6582		1328.71	61.5304		1328.71	67.2861		1328.71	90.9231		1328.71	69.9123
1329.2	81.0739		1329.2	82.5563		1329.2	61.6877		1329.2	67.4404		1329.2	91.0164		1329.2	70.0607
1329.68	81.3586		1329.68	82.4477		1329.68	61.8459		1329.68	67.5954		1329.68	91.1118		1329.68	70.2092
1330.16	81.652		1330.16	82.333		1330.16	62.0046		1330.16	67.7508		1330.16	91.2092		1330.16	70.3574
1330.64	81.9527		1330.64	82.214		1330.64	62.1633		1330.64	67.906		1330.64	91.3089		1330.64	70.5049
1331.12	82.2592		1331.12	82.0931		1331.12	62.3216		1331.12	68.0605		1331.12	91.411		1331.12	70.6516
1331.61	82.5717		1331.61	81.9701		1331.61	62.4788		1331.61	68.2135		1331.61	91.5158		1331.61	70.7968
1332.09	82.8903		1332.09	81.8455		1332.09	62.6345		1332.09	68.3641		1332.09	91.624		1332.09	70.9399
1332.57	83.2147		1332.57	81.7198		1332.57	62.7883		1332.57	68.5121		1332.57	91.7355		1332.57	71.0806
1333.05	83.5449		1333.05	81.5929		1333.05	62.9404		1333.05	68.6576		1333.05	91.8502		1333.05	71.2189
1333.54	83.8799		1333.54	81.4671		1333.54	63.0892		1333.54	68.7986		1333.54	91.9693		1333.54	71.3535
1334.02	84.2188		1334.02	81.3437		1334.02	63.2341		1334.02	68.934		1334.02	92.0935		1334.02	71.4837
1334.5	84.5606		1334.5	81.2255		1334.5	63.3732		1334.5	69.0612		1334.5	92.2245		1334.5	71.6077
1334.98	84.9036		1334.98	81.1171		1334.98	63.5035		1334.98	69.1759		1334.98	92.3657		1334.98	71.7226
1335.46	85.2488		1335.46	81.0147		1335.46	63.6277		1335.46	69.2822		1335.46	92.5136		1335.46	71.831
1335.95	85.5968		1335.95	80.9164		1335.95	63.7474		1335.95	69.3824		1335.95	92.666		1335.95	71.9347
1336.43	85.9477		1336.43	80.8218		1336.43	63.863		1336.43	69.4774		1336.43	92.8222		1336.43	72.0339
1336.91	86.3025		1336.91	80.7301		1336.91	63.9754		1336.91	69.5688		1336.91	92.9809		1336.91	72.1299
1337.39	86.6598		1337.39	80.6412		1337.39	64.0846		1337.39	69.6564		1337.39	93.1417		1337.39	72.2224
1337.87	87.0192		1337.87	80.5555		1337.87	64.1906		1337.87	69.7402		1337.87	93.3044		1337.87	72.3115
1338.36	87.3794		1338.36	80.4719		1338.36	64.294		1338.36	69.8211		1338.36	93.4676		1338.36	72.3978
1338.84	87.7378		1338.84	80.3889		1338.84	64.3955		1338.84	69.9001		1338.84	93.6296		1338.84	72.482
1339.32	88.0974		1339.32	80.3083		1339.32	64.4947		1339.32	69.9768		1339.32	93.7914		1339.32	72.5637
1339.8	88.4603		1339.8	80.2313		1339.8	64.5913		1339.8	70.0513		1339.8	93.9536		1339.8	72.6428
1340.29	88.8262		1340.29	80.158		1340.29	64.6851		1340.29	70.1237		1340.29	94.1158		1340.29	72.7194
1340.77	89.1942		1340.77	80.0888		1340.77	64.7761		1340.77	70.1936		1340.77	94.2779		1340.77	72.7932
1341.25	89.5682		1341.25	80.0246		1341.25	64.8644		1341.25	70.262		1341.25	94.44		1341.25	72.8647
1341.73	89.9495		1341.73	79.9656		1341.73	64.9501		1341.73	70.3294		1341.73	94.6021		1341.73	72.9342
1342.21	90.3446		1342.21	79.9134		1342.21	65.0334		1342.21	70.3969		1342.21	94.7649		1342.21	73.002
1342.69	90.7647		1342.69	79.8705		1342.69	65.1142		1342.69	70.4664		1342.69	94.93		1342.69	73.0691
1343.18	91.1965		1343.18	79.8343		1343.18	65.1926		1343.18	70.536		1343.18	95.0948		1343.18	73.1346
1343.66	91.6321		1343.66	79.8036		1343.66	65.2686		1343.66	70.6047		1343.66	95.258		1343.66	73.1981
1344.14	92.0673		1344.14	79.7779		1344.14	65.342		1344.14	70.6722		1344.14	95.4182		1344.14	73.2595
1344.62	92.4951		1344.62	79.7565		1344.62	65.4129		1344.62	70.7376		1344.62	95.5739		1344.62	73.3184
1345.11	92.9165		1345.11	79.7391		1345.11	65.4814		1345.11	70.8012		1345.11	95.7254		1345.11	73.375
1345.59	93.3305		1345.59	79.7255		1345.59	65.5475		1345.59	70.8628		1345.59	95.8722		1345.59	73.4291
1346.07	93.7361		1346.07	79.7146		1346.07	65.6111		1346.07	70.9221		1346.07	96.0149		1346.07	73.4809
1346.55	94.1343		1346.55	79.7045		1346.55	65.6723		1346.55	70.9791		1346.55	96.1545		1346.55	73.5301
1347.03	94.5181		1347.03	79.6971		1347.03	65.7312		1347.03	71.0335		1347.03	96.2879		1347.03	73.5767
1347.52	94.8812		1347.52	79.6931		1347.52	65.7877		1347.52	71.085		1347.52	96.4125		1347.52	73.6206
1348	95.2225		1348	79.6927		1348	65.8418		1348	71.1337		1348	96.5277		1348	73.6617
1348.48	95.5424		1348.48	79.6956		1348.48	65.8936		1348.48	71.1798		1348.48	96.6337		1348.48	73.7002
1348.96	95.8294		1348.96	79.703		1348.96	65.943		1348.96	71.2224		1348.96	96.7263		1348.96	73.7356
1349.44	96.0779		1349.44	79.7154		1349.44	65.9901		1349.44	71.2613		1349.44	96.8034		1349.44	73.7677
1349.93	96.271		1349.93	79.7348		1349.93	66.0347		1349.93	71.2956		1349.93	96.8585		1349.93	73.7961
1350.41	96.3807		1350.41	79.7653		1350.41	66.0768		1350.41	71.3236		1350.41	96.8809		1350.41	73.8197
1350.89	96.435		1350.89	79.8022		1350.89	66.1166		1350.89	71.347		1350.89	96.8815		1350.89	73.8395
1351.37	96.4508		1351.37	79.8425		1351.37	66.1541		1351.37	71.3667		1351.37	96.867		1351.37	73.8563
1351.86	96.4338		1351.86	79.8847		1351.86	66.1894		1351.86	71.3831		1351.86	96.8398		1351.86	73.8702
1352.34	96.3955		1352.34	79.9262		1352.34	66.2225		1352.34	71.3968		1352.34	96.8045		1352.34	73.8816
1352.82	96.3354		1352.82	79.9676		1352.82	66.2536		1352.82	71.4079		1352.82	96.7609		1352.82	73.8906
1353.3	96.2548		1353.3	80.0082		1353.3	66.2828		1353.3	71.4165		1353.3	96.7095		1353.3	73.8974
1353.78	96.16		1353.78	80.0479		1353.78	66.3101		1353.78	71.4232		1353.78	96.6526		1353.78	73.9023
1354.27	96.058		1354.27	80.0871		1354.27	66.3361		1354.27	71.4287		1354.27	96.5926		1354.27	73.906
1354.75	95.9479		1354.75	80.1231		1354.75	66.3604		1354.75	71.4325		1354.75	96.5298		1354.75	73.9081
1355.23	95.8304		1355.23	80.1534		1355.23	66.3826		1355.23	71.4344		1355.23	96.4651		1355.23	73.9082
1355.71	95.7068		1355.71	80.1776		1355.71	66.4029		1355.71	71.4346		1355.71	96.399		1355.71	73.9066
1356.19	95.5759		1356.19	80.1958		1356.19	66.4214		1356.19	71.433		1356.19	96.3311		1356.19	73.9033
1356.68	95.4448		1356.68	80.2036		1356.68	66.4376		1356.68	71.4296		1356.68	96.2649		1356.68	73.8982
1357.16	95.3173		1357.16	80.1989		1357.16	66.4514		1357.16	71.4245		1357.16	96.2023		1357.16	73.8911
1357.64	95.2014		1357.64	80.1752		1357.64	66.4623		1357.64	71.4174		1357.64	96.1477		1357.64	73.8817
1358.12	95.1099		1358.12	80.1217		1358.12	66.469		1358.12	71.4077		1358.12	96.1082		1358.12	73.8693
1358.61	95.032		1358.61	80.0492		1358.61	66.4729		1358.61	71.3964		1358.61	96.0773		1358.61	73.8548
1359.09	94.9616		1359.09	79.9642		1359.09	66.4749		1359.09	71.384		1359.09	96.0515		1359.09	73.8391
1359.57	94.8976		1359.57	79.8689		1359.57	66.4755		1359.57	71.3708		1359.57	96.0297		1359.57	73.8226
1360.05	94.8367		1360.05	79.768		1360.05	66.4754		1360.05	71.3575		1360.05	96.0097		1360.05	73.8058
1360.53	94.7794		1360.53	79.661		1360.53	66.4744		1360.53	71.3439		1360.53	95.9919		1360.53	73.7888
1361.02	94.7257		1361.02	79.5482		1361.02	66.4728		1361.02	71.3303		1361.02	95.9761		1361.02	73.7716
1361.5	94.6729		1361.5	79.4314		1361.5	66.4706		1361.5	71.3165		1361.5	95.9609		1361.5	73.7542
1361.98	94.6164		1361.98	79.3124		1361.98	66.4677		1361.98	71.3022		1361.98	95.9443		1361.98	73.7365
1362.46	94.5609		1362.46	79.192		1362.46	66.465		1362.46	71.2885		1362.46	95.9278		1362.46	73.7193
1362.94	94.5094		1362.94	79.0718		1362.94	66.463		1362.94	71.2761		1362.94	95.9122		1362.94	73.7035
[truncated: 5,470 more rows]

## Sheet: 1H NMR
PolyLA-Na			PolyLA			PolyLA-Na/PolyLA-1.5-1
-122.13	743928		-122.496	596190		-15.6979	38.4105
-122.008	763915		-122.374	650736		-15.6975	38.4249
-121.886	782971		-122.252	699900		-15.6971	38.4393
-121.764	800512		-122.13	753209		-15.6967	38.4537
-121.642	817145		-122.008	797544		-15.6963	38.4681
-121.52	834028		-121.886	846980		-15.696	38.4824
-121.397	850166		-121.764	893839		-15.6956	38.4966
-121.275	863667		-121.642	940016		-15.6952	38.5107
-121.153	880733		-121.52	984940		-15.6948	38.5249
-121.031	896851		-121.397	1028060		-15.6944	38.5392
-120.909	909217		-121.275	1070290		-15.694	38.5534
-120.787	923099		-121.153	1107170		-15.6937	38.5676
-120.665	933260		-121.031	1148330		-15.6933	38.5817
-120.543	947365		-120.909	1180100		-15.6929	38.5958
-120.421	959142		-120.787	1216010		-15.6925	38.6098
-120.299	965318		-120.665	1246280		-15.6921	38.6238
-120.177	977415		-120.543	1277340		-15.6918	38.6379
-120.055	988779		-120.421	1303660		-15.6914	38.6519
-119.932	998479		-120.299	1331860		-15.691	38.666
-119.81	1007120		-120.177	1356410		-15.6906	38.68
-119.688	1016250		-120.055	1379410		-15.6902	38.694
-119.566	1021020		-119.932	1399240		-15.6899	38.7081
-119.444	1024990		-119.81	1419500		-15.6895	38.7222
-119.322	1030620		-119.688	1437310		-15.6891	38.7362
-119.2	1034930		-119.566	1451840		-15.6887	38.7502
-119.078	1039640		-119.444	1462420		-15.6883	38.7643
-118.956	1044980		-119.322	1476780		-15.6879	38.7784
-118.834	1050030		-119.2	1488600		-15.6876	38.7923
-118.712	1052010		-119.078	1495960		-15.6872	38.8063
-118.589	1056950		-118.956	1508620		-15.6868	38.8198
-118.467	1060760		-118.834	1515850		-15.6864	38.8331
-118.345	1064180		-118.712	1527470		-15.686	38.8465
-118.223	1066710		-118.589	1529630		-15.6857	38.8598
-118.101	1068330		-118.467	1536790		-15.6853	38.8732
-117.979	1070660		-118.345	1538970		-15.6849	38.8866
-117.857	1073300		-118.223	1545180		-15.6845	38.9
-117.735	1075440		-118.101	1547790		-15.6841	38.9132
-117.613	1074910		-117.979	1552750		-15.6838	38.9267
-117.491	1077230		-117.857	1553910		-15.6834	38.9401
-117.369	1079580		-117.735	1557370		-15.683	38.9534
-117.247	1082210		-117.613	1562650		-15.6826	38.9667
-117.124	1085130		-117.491	1562980		-15.6822	38.9801
-117.002	1085970		-117.369	1565890		-15.6818	38.9935
-116.88	1087320		-117.247	1565010		-15.6815	39.0069
-116.758	1090700		-117.124	1570280		-15.6811	39.0201
-116.636	1091530		-117.002	1568950		-15.6807	39.0329
-116.514	1091390		-116.88	1571910		-15.6803	39.0456
-116.392	1091090		-116.758	1573400		-15.6799	39.0583
-116.27	1091630		-116.636	1579450		-15.6796	39.0708
-116.148	1095280		-116.514	1577480		-15.6792	39.0836
-116.026	1097090		-116.392	1580400		-15.6788	39.0963
-115.904	1100410		-116.27	1579510		-15.6784	39.1089
-115.781	1103780		-116.148	1579970		-15.678	39.1216
-115.659	1105090		-116.026	1578580		-15.6776	39.1343
-115.537	1105720		-115.904	1579890		-15.6773	39.147
-115.415	1105220		-115.781	1583620		-15.6769	39.1596
-115.293	1108760		-115.659	1585820		-15.6765	39.1723
-115.171	1112790		-115.537	1590870		-15.6761	39.185
-115.049	1112300		-115.415	1588880		-15.6757	39.1977
-114.927	1112690		-115.293	1592250		-15.6754	39.2103
-114.805	1113920		-115.171	1592380		-15.675	39.223
-114.683	1113770		-115.049	1597790		-15.6746	39.2351
-114.561	1115000		-114.927	1593470		-15.6742	39.2473
-114.439	1119240		-114.805	1597150		-15.6738	39.2594
-114.316	1121390		-114.683	1598350		-15.6735	39.2714
-114.194	1121220		-114.561	1599440		-15.6731	39.2836
-114.072	1122420		-114.439	1598740		-15.6727	39.2957
-113.95	1125560		-114.316	1601490		-15.6723	39.3078
-113.828	1127720		-114.194	1603190		-15.6719	39.3199
-113.706	1130590		-114.072	1603560		-15.6715	39.3321
-113.584	1133360		-113.95	1605880		-15.6712	39.3442
-113.462	1133530		-113.828	1607040		-15.6708	39.3563
-113.34	1134810		-113.706	1610010		-15.6704	39.3684
-113.218	1137540		-113.584	1610540		-15.67	39.3805
-113.096	1142320		-113.462	1614730		-15.6696	39.3927
-112.973	1142740		-113.34	1613130		-15.6693	39.4048
-112.851	1144500		-113.218	1615620		-15.6689	39.4169
-112.729	1146480		-113.096	1613600		-15.6685	39.4287
-112.607	1145280		-112.973	1617190		-15.6681	39.4406
-112.485	1146190		-112.851	1618580		-15.6677	39.4524
-112.363	1148720		-112.729	1622850		-15.6674	39.4643
-112.241	1151140		-112.607	1619880		-15.667	39.4761
-112.119	1152110		-112.485	1625130		-15.6666	39.488
-111.997	1154820		-112.363	1626930		-15.6662	39.4999
-111.875	1156150		-112.241	1628200		-15.6658	39.5117
-111.753	1157290		-112.119	1629700		-15.6654	39.5235
-111.631	1157990		-111.997	1632040		-15.6651	39.5354
-111.508	1161490		-111.875	1634390		-15.6647	39.5473
-111.386	1164240		-111.753	1631510		-15.6643	39.5591
-111.264	1163480		-111.631	1639840		-15.6639	39.5709
-111.142	1166050		-111.508	1634100		-15.6635	39.5828
-111.02	1170390		-111.386	1638250		-15.6632	39.5946
-110.898	1173100		-111.264	1637520		-15.6628	39.6065
-110.776	1176190		-111.142	1641480		-15.6624	39.6184
-110.654	1176480		-111.02	1640440		-15.662	39.6303
-110.532	1176490		-110.898	1643320		-15.6616	39.6421
-110.41	1179980		-110.776	1647580		-15.6613	39.6541
-110.288	1179700		-110.654	1646680		-15.6609	39.666
-110.165	1183530		-110.532	1645960		-15.6605	39.6779
-110.043	1186200		-110.41	1648100		-15.6601	39.6898
-109.921	1186260		-110.288	1649190		-15.6597	39.7017
-109.799	1187160		-110.165	1649510		-15.6593	39.7135
-109.677	1188930		-110.043	1653630		-15.659	39.7254
-109.555	1196850		-109.921	1654560		-15.6586	39.7373
-109.433	1198860		-109.799	1659900		-15.6582	39.7493
-109.311	1196120		-109.677	1658680		-15.6578	39.7611
-109.189	1198180		-109.555	1661830		-15.6574	39.773
-109.067	1199670		-109.433	1660120		-15.6571	39.785
-108.945	1203410		-109.311	1665720		-15.6567	39.7969
-108.822	1206370		-109.189	1665610		-15.6563	39.8092
-108.7	1204840		-109.067	1669550		-15.6559	39.8215
-108.578	1205100		-108.945	1668260		-15.6555	39.8339
-108.456	1207430		-108.822	1670960		-15.6552	39.8463
-108.334	1214380		-108.7	1672230		-15.6548	39.8587
-108.212	1218040		-108.578	1674700		-15.6544	39.8712
-108.09	1219050		-108.456	1677490		-15.654	39.8837
-107.968	1219560		-108.334	1677700		-15.6536	39.8963
-107.846	1221520		-108.212	1683480		-15.6532	39.9085
-107.724	1222290		-108.09	1681450		-15.6529	39.9208
-107.602	1223760		-107.968	1686300		-15.6525	39.9331
-107.48	1230210		-107.846	1683320		-15.6521	39.9454
-107.357	1230840		-107.724	1688110		-15.6517	39.9579
-107.235	1231640		-107.602	1688680		-15.6513	39.9705
-107.113	1234150		-107.48	1692760		-15.651	39.983
-106.991	1236680		-107.357	1692310		-15.6506	39.9956
-106.869	1238020		-107.235	1696420		-15.6502	40.0084
-106.747	1240000		-107.113	1695540		-15.6498	40.0211
-106.625	1240410		-106.991	1696960		-15.6494	40.0339
-106.503	1244170		-106.869	1699520		-15.649	40.0468
-106.381	1249470		-106.747	1700510		-15.6487	40.0597
-106.259	1248580		-106.625	1702860		-15.6483	40.0728
-106.137	1249870		-106.503	1703000		-15.6479	40.0858
-106.014	1250560		-106.381	1704180		-15.6475	40.099
-105.892	1251120		-106.259	1703490		-15.6471	40.1123
-105.77	1254080		-106.137	1710510		-15.6468	40.1257
-105.648	1258900		-106.014	1706710		-15.6464	40.1392
-105.526	1261880		-105.892	1713130		-15.646	40.1526
-105.404	1267440		-105.77	1714140		-15.6456	40.1663
-105.282	1269230		-105.648	1720030		-15.6452	40.1799
-105.16	1267530		-105.526	1717910		-15.6449	40.1936
-105.038	1271840		-105.404	1720060		-15.6445	40.2074
-104.916	1274590		-105.282	1721920		-15.6441	40.2213
-104.794	1275620		-105.16	1724510		-15.6437	40.2353
-104.672	1274460		-105.038	1726830		-15.6433	40.2493
-104.549	1275220		-104.916	1728800		-15.6429	40.2634
-104.427	1281790		-104.794	1731390		-15.6426	40.2774
-104.305	1286890		-104.672	1727980		-15.6422	40.2916
-104.183	1285820		-104.549	1733480		-15.6418	40.3058
-104.061	1286590		-104.427	1732030		-15.6414	40.32
-103.939	1290770		-104.305	1736750		-15.641	40.334
-103.817	1294080		-104.183	1737480		-15.6407	40.3482
-103.695	1297270		-104.061	1742940		-15.6403	40.3622
-103.573	1300770		-103.939	1741040		-15.6399	40.3764
-103.451	1302840		-103.817	1744490		-15.6395	40.3904
-103.329	1303580		-103.695	1744340		-15.6391	40.4045
-103.206	1304250		-103.573	1748110		-15.6388	40.4186
-103.084	1306920		-103.451	1747920		-15.6384	40.4327
-102.962	1311850		-103.329	1748260		-15.638	40.4474
-102.84	1313060		-103.206	1752140		-15.6376	40.4621
-102.718	1317020		-103.084	1753560		-15.6372	40.4768
-102.596	1320040		-102.962	1758850		-15.6368	40.4915
-102.474	1322060		-102.84	1758350		-15.6365	40.5062
-102.352	1326930		-102.718	1761840		-15.6361	40.5208
-102.23	1328990		-102.596	1762630		-15.6357	40.5356
-102.108	1331260		-102.474	1765990		-15.6353	40.5503
-101.986	1332720		-102.352	1764210		-15.6349	40.565
-101.864	1333820		-102.23	1770000		-15.6346	40.5797
-101.741	1337100		-102.108	1770310		-15.6342	40.5945
-101.619	1342980		-101.986	1774950		-15.6338	40.6091
-101.497	1343690		-101.864	1775250		-15.6334	40.6238
-101.375	1344450		-101.741	1778370		-15.633	40.6385
-101.253	1346390		-101.619	1779400		-15.6327	40.6532
-101.131	1346920		-101.497	1783740		-15.6323	40.6679
-101.009	1354510		-101.375	1786790		-15.6319	40.6825
-100.887	1357960		-101.253	1788170		-15.6315	40.697
-100.765	1357480		-101.131	1790720		-15.6311	40.7116
-100.643	1359810		-101.009	1787920		-15.6307	40.7261
-100.521	1361440		-100.887	1793680		-15.6304	40.7407
-100.398	1363220		-100.765	1792690		-15.63	40.7553
-100.276	1365980		-100.643	1797930		-15.6296	40.7697
-100.154	1371860		-100.521	1797990		-15.6292	40.7843
-100.032	1377010		-100.398	1801590		-15.6288	40.7989
-99.9101	1378170		-100.276	1801460		-15.6285	40.8134
-99.788	1380540		-100.154	1803970		-15.6281	40.8279
-99.666	1383260		-100.032	1804160		-15.6277	40.8424
-99.5439	1385690		-99.9101	1808400		-15.6273	40.8571
-99.4218	1387930		-99.788	1809320		-15.6269	40.8716
-99.2997	1391860		-99.666	1812290		-15.6265	40.8861
-99.1776	1394990		-99.5439	1815860		-15.6262	40.9006
-99.0555	1395370		-99.4218	1818800		-15.6258	40.9146
-98.9334	1399150		-99.2997	1821700		-15.6254	40.9285
-98.8113	1402570		-99.1776	1821480		-15.625	40.9424
-98.6893	1403750		-99.0555	1826980		-15.6246	40.9563
-98.5672	1405770		-98.9334	1825950		-15.6243	40.9702
-98.4451	1408900		-98.8113	1831460		-15.6239	40.9841
-98.323	1410460		-98.6893	1829560		-15.6235	40.9981
-98.2009	1414120		-98.5672	1833460		-15.6231	41.0118
-98.0788	1417150		-98.4451	1836240		-15.6227	41.0259
-97.9567	1419460		-98.323	1841960		-15.6224	41.0398
-97.8346	1424390		-98.2009	1840690		-15.622	41.0536
-97.7126	1426310		-98.0788	1843060		-15.6216	41.0675
-97.5905	1427900		-97.9567	1845330		-15.6212	41.0815
-97.4684	1430630		-97.8346	1848420		-15.6208	41.0954
-97.3463	1431780		-97.7126	1848610		-15.6204	41.1093
-97.2242	1433300		-97.5905	1848050		-15.6201	41.1231
-97.1021	1440360		-97.4684	1853960		-15.6197	41.1364
-96.98	1445820		-97.3463	1855000		-15.6193	41.1496
-96.858	1446840		-97.2242	1858730		-15.6189	41.1629
-96.7359	1447190		-97.1021	1858580		-15.6185	41.176
-96.6138	1448360		-96.98	1862630		-15.6182	41.1893
-96.4917	1454450		-96.858	1863010		-15.6178	41.2025
-96.3696	1461040		-96.7359	1869270		-15.6174	41.2157
-96.2475	1461030		-96.6138	1870820		-15.617	41.2289
-96.1254	1461450		-96.4917	1875530		-15.6166	41.2422
-96.0033	1466830		-96.3696	1873150		-15.6163	41.2554
-95.8813	1471120		-96.2475	1876440		-15.6159	41.2686
-95.7592	1474130		-96.1254	1877320		-15.6155	41.2817
-95.6371	1477620		-96.0033	1879100		-15.6151	41.295
-95.515	1480480		-95.8813	1882750		-15.6147	41.3083
-95.3929	1481280		-95.7592	1885840		-15.6143	41.3214
-95.2708	1483660		-95.6371	1888800		-15.614	41.3346
-95.1487	1485430		-95.515	1888420		-15.6136	41.3474
-95.0266	1488450		-95.3929	1892280		-15.6132	41.3601
-94.9046	1492880		-95.2708	1892110		-15.6128	41.3728
-94.7825	1496060		-95.1487	1899980		-15.6124	41.3855
-94.6604	1498050		-95.0266	1899720		-15.6121	41.3982
-94.5383	1503330		-94.9046	1905250		-15.6117	41.411
-94.4162	1509690		-94.7825	1905940		-15.6113	41.4237
-94.2941	1510870		-94.6604	1911150		-15.6109	41.4364
-94.172	1513620		-94.5383	1909840		-15.6105	41.4491
-94.0499	1516890		-94.4162	1915110		-15.6102	41.4618
-93.9279	1520140		-94.2941	1918680		-15.6098	41.4746
-93.8058	1520870		-94.172	1922040		-15.6094	41.4872
-93.6837	1523360		-94.0499	1926510		-15.609	41.5
-93.5616	1530830		-93.9279	1923160		-15.6086	41.5127
-93.4395	1536870		-93.8058	1926300		-15.6082	41.5254
-93.3174	1537760		-93.6837	1927540		-15.6079	41.5381
-93.1953	1539600		-93.5616	1933610		-15.6075	41.5508
-93.0732	1543390		-93.4395	1935290		-15.6071	41.5636
-92.9512	1546590		-93.3174	1939680		-15.6067	41.5763
-92.8291	1549730		-93.1953	1941860		-15.6063	41.589
-92.707	1552150		-93.0732	1944920		-15.606	41.6017
-92.5849	1556550		-92.9512	1941200		-15.6056	41.6144
-92.4628	1559270		-92.8291	1947780		-15.6052	41.6271
-92.3407	1563250		-92.707	1950310		-15.6048	41.6399
-92.2186	1565720		-92.5849	1952310		-15.6044	41.6526
-92.0965	1569490		-92.4628	1952180		-15.6041	41.6653
-91.9745	1572470		-92.3407	1956320		-15.6037	41.678
-91.8524	1575140		-92.2186	1959120		-15.6033	41.6907
-91.7303	1577790		-92.0965	1959960		-15.6029	41.7034
-91.6082	1579320		-91.9745	1965910		-15.6025	41.7161
-91.4861	1583960		-91.8524	1967250		-15.6021	41.7289
-91.364	1586780		-91.7303	1970360		-15.6018	41.7416
-91.2419	1591130		-91.6082	1970670		-15.6014	41.7545
-91.1199	1594390		-91.4861	1977530		-15.601	41.7674
-90.9978	1598240		-91.364	1976670		-15.6006	41.7803
-90.8757	1601790		-91.2419	1983400		-15.6002	41.7932
-90.7536	1604850		-91.1199	1985600		-15.5999	41.8061
-90.6315	1609480		-90.9978	1990240		-15.5995	41.819
-90.5094	1614940		-90.8757	1992020		-15.5991	41.8319
-90.3873	1616410		-90.7536	1994870		-15.5987	41.8448
-90.2652	1618490		-90.6315	1994580		-15.5983	41.8577
-90.1432	1622650		-90.5094	1998370		-15.5979	41.8706
-90.0211	1625100		-90.3873	2001780		-15.5976	41.8835
-89.899	1629710		-90.2652	2004350		-15.5972	41.8964
-89.7769	1630950		-90.1432	2008880		-15.5968	41.9093
-89.6548	1633160		-90.0211	2010000		-15.5964	41.9222
-89.5327	1636720		-89.899	2013560		-15.596	41.9352
-89.4106	1643320		-89.7769	2011250		-15.5957	41.9481
-89.2885	1647840		-89.6548	2016850		-15.5953	41.9613
-89.1665	1650070		-89.5327	2016700		-15.5949	41.9746
-89.0444	1655870		-89.4106	2023470		-15.5945	41.9879
-88.9223	1658760		-89.2885	2024290		-15.5941	42.0012
-88.8002	1661540		-89.1665	2029930		-15.5938	42.0144
-88.6781	1666000		-89.0444	2031380		-15.5934	42.0276
-88.556	1668100		-88.9223	2035980		-15.593	42.0409
-88.4339	1673260		-88.8002	2038360		-15.5926	42.0543
-88.3118	1678750		-88.6781	2041840		-15.5922	42.0675
-88.1898	1681950		-88.556	2046080		-15.5918	42.0808
-88.0677	1687000		-88.4339	2046490		-15.5915	42.0941
-87.9456	1691040		-88.3118	2049740		-15.5911	42.1074
-87.8235	1696370		-88.1898	2050210		-15.5907	42.1206
-87.7014	1697420		-88.0677	2055190		-15.5903	42.1339
-87.5793	1703350		-87.9456	2058020		-15.5899	42.1472
-87.4572	1707980		-87.8235	2066500		-15.5896	42.1604
-87.3351	1705920		-87.7014	2065880		-15.5892	42.1739
-87.2131	1710770		-87.5793	2069500		-15.5888	42.1874
-87.091	1715700		-87.4572	2070970		-15.5884	42.2009
-86.9689	1719470		-87.3351	2077110		-15.588	42.2144
-86.8468	1723850		-87.2131	2077800		-15.5877	42.2279
-86.7247	1729520		-87.091	2083220		-15.5873	42.2414
-86.6026	1733340		-86.9689	2086720		-15.5869	42.2549
-86.4805	1736240		-86.8468	2089510		-15.5865	42.2684
-86.3584	1740240		-86.7247	2090260		-15.5861	42.2818
-86.2364	1743330		-86.6026	2092510		-15.5857	42.2954
-86.1143	1747140		-86.4805	2094120		-15.5854	42.3088
-85.9922	1752830		-86.3584	2095160		-15.585	42.3223
-85.8701	1756350		-86.2364	2102650		-15.5846	42.3359
-85.748	1760600		-86.1143	2099360		-15.5842	42.3493
-85.6259	1763260		-85.9922	2105870		-15.5838	42.3628
-85.5038	1765160		-85.8701	2110700		-15.5835	42.3763
-85.3818	1771400		-85.748	2116380		-15.5831	42.3898
-85.2597	1775800		-85.6259	2114450		-15.5827	42.4033
-85.1376	1779570		-85.5038	2120260		-15.5823	42.4168
-85.0155	1782160		-85.3818	2117330		-15.5819	42.4303
-84.8934	1786760		-85.2597	2123540		-15.5816	42.4438
-84.7713	1792300		-85.1376	2127570		-15.5812	42.4573
-84.6492	1796730		-85.0155	2130790		-15.5808	42.4707
-84.5271	1799240		-84.8934	2135250		-15.5804	42.4842
-84.4051	1803310		-84.7713	2137520		-15.58	42.4978
-84.283	1809420		-84.6492	2144360		-15.5796	42.5112
-84.1609	1813050		-84.5271	2144400		-15.5793	42.5247
-84.0388	1816720		-84.4051	2150340		-15.5789	42.5382
-83.9167	1820880		-84.283	2151220		-15.5785	42.5517
-83.7946	1825570		-84.1609	2159890		-15.5781	42.5652
-83.6725	1829340		-84.0388	2159410		-15.5777	42.5787
-83.5504	1834230		-83.9167	2165570		-15.5774	42.5921
-83.4284	1837140		-83.7946	2165350		-15.577	42.6053
-83.3063	1840830		-83.6725	2168740		-15.5766	42.6184
-83.1842	1846580		-83.5504	2171590		-15.5762	42.6315
-83.0621	1852440		-83.4284	2172000		-15.5758	42.6445
-82.94	1857220		-83.3063	2173480		-15.5754	42.6577
-82.8179	1858570		-83.1842	2180770		-15.5751	42.6708
-82.6958	1860690		-83.0621	2184080		-15.5747	42.6838
-82.5737	1863910		-82.94	2188060		-15.5743	42.6969
-82.4517	1870430		-82.8179	2195660		-15.5739	42.71
-82.3296	1877740		-82.6958	2195110		-15.5735	42.7231
-82.2075	1879770		-82.5737	2199160		-15.5732	42.7362
-82.0854	1881720		-82.4517	2199360		-15.5728	42.7492
-81.9633	1886680		-82.3296	2206600		-15.5724	42.7624
-81.8412	1889230		-82.2075	2207360		-15.572	42.7755
-81.7191	1893420		-82.0854	2214530		-15.5716	42.7886
-81.597	1899160		-81.9633	2214970		-15.5713	42.8016
-81.475	1901980		-81.8412	2221650		-15.5709	42.8143
-81.3529	1905570		-81.7191	2224690		-15.5705	42.8269
-81.2308	1910430		-81.597	2231180		-15.5701	42.8395
-81.1087	1917740		-81.475	2231770		-15.5697	42.8521
-80.9866	1922160		-81.3529	2233080		-15.5693	42.8647
-80.8645	1923210		-81.2308	2239100		-15.569	42.8773
-80.7424	1929250		-81.1087	2239480		-15.5686	42.8899
-80.6204	1933820		-80.9866	2242170		-15.5682	42.9025
-80.4983	1938630		-80.8645	2244380		-15.5678	42.9152
-80.3762	1943090		-80.7424	2253200		-15.5674	42.9278
-80.2541	1946590		-80.6204	2254380		-15.5671	42.9404
-80.132	1953500		-80.4983	2261490		-15.5667	42.953
-80.0099	1956410		-80.3762	2262420		-15.5663	42.9656
-79.8878	1959060		-80.2541	2269170		-15.5659	42.9783
-79.7657	1965650		-80.132	2268360		-15.5655	42.9909
-79.6437	1972660		-80.0099	2274970		-15.5652	43.0035
-79.5216	1973950		-79.8878	2278250		-15.5648	43.0158
-79.3995	1976980		-79.7657	2283070		-15.5644	43.0282
-79.2774	1984230		-79.6437	2287010		-15.564	43.0405
-79.1553	1990580		-79.5216	2289280		-15.5636	43.0529
-79.0332	1996060		-79.3995	2293640		-15.5632	43.0652
-78.9111	2000920		-79.2774	2296100		-15.5629	43.0776
-78.789	2005110		-79.1553	2300820		-15.5625	43.0899
-78.667	2007610		-79.0332	2302280		-15.5621	43.1022
-78.5449	2011930		-78.9111	2308420		-15.5617	43.1146
-78.4228	2018100		-78.789	2308760		-15.5613	43.127
-78.3007	2024570		-78.667	2316210		-15.561	43.1393
-78.1786	2026500		-78.5449	2316970		-15.5606	43.1516
-78.0565	2030100		-78.4228	2324520		-15.5602	43.164
-77.9344	2035830		-78.3007	2327550		-15.5598	43.1763
-77.8123	2041740		-78.1786	2332740		-15.5594	43.1887
-77.6903	2046180		-78.0565	2332050		-15.5591	43.201
-77.5682	2049890		-77.9344	2337720		-15.5587	43.2132
-77.4461	2053330		-77.8123	2341620		-15.5583	43.2254
-77.324	2057010		-77.6903	2345210		-15.5579	43.2376
-77.2019	2063720		-77.5682	2349760		-15.5575	43.2498
-77.0798	2067020		-77.4461	2350070		-15.5571	43.262
-76.9577	2074780		-77.324	2354170		-15.5568	43.2742
-76.8356	2081110		-77.2019	2355740		-15.5564	43.2864
-76.7136	2085390		-77.0798	2363770		-15.556	43.2985
-76.5915	2090420		-76.9577	2364090		-15.5556	43.3107
-76.4694	2094320		-76.8356	2371120		-15.5552	43.3229
-76.3473	2099900		-76.7136	2373770		-15.5549	43.3351
-76.2252	2103680		-76.5915	2381190		-15.5545	43.3473
-76.1031	2105880		-76.4694	2382040		-15.5541	43.3595
-75.981	2110250		-76.3473	2390060		-15.5537	43.3717
-75.8589	2115350		-76.2252	2393980		-15.5533	43.3839
-75.7369	2119160		-76.1031	2397830		-15.553	43.396
-75.6148	2125630		-75.981	2399560		-15.5526	43.4081
-75.4927	2130690		-75.8589	2400270		-15.5522	43.4201
-75.3706	2136620		-75.7369	2406300		-15.5518	43.4321
-75.2485	2142410		-75.6148	2410920		-15.5514	43.4441
-75.1264	2145700		-75.4927	2415670		-15.551	43.4562
-75.0043	2150210		-75.3706	2419640		-15.5507	43.4682
-74.8823	2157310		-75.2485	2425460		-15.5503	43.4802
-74.7602	2161810		-75.1264	2426740		-15.5499	43.4922
-74.6381	2166220		-75.0043	2436580		-15.5495	43.5043
-74.516	2172130		-74.8823	2435960		-15.5491	43.5163
-74.3939	2177270		-74.7602	2438190		-15.5488	43.5284
-74.2718	2183160		-74.6381	2439650		-15.5484	43.5403
-74.1497	2188260		-74.516	2450480		-15.548	43.5524
-74.0276	2194060		-74.3939	2451670		-15.5476	43.5644
-73.9056	2196990		-74.2718	2455360		-15.5472	43.5764
-73.7835	2202020		-74.1497	2457240		-15.5468	43.5885
-73.6614	2206440		-74.0276	2462970		-15.5465	43.6001
-73.5393	2211170		-73.9056	2470590		-15.5461	43.6118
-73.4172	2216880		-73.7835	2475420		-15.5457	43.6234
-73.2951	2219700		-73.6614	2480100		-15.5453	43.6351
-73.173	2225900		-73.5393	2478360		-15.5449	43.6467
-73.0509	2232810		-73.4172	2483050		-15.5446	43.6584
-72.9289	2237480		-73.2951	2483100		-15.5442	43.67
-72.8068	2241520		-73.173	2493610		-15.5438	43.6816
-72.6847	2247080		-73.0509	2495780		-15.5434	43.6934
-72.5626	2252550		-72.9289	2503730		-15.543	43.705
-72.4405	2254710		-72.8068	2504000		-15.5427	43.7166
-72.3184	2259680		-72.6847	2508880		-15.5423	43.7282
-72.1963	2267150		-72.5626	2508210		-15.5419	43.7399
-72.0742	2271860		-72.4405	2513180		-15.5415	43.7516
-71.9522	2277100		-72.3184	2518100		-15.5411	43.7632
-71.8301	2279780		-72.1963	2523640		-15.5407	43.7748
-71.708	2285190		-72.0742	2530080		-15.5404	43.7861
-71.5859	2288640		-71.9522	2534700		-15.54	43.7973
-71.4638	2294600		-71.8301	2541700		-15.5396	43.8085
-71.3417	2305980		-71.708	2540240		-15.5392	43.8196
-71.2196	2309870		-71.5859	2546380		-15.5388	43.8308
-71.0975	2313590		-71.4638	2547710		-15.5385	43.842
-70.9755	2318080		-71.3417	2555610		-15.5381	43.8532
-70.8534	2321100		-71.2196	2555430		-15.5377	43.8644
-70.7313	2325690		-71.0975	2563500		-15.5373	43.8756
-70.6092	2332740		-70.9755	2561710		-15.5369	43.8869
-70.4871	2336660		-70.8534	2568310		-15.5366	43.898
-70.365	2343960		-70.7313	2572030		-15.5362	43.9092
-70.2429	2349610		-70.6092	2576700		-15.5358	43.9204
-70.1208	2351480		-70.4871	2582020		-15.5354	43.9316
-69.9988	2358200		-70.365	2585660		-15.535	43.9428
-69.8767	2363380		-70.2429	2591080		-15.5346	43.954
-69.7546	2369090		-70.1208	2594070		-15.5343	43.965
-69.6325	2373000		-69.9988	2601260		-15.5339	43.976
-69.5104	2377970		-69.8767	2602370		-15.5335	43.9871
-69.3883	2383620		-69.7546	2610280		-15.5331	43.9981
-69.2662	2388370		-69.6325	2609140		-15.5327	44.0091
-69.1442	2396360		-69.5104	2615810		-15.5324	44.0202
-69.0221	2402580		-69.3883	2618840		-15.532	44.0312
-68.9	2406110		-69.2662	2625400		-15.5316	44.0422
-68.7779	2411090		-69.1442	2627570		-15.5312	44.0533
-68.6558	2417540		-69.0221	2634250		-15.5308	44.0643
-68.5337	2422080		-68.9	2634150		-15.5305	44.0754
-68.4116	2427200		-68.7779	2640100		-15.5301	44.0864
-68.2895	2434520		-68.6558	2645350		-15.5297	44.0974
-68.1675	2436870		-68.5337	2652580		-15.5293	44.1085
-68.0454	2439790		-68.4116	2660820		-15.5289	44.1195
-67.9233	2446200		-68.2895	2662160		-15.5285	44.1305
-67.8012	2450360		-68.1675	2669200		-15.5282	44.1417
-67.6791	2457490		-68.0454	2669790		-15.5278	44.1529
-67.557	2462420		-67.9233	2674150		-15.5274	44.164
-67.4349	2468130		-67.8012	2677560		-15.527	44.1752
-67.3128	2475280		-67.6791	2688270		-15.5266	44.1864
-67.1908	2478390		-67.557	2686100		-15.5263	44.1976
-67.0687	2483210		-67.4349	2693230		-15.5259	44.2088
-66.9466	2488450		-67.3128	2695940		-15.5255	44.22
-66.8245	2494840		-67.1908	2699640		-15.5251	44.2312
-66.7024	2501480		-67.0687	2703270		-15.5247	44.2423
-66.5803	2507250		-66.9466	2712560		-15.5243	44.2535
-66.4582	2509840		-66.8245	2714700		-15.524	44.2647
-66.3361	2514800		-66.7024	2716150		-15.5236	44.2759
-66.2141	2523570		-66.5803	2721260		-15.5232	44.287
-66.092	2529030		-66.4582	2726400		-15.5228	44.2982
-65.9699	2535050		-66.3361	2735170		-15.5224	44.3094
-65.8478	2540470		-66.2141	2735180		-15.5221	44.3209
-65.7257	2544860		-66.092	2740150		-15.5217	44.3323
-65.6036	2549710		-65.9699	2743070		-15.5213	44.3438
-65.4815	2555920		-65.8478	2751740		-15.5209	44.3552
-65.3594	2561910		-65.7257	2751620		-15.5205	44.3666
-65.2374	2567480		-65.6036	2760510		-15.5202	44.3781
-65.1153	2571310		-65.4815	2759860		-15.5198	44.3895
-64.9932	2573290		-65.3594	2765080		-15.5194	44.401
-64.8711	2577110		-65.2374	2767360		-15.519	44.4124
-64.749	2582660		-65.1153	2776560		-15.5186	44.4239
-64.6269	2590330		-64.9932	2781580		-15.5182	44.4353
-64.5048	2597520		-64.8711	2787080		-15.5179	44.4468
-64.3828	2604370		-64.749	2791980		-15.5175	44.4582
-64.2607	2610290		-64.6269	2794010		-15.5171	44.4697
-64.1386	2615550		-64.5048	2801980		-15.5167	44.4811
-64.0165	2620810		-64.3828	2801360		-15.5163	44.4926
-63.8944	2627960		-64.2607	2811410		-15.516	44.5043
-63.7723	2634650		-64.1386	2812690		-15.5156	44.5161
-63.6502	2638890		-64.0165	2819900		-15.5152	44.5279
-63.5281	2644730		-63.8944	2819180		-15.5148	44.5397
-63.4061	2652020		-63.7723	2826930		-15.5144	44.5514
-63.284	2656370		-63.6502	2830080		-15.5141	44.5632
-63.1619	2658850		-63.5281	2840000		-15.5137	44.575
-63.0398	2664730		-63.4061	2840040		-15.5133	44.5868
-62.9177	2669840		-63.284	2843810		-15.5129	44.5985
-62.7956	2674300		-63.1619	2849340		-15.5125	44.6103
-62.6735	2680450		-63.0398	2856500		-15.5121	44.6221
-62.5514	2686980		-62.9177	2862760		-15.5118	44.6339
-62.4294	2692540		-62.7956	2863270		-15.5114	44.6456
-62.3073	2700660		-62.6735	2871420		-15.511	44.6574
-62.1852	2704770		-62.5514	2870820		-15.5106	44.6692
-62.0631	2706140		-62.4294	2883530		-15.5102	44.681
-61.941	2712890		-62.3073	2885080		-15.5099	44.6929
-61.8189	2717830		-62.1852	2891050		-15.5095	44.7048
-61.6968	2723830		-62.0631	2889870		-15.5091	44.7168
-61.5747	2730740		-61.941	2897690		-15.5087	44.7287
-61.4527	2734190		-61.8189	2902050		-15.5083	44.7407
-61.3306	2738790		-61.6968	2910000		-15.508	44.7526
-61.2085	2743980		-61.5747	2912790		-15.5076	44.7645
-61.0864	2748220		-61.4527	2918150		-15.5072	44.7765
-60.9643	2757380		-61.3306	2922030		-15.5068	44.7883
-60.8422	2764450		-61.2085	2922870		-15.5064	44.8003
-60.7201	2767500		-61.0864	2929270		-15.506	44.8123
-60.598	2772080		-60.9643	2932250		-15.5057	44.8242
-60.476	2778050		-60.8422	2941540		-15.5053	44.8361
-60.3539	2784070		-60.7201	2943590		-15.5049	44.848
-60.2318	2790810		-60.598	2950370		-15.5045	44.86
-60.1097	2794760		-60.476	2950280		-15.5041	44.8719
-59.9876	2797810		-60.3539	2957660		-15.5038	44.8841
-59.8655	2806090		-60.2318	2959340		-15.5034	44.8962
-59.7434	2811260		-60.1097	2969720		-15.503	44.9084
-59.6213	2816390		-59.9876	2971620		-15.5026	44.9206
-59.4993	2819740		-59.8655	2975780		-15.5022	44.9327
-59.3772	2823180		-59.7434	2978860		-15.5019	44.9448
-59.2551	2831130		-59.6213	2985370		-15.5015	44.957
-59.133	2838560		-59.4993	2990950		-15.5011	44.9692
-59.0109	2843690		-59.3772	2996590		-15.5007	44.9813
-58.8888	2849880		-59.2551	3001580		-15.5003	44.9935
-58.7667	2857450		-59.133	3003600		-15.4999	45.0056
-58.6447	2863550		-59.0109	3013400		-15.4996	45.0178
-58.5226	2867330		-58.8888	3017740		-15.4992	45.0299
-58.4005	2868860		-58.7667	3024580		-15.4988	45.0421
-58.2784	2872380		-58.6447	3021460		-15.4984	45.0543
-58.1563	2878180		-58.5226	3031280		-15.498	45.0664
-58.0342	2885630		-58.4005	3035700		-15.4977	45.0786
-57.9121	2890250		-58.2784	3045330		-15.4973	45.0907
-57.79	2897160		-58.1563	3043890		-15.4969	45.1029
-57.668	2900670		-58.0342	3048980		-15.4965	45.1151
-57.5459	2903310		-57.9121	3053150		-15.4961	45.1272
-57.4238	2909390		-57.79	3059920		-15.4957	45.1394
-57.3017	2914610		-57.668	3067040		-15.4954	45.1515
-57.1796	2922480		-57.5459	3071820		-15.495	45.1637
-57.0575	2928320		-57.4238	3075170		-15.4946	45.1758
-56.9354	2935030		-57.3017	3077660		-15.4942	45.188
-56.8133	2939390		-57.1796	3084980		-15.4938	45.2002
-56.6913	2943910		-57.0575	3085360		-15.4935	45.2123
-56.5692	2950570		-56.9354	3094730		-15.4931	45.2245
-56.4471	2954890		-56.8133	3095320		-15.4927	45.2366
-56.325	2957590		-56.6913	3105070		-15.4923	45.2488
-56.2029	2965690		-56.5692	3105090		-15.4919	45.2609
-56.0808	2973650		-56.4471	3114920		-15.4916	45.273
-55.9587	2977510		-56.325	3118600		-15.4912	45.285
-55.8366	2984430		-56.2029	3124540		-15.4908	45.297
-55.7146	2990390		-56.0808	3126010		-15.4904	45.3091
-55.5925	2996380		-55.9587	3131530		-15.49	45.3211
-55.4704	3000590		-55.8366	3137080		-15.4896	45.3331
-55.3483	3008460		-55.7146	3144020		-15.4893	45.3452
-55.2262	3014770		-55.5925	3152130		-15.4889	45.3572
-55.1041	3014600		-55.4704	3154500		-15.4885	45.3692
-54.982	3023450		-55.3483	3161290		-15.4881	45.3813
-54.8599	3030920		-55.2262	3162800		-15.4877	45.3933
-54.7379	3033260		-55.1041	3174640		-15.4874	45.4053
-54.6158	3039780		-54.982	3175940		-15.487	45.4174
-54.4937	3044300		-54.8599	3188400		-15.4866	45.4294
-54.3716	3051020		-54.7379	3188240		-15.4862	45.4414
-54.2495	3055760		-54.6158	3194990		-15.4858	45.4534
-54.1274	3059670		-54.4937	3198010		-15.4855	45.4651
-54.0053	3069830		-54.3716	3203770		-15.4851	45.4768
-53.8833	3075340		-54.2495	3206620		-15.4847	45.4885
-53.7612	3078460		-54.1274	3211880		-15.4843	45.5001
-53.6391	3085860		-54.0053	3216870		-15.4839	45.5118
-53.517	3091790		-53.8833	3221490		-15.4835	45.5234
-53.3949	3097290		-53.7612	3230280		-15.4832	45.5351
-53.2728	3104320		-53.6391	3235390		-15.4828	45.5467
-53.1507	3109260		-53.517	3241850		-15.4824	45.5584
-53.0286	3113000		-53.3949	3242760		-15.482	45.57
-52.9066	3119180		-53.2728	3252720		-15.4816	45.5817
-52.7845	3126110		-53.1507	3253250		-15.4813	45.5934
-52.6624	3128960		-53.0286	3264090		-15.4809	45.605
-52.5403	3136710		-52.9066	3265860		-15.4805	45.6168
-52.4182	3144290		-52.7845	3274040		-15.4801	45.6284
-52.2961	3148070		-52.6624	3276820		-15.4797	45.64
-52.174	3154160		-52.5403	3286250		-15.4794	45.6513
-52.0519	3160880		-52.4182	3288780		-15.479	45.6627
-51.9299	3165720		-52.2961	3296880		-15.4786	45.6739
-51.8078	3171460		-52.174	3303210		-15.4782	45.6852
-51.6857	3180220		-52.0519	3306610		-15.4778	45.6965
-51.5636	3185310		-51.9299	3311550		-15.4774	45.7078
-51.4415	3191820		-51.8078	3312660		-15.4771	45.7191
-51.3194	3198370		-51.6857	3321670		-15.4767	45.7303
-51.1973	3202260		-51.5636	3323560		-15.4763	45.7417
-51.0752	3203910		-51.4415	3335350		-15.4759	45.753
-50.9532	3210140		-51.3194	3336540		-15.4755	45.7642
-50.8311	3215730		-51.1973	3345990		-15.4752	45.7755
-50.709	3220290		-51.0752	3346270		-15.4748	45.7869
-50.5869	3225160		-50.9532	3357170		-15.4744	45.7982
-50.4648	3226210		-50.8311	3360380		-15.474	45.8094
-50.3427	3233920		-50.709	3370200		-15.4736	45.8207
-50.2206	3241810		-50.5869	3373200		-15.4733	45.8319
-50.0985	3250220		-50.4648	3378150		-15.4729	45.843
-49.9765	3255560		-50.3427	3382870		-15.4725	45.8541
-49.8544	3259840		-50.2206	3388280		-15.4721	45.8652
-49.7323	3266010		-50.0985	3398920		-15.4717	45.8764
-49.6102	3272440		-49.9765	3399420		-15.4713	45.8876
-49.4881	3277630		-49.8544	3411770		-15.471	45.8987
-49.366	3280240		-49.7323	3414170		-15.4706	45.9098
-49.2439	3285920		-49.6102	3422840		-15.4702	45.9209
-49.1218	3292780		-49.4881	3425670		-15.4698	45.9321
-48.9998	3298630		-49.366	3435450		-15.4694	45.9432
-48.8777	3302460		-49.2439	3437710		-15.4691	45.9543
-48.7556	3307470		-49.1218	3449500		-15.4687	45.9655
-48.6335	3314520		-48.9998	3454550		-15.4683	45.9766
-48.5114	3321560		-48.8777	3460690		-15.4679	45.9877
-48.3893	3323760		-48.7556	3461020		-15.4675	45.9989
-48.2672	3330950		-48.6335	3467160		-15.4671	46.0098
-48.1452	3336270		-48.5114	3472810		-15.4668	46.0208
-48.0231	3339540		-48.3893	3481270		-15.4664	46.0318
-47.901	3346990		-48.2672	3488200		-15.466	46.0428
-47.7789	3348330		-48.1452	3489410		-15.4656	46.0538
-47.6568	3353060		-48.0231	3500720		-15.4652	46.0648
-47.5347	3358640		-47.901	3502200		-15.4649	46.0757
-47.4126	3363350		-47.7789	3512710		-15.4645	46.0867
-47.2905	3370090		-47.6568	3509900		-15.4641	46.0977
-47.1685	3375280		-47.5347	3521680		-15.4637	46.1086
-47.0464	3377570		-47.4126	3527900		-15.4633	46.1197
-46.9243	3382060		-47.2905	3537730		-15.463	46.1306
-46.8022	3388570		-47.1685	3539890		-15.4626	46.1416
-46.6801	3393300		-47.0464	3547840		-15.4622	46.1526
-46.558	3397610		-46.9243	3552210		-15.4618	46.1636
-46.4359	3400230		-46.8022	3562780		-15.4614	46.1745
-46.3138	3405650		-46.6801	3568350		-15.461	46.1852
-46.1918	3413570		-46.558	3574980		-15.4607	46.1958
-46.0697	3418190		-46.4359	3586000		-15.4603	46.2064
-45.9476	3423570		-46.3138	3590880		-15.4599	46.2169
-45.8255	3429140		-46.1918	3599530		-15.4595	46.2276
-45.7034	3432110		-46.0697	3598940		-15.4591	46.2382
-45.5813	3436380		-45.9476	3612600		-15.4588	46.2488
-45.4592	3442430		-45.8255	3612230		-15.4584	46.2594
-45.3371	3450390		-45.7034	3624660		-15.458	46.27
-45.2151	3453640		-45.5813	3625200		-15.4576	46.2806
-45.093	3456110		-45.4592	3636030		-15.4572	46.2913
-44.9709	3461880		-45.3371	3640020		-15.4569	46.3018
-44.8488	3468520		-45.2151	3651530		-15.4565	46.3125
-44.7267	3473680		-45.093	3656460		-15.4561	46.3231
-44.6046	3480000		-44.9709	3664340		-15.4557	46.3337
-44.4825	3484960		-44.8488	3673600		-15.4553	46.3442
-44.3604	3485440		-44.7267	3679340		-15.4549	46.3546
-44.2384	3492380		-44.6046	3691270		-15.4546	46.3649
-44.1163	3499700		-44.4825	3691180		-15.4542	46.3751
-43.9942	3504950		-44.3604	3701800		-15.4538	46.3854
-43.8721	3510870		-44.2384	3704010		-15.4534	46.3957
-43.75	3517630		-44.1163	3717080		-15.453	46.406
-43.6279	3521880		-43.9942	3721170		-15.4527	46.4162
-43.5058	3528810		-43.8721	3736320		-15.4523	46.4265
-43.3837	3533730		-43.75	3739590		-15.4519	46.4368
-43.2617	3535670		-43.6279	3748080		-15.4515	46.4471
-43.1396	3542670		-43.5058	3751270		-15.4511	46.4574
-43.0175	3548460		-43.3837	3762150		-15.4508	46.4676
-42.8954	3554870		-43.2617	3767860		-15.4504	46.4779
-42.7733	3558590		-43.1396	3777080		-15.45	46.4882
-42.6512	3566810		-43.0175	3785090		-15.4496	46.4984
-42.5291	3571830		-42.8954	3790590		-15.4492	46.5087
-42.4071	3577150		-42.7733	3801880		-15.4488	46.5189
-42.285	3587790		-42.6512	3803480		-15.4485	46.529
-42.1629	3594850		-42.5291	3817710		-15.4481	46.5391
-42.0408	3598530		-42.4071	3822720		-15.4477	46.5492
-41.9187	3602040		-42.285	3836490		-15.4473	46.5593
-41.7966	3611740		-42.1629	3839570		-15.4469	46.5695
-41.6745	3616730		-42.0408	3853610		-15.4466	46.5796
-41.5524	3624950		-41.9187	3856870		-15.4462	46.5897
-41.4304	3630720		-41.7966	3868620		-15.4458	46.5998
-41.3083	3634500		-41.6745	3873960		-15.4454	46.6099
-41.1862	3642880		-41.5524	3884150		-15.445	46.62
-41.0641	3647440		-41.4304	3889430		-15.4446	46.6302
-40.942	3653080		-41.3083	3899010		-15.4443	46.6403
-40.8199	3660630		-41.1862	3909220		-15.4439	46.6504
-40.6978	3670330		-41.0641	3917240		-15.4435	46.6605
-40.5757	3673660		-40.942	3926600		-15.4431	46.6707
-40.4537	3677790		-40.8199	3930450		-15.4427	46.6808
-40.3316	3687630		-40.6978	3948960		-15.4424	46.6911
-40.2095	3695090		-40.5757	3950260		-15.442	46.7012
-40.0874	3701070		-40.4537	3965230		-15.4416	46.7113
-39.9653	3708880		-40.3316	3970670		-15.4412	46.7215
-39.8432	3716560		-40.2095	3981890		-15.4408	46.7316
-39.7211	3721150		-40.0874	3984720		-15.4405	46.7418
-39.599	3728930		-39.9653	4002410		-15.4401	46.752
-39.477	3734790		-39.8432	4005920		-15.4397	46.7622
-39.3549	3739700		-39.7211	4013560		-15.4393	46.7724
-39.2328	3748260		-39.599	4028020		-15.4389	46.7825
-39.1107	3755650		-39.477	4036460		-15.4385	46.7927
-38.9886	3761590		-39.3549	4041850		-15.4382	46.8029
-38.8665	3765050		-39.2328	4052860		-15.4378	46.8131
-38.7444	3772120		-39.1107	4069310		-15.4374	46.8232
-38.6223	3779890		-38.9886	4074460		-15.437	46.8334
-38.5003	3786300		-38.8665	4084550		-15.4366	46.8434
-38.3782	3793580		-38.7444	4088060		-15.4363	46.8534
-38.2561	3799250		-38.6223	4107140		-15.4359	46.8633
-38.134	3805970		-38.5003	4108740		-15.4355	46.8732
-38.0119	3810400		-38.3782	4123810		-15.4351	46.8832
-37.8898	3815180		-38.2561	4130770		-15.4347	46.8932
-37.7677	3821010		-38.134	4146630		-15.4344	46.9031
-37.6457	3828090		-38.0119	4150430		-15.434	46.9131
-37.5236	3834910		-37.8898	4162410		-15.4336	46.9231
-37.4015	3841810		-37.7677	4173990		-15.4332	46.9332
-37.2794	3848060		-37.6457	4182150		-15.4328	46.9432
-37.1573	3854730		-37.5236	4194800		-15.4324	46.9532
-37.0352	3864910		-37.4015	4203120		-15.4321	46.9632
-36.9131	3868570		-37.2794	4216840		-15.4317	46.973
-36.791	3870430		-37.1573	4222950		-15.4313	46.9829
-36.669	3874880		-37.0352	4239990		-15.4309	46.9927
-36.5469	3882020		-36.9131	4247700		-15.4305	47.0024
-36.4248	3886640		-36.791	4262390		-15.4302	47.0121
-36.3027	3890540		-36.669	4266550		-15.4298	47.0217
-36.1806	3896950		-36.5469	4281720		-15.4294	47.0313
-36.0585	3901730		-36.4248	4286760		-15.429	47.0408
-35.9364	3907170		-36.3027	4304730		-15.4286	47.0501
-35.8143	3912290		-36.1806	4313330		-15.4283	47.0593
-35.6923	3918750		-36.0585	4328070		-15.4279	47.0686
-35.5702	3924330		-35.9364	4337270		-15.4275	47.0777
-35.4481	3929310		-35.8143	4348380		-15.4271	47.0868
-35.326	3931990		-35.6923	4359840		-15.4267	47.0958
-35.2039	3936380		-35.5702	4367970		-15.4263	47.1047
-35.0818	3943490		-35.4481	4385280		-15.426	47.1135
-34.9597	3949910		-35.326	4389110		-15.4256	47.1223
-34.8376	3953890		-35.2039	4403560		-15.4252	47.1309
-34.7156	3956070		-35.0818	4411980		-15.4248	47.1396
-34.5935	3962770		-34.9597	4431900		-15.4244	47.1483
-34.4714	3970160		-34.8376	4438190		-15.4241	47.1569
-34.3493	3976170		-34.7156	4456390		-15.4237	47.1656
-34.2272	3979010		-34.5935	4463030		-15.4233	47.1741
-34.1051	3983210		-34.4714	4478190		-15.4229	47.1825
-33.983	3986310		-34.3493	4487010		-15.4225	47.1908
-33.8609	3988980		-34.2272	4502880		-15.4222	47.1992
-33.7389	3994910		-34.1051	4515050		-15.4218	47.2074
-33.6168	3999540		-33.983	4529770		-15.4214	47.2154
-33.4947	4005390		-33.8609	4542630		-15.421	47.2234
-33.3726	4007260		-33.7389	4551340		-15.4206	47.2313
-33.2505	4009540		-33.6168	4567830		-15.4202	47.2391
-33.1284	4015740		-33.4947	4578250		-15.4199	47.247
-33.0063	4024470		-33.3726	4598640		-15.4195	47.2548
-32.8842	4032100		-33.2505	4604920		-15.4191	47.2625
-32.7622	4034270		-33.1284	4624820		-15.4187	47.2702
-32.6401	4040000		-33.0063	4631230		-15.4183	47.278
-32.518	4046410		-32.8842	4648140		-15.418	47.2857
-32.3959	4051180		-32.7622	4654320		-15.4176	47.2934
-32.2738	4055420		-32.6401	4673530		-15.4172	47.3011
-32.1517	4057910		-32.518	4686030		-15.4168	47.3088
-32.0296	4063030		-32.3959	4703660		-15.4164	47.3165
-31.9076	4070940		-32.2738	4713450		-15.416	47.3242
-31.7855	4076120		-32.1517	4727020		-15.4157	47.3319
-31.6634	4079810		-32.0296	4743110		-15.4153	47.3396
-31.5413	4085970		-31.9076	4755550		-15.4149	47.3473
-31.4192	4092560		-31.7855	4773890		-15.4145	47.3551
-31.2971	4102350		-31.6634	4785760		-15.4141	47.3628
-31.175	4106620		-31.5413	4809430		-15.4138	47.3705
-31.0529	4109540		-31.4192	4816900		-15.4134	47.3782
-30.9309	4118000		-31.2971	4836270		-15.413	47.386
-30.8088	4125290		-31.175	4845930		-15.4126	47.3937
-30.6867	4131420		-31.0529	4869940		-15.4122	47.4014
-30.5646	4135590		-30.9309	4878160		-15.4119	47.4092
-30.4425	4145630		-30.8088	4899540		-15.4115	47.4171
-30.3204	4154590		-30.6867	4908490		-15.4111	47.425
-30.1983	4160280		-30.5646	4929000		-15.4107	47.433
-30.0762	4165970		-30.4425	4948100		-15.4103	47.4411
-29.9542	4169990		-30.3204	4965720		-15.4099	47.4492
-29.8321	4180170		-30.1983	4981550		-15.4096	47.4575
-29.71	4191580		-30.0762	4992470		-15.4092	47.4658
-29.5879	4199260		-29.9542	5013140		-15.4088	47.4742
-29.4658	4207800		-29.8321	5024870		-15.4084	47.4826
-29.3437	4215870		-29.71	5051100		-15.408	47.4912
-29.2216	4220850		-29.5879	5059830		-15.4077	47.4999
-29.0995	4228840		-29.4658	5082580		-15.4073	47.5085
-28.9775	4238280		-29.3437	5096020		-15.4069	47.5173
-28.8554	4246400		-29.2216	5123020		-15.4065	47.5262
-28.7333	4254920		-29.0995	5132740		-15.4061	47.5352
-28.6112	4263900		-28.9775	5153560		-15.4058	47.5443
-28.4891	4271830		-28.8554	5165360		-15.4054	47.5535
-28.367	4281370		-28.7333	5187730		-15.405	47.5628
-28.2449	4292910		-28.6112	5207910		-15.4046	47.5721
-28.1228	4303190		-28.4891	5228340		-15.4042	47.5816
-28.0008	4312250		-28.367	5247240		-15.4038	47.591
-27.8787	4319600		-28.2449	5261180		-15.4035	47.6007
-27.7566	4330140		-28.1228	5284080		-15.4031	47.6107
-27.6345	4338850		-28.0008	5298610		-15.4027	47.6209
-27.5124	4348150		-27.8787	5325360		-15.4023	47.6311
-27.3903	4360430		-27.7566	5337710		-15.4019	47.6415
-27.2682	4370250		-27.6345	5365970		-15.4016	47.6519
-27.1461	4378750		-27.5124	5377570		-15.4012	47.6623
-27.0241	4386540		-27.3903	5408400		-15.4008	47.6729
-26.902	4398630		-27.2682	5419520		-15.4004	47.6836
-26.7799	4410270		-27.1461	5445110		-15.4	47.6943
-26.6578	4419350		-27.0241	5462460		-15.3997	47.7051
-26.5357	4428320		-26.902	5485530		-15.3993	47.7159
-26.4136	4437920		-26.7799	5508530		-15.3989	47.727
-26.2915	4448520		-26.6578	5529420		-15.3985	47.7379
-26.1695	4457720		-26.5357	5549770		-15.3981	47.749
-26.0474	4467910		-26.4136	5567900		-15.3977	47.7602
-25.9253	4478710		-26.2915	5595090		-15.3974	47.7715
-25.8032	4489050		-26.1695	5609930		-15.397	47.7829
-25.6811	4497830		-26.0474	5637260		-15.3966	47.7943
-25.559	4507050		-25.9253	5650850		-15.3962	47.8058
-25.4369	4515940		-25.8032	5683790		-15.3958	47.8173
-25.3148	4525350		-25.6811	5697720		-15.3955	47.829
-25.1928	4537460		-25.559	5727660		-15.3951	47.8407
-25.0707	4546500		-25.4369	5742300		-15.3947	47.8526
-24.9486	4555510		-25.3148	5773620		-15.3943	47.8644
-24.8265	4567300		-25.1928	5793930		-15.3939	47.8762
-24.7044	4578000		-25.0707	5820930		-15.3935	47.8881
-24.5823	4585490		-24.9486	5841550		-15.3932	47.8999
-24.4602	4592870		-24.8265	5867670		-15.3928	47.9119
-24.3381	4600250		-24.7044	5900160		-15.3924	47.9237
-24.2161	4607390		-24.5823	5918510		-15.392	47.9357
-24.094	4615780		-24.4602	5947670		-15.3916	47.9475
-23.9719	4624680		-24.3381	5965710		-15.3913	47.9594
-23.8498	4633570		-24.2161	5999880		-15.3909	47.9714
-23.7277	4641480		-24.094	6020260		-15.3905	47.9833
-23.6056	4649460		-23.9719	6057270		-15.3901	47.9953
-23.4835	4652660		-23.8498	6075310		-15.3897	48.0072
-23.3614	4658880		-23.7277	6113080		-15.3894	48.0191
-23.2394	4670450		-23.6056	6137120		-15.389	48.0309
-23.1173	4677840		-23.4835	6176090		-15.3886	48.0427
-22.9952	4683590		-23.3614	6209100		-15.3882	48.0545
-22.8731	4686650		-23.2394	6231980		-15.3878	48.0662
-22.751	4690880		-23.1173	6232580		-15.3874	48.0778
-22.6289	4699080		-22.9952	6249750		-15.3871	48.0893
-22.5068	4703530		-22.8731	6274040		-15.3867	48.1008
-22.3847	4706550		-22.751	6294470		-15.3863	48.1123
-22.2627	4711440		-22.6289	6327620		-15.3859	48.1235
-22.1406	4715400		-22.5068	6346500		-15.3855	48.1348
-22.0185	4720630		-22.3847	6383920		-15.3852	48.146
-21.8964	4725430		-22.2627	6400310		-15.3848	48.157
-21.7743	4730290		-22.1406	6435730		-15.3844	48.168
-21.6522	4736680		-22.0185	6452540		-15.384	48.179
-21.5301	4741240		-21.8964	6489680		-15.3836	48.1898
-21.4081	4742780		-21.7743	6507670		-15.3833	48.2006
-21.286	4746710		-21.6522	6542020		-15.3829	48.2112
-21.1639	4754050		-21.5301	6564210		-15.3825	48.2218
-21.0418	4758440		-21.4081	6600350		-15.3821	48.2323
-20.9197	4761500		-21.286	6630060		-15.3817	48.2428
-20.7976	4764740		-21.1639	6660820		-15.3813	48.2533
-20.6755	4768190		-21.0418	6697280		-15.381	48.2635
-20.5534	4772390		-20.9197	6726590		-15.3806	48.2737
-20.4314	4776380		-20.7976	6762450		-15.3802	48.2837
-20.3093	4779910		-20.6755	6771560		-15.3798	48.2936
-20.1872	4784090		-20.5534	6806070		-15.3794	48.3034
-20.0651	4787310		-20.4314	6823650		-15.3791	48.313
-19.943	4791580		-20.3093	6863200		-15.3787	48.3225
-19.8209	4796530		-20.1872	6885600		-15.3783	48.3319
-19.6988	4801850		-20.0651	6928650		-15.3779	48.3411
-19.5767	4807200		-19.943	6951610		-15.3775	48.3502
-19.4547	4808450		-19.8209	6993950		-15.3772	48.3592
-19.3326	4811950		-19.6988	7020140		-15.3768	48.368
-19.2105	4813490		-19.5767	7056470		-15.3764	48.3767
-19.0884	4816710		-19.4547	7091150		-15.376	48.3853
-18.9663	4826050		-19.3326	7122440		-15.3756	48.3938
-18.8442	4831060		-19.2105	7161670		-15.3752	48.4022
-18.7221	4834290		-19.0884	7193490		-15.3749	48.4105
-18.6	4840200		-18.9663	7237870		-15.3745	48.4187
-18.478	4846900		-18.8442	7265180		-15.3741	48.4267
-18.3559	4848490		-18.7221	7313630		-15.3737	48.4345
-18.2338	4851040		-18.6	7339170		-15.3733	48.4423
-18.1117	4859110		-18.478	7388580		-15.373	48.4499
-17.9896	4868280		-18.3559	7417360		-15.3726	48.4576
-17.8675	4877960		-18.2338	7466650		-15.3722	48.4653
-17.7454	4885510		-18.1117	7496580		-15.3718	48.4728
-17.6233	4890760		-17.9896	7545880		-15.3714	48.4803
-17.5013	4897480		-17.8675	7577880		-15.3711	48.4876
-17.3792	4907530		-17.7454	7624480		-15.3707	48.495
-17.2571	4916640		-17.6233	7663800		-15.3703	48.5023
-17.135	4927210		-17.5013	7704490		-15.3699	48.5093
-17.0129	4936560		-17.3792	7753430		-15.3695	48.5164
-16.8908	4945910		-17.2571	7789840		-15.3691	48.5233
-16.7687	4956490		-17.135	7844760		-15.3688	48.5301
-16.6466	4963130		-17.0129	7876100		-15.3684	48.5368
-16.5246	4972090		-16.8908	7935740		-15.368	48.5435
-16.4025	4984980		-16.7687	7970890		-15.3676	48.5501
-16.2804	4998090		-16.6466	8028000		-15.3672	48.5566
-16.1583	5008220		-16.5246	8061770		-15.3669	48.563
-16.0362	5020220		-16.4025	8121780		-15.3665	48.5693
-15.9141	5032900		-16.2804	8159320		-15.3661	48.5756
-15.792	5047590		-16.1583	8216230		-15.3657	48.5818
-15.67	5060320		-16.0362	8261200		-15.3653	48.588
-15.5479	5072110		-15.9141	8315780		-15.3649	48.594
-15.4258	5087260		-15.792	8365720		-15.3646	48.5999
-15.3037	5101320		-15.67	8415100		-15.3642	48.6058
-15.1816	5118290		-15.5479	8476060		-15.3638	48.6116
-15.0595	5130800		-15.4258	8524110		-15.3634	48.6175
-14.9374	5145300		-15.3037	8588410		-15.363	48.6233
-14.8153	5160650		-15.1816	8634040		-15.3627	48.6291
-14.6933	5173410		-15.0595	8708150		-15.3623	48.6348
-14.5712	5190260		-14.9374	8755360		-15.3619	48.6405
-14.4491	5206440		-14.8153	8827740		-15.3615	48.6462
-14.327	5222770		-14.6933	8874700		-15.3611	48.6517
-14.2049	5241340		-14.5712	8943670		-15.3608	48.6574
-14.0828	5258740		-14.4491	8985780		-15.3604	48.6631
-13.9607	5276090		-14.327	9046620		-15.36	48.6688
-13.8386	5294880		-14.2049	9090510		-15.3596	48.6745
-13.7166	5312290		-14.0828	9147510		-15.3592	48.6802
-13.5945	5328920		-13.9607	9200280		-15.3588	48.6859
-13.4724	5344190		-13.8386	9258170		-15.3585	48.6917
-13.3503	5361810		-13.7166	9321910		-15.3581	48.6973
-13.2282	5380260		-13.5945	9377100		-15.3577	48.703
-13.1061	5398360		-13.4724	9452950		-15.3573	48.7088
-12.984	5416910		-13.3503	9502700		-15.3569	48.7146
-12.8619	5437470		-13.2282	9581870		-15.3566	48.7205
-12.7399	5455550		-13.1061	9632660		-15.3562	48.7264
-12.6178	5474430		-12.984	9718180		-15.3558	48.7322
-12.4957	5495660		-12.8619	9768700		-15.3554	48.738
-12.3736	5513740		-12.7399	9853080		-15.355	48.7438
-12.2515	5537100		-12.6178	9912820		-15.3547	48.7497
-12.1294	5557230		-12.4957	9998370		-15.3543	48.7554
-12.0073	5575970		-12.3736	10063900		-15.3539	48.7611
-11.8852	5597260		-12.2515	10145200		-15.3535	48.7669
-11.7632	5614820		-12.1294	10220600		-15.3531	48.7727
-11.6411	5633980		-12.0073	10300200		-15.3527	48.7786
-11.519	5656930		-11.8852	10388100		-15.3524	48.7845
-11.3969	5677750		-11.7632	10452000		-15.352	48.7904
-11.2748	5695870		-11.6411	10547900		-15.3516	48.7964
-11.1527	5715510		-11.519	10619800		-15.3512	48.8025
-11.0306	5732080		-11.3969	10732100		-15.3508	48.8086
-10.9086	5746800		-11.2748	10808000		-15.3505	48.8148
-10.7865	5762830		-11.1527	10930100		-15.3501	48.821
-10.6644	5775830		-11.0306	11029800		-15.3497	48.8274
-10.5423	5788600		-10.9086	11183100		-15.3493	48.8339
-10.4202	5801290		-10.7865	11303400		-15.3489	48.8404
-10.2981	5810980		-10.6644	11367000		-15.3486	48.8469
-10.176	5820700		-10.5423	11380400		-15.3482	48.8536
-10.0539	5831080		-10.4202	11443900		-15.3478	48.8603
-9.93185	5840410		-10.2981	11511200		-15.3474	48.8671
-9.80977	5849690		-10.176	11585200		-15.347	48.8741
-9.68768	5861110		-10.0539	11673600		-15.3466	48.881
-9.56559	5870890		-9.93185	11749300		-15.3463	48.8881
-9.4435	5880670		-9.80977	11851700		-15.3459	48.8952
-9.32142	5888480		-9.68768	11924800		-15.3455	48.9024
-9.19933	5899060		-9.56559	12039900		-15.3451	48.9097
-9.07724	5912000		-9.4435	12111900		-15.3447	48.9171
-8.95515	5919070		-9.32142	12233100		-15.3444	48.9245
-8.83307	5931680		-9.19933	12310600		-15.344	48.9321
-8.71098	5949240		-9.07724	12430800		-15.3436	48.9397
-8.58889	5959150		-8.95515	12516100		-15.3432	48.9474
-8.46681	5964080		-8.83307	12635600		-15.3428	48.9551
-8.34472	5970860		-8.71098	12735300		-15.3424	48.963
-8.22263	5978190		-8.58889	12860600		-15.3421	48.9709
-8.10054	5986650		-8.46681	12983500		-15.3417	48.9789
-7.97846	5992840		-8.34472	13113400		-15.3413	48.987
-7.85637	6000560		-8.22263	13229700		-15.3409	48.9952
-7.73428	6010690		-8.10054	13290400		-15.3405	49.0035
-7.6122	6017740		-7.97846	13399300		-15.3402	49.0118
-7.49011	6020150		-7.85637	13480100		-15.3398	49.0202
-7.36802	6022940		-7.73428	13614900		-15.3394	49.0287
-7.24593	6026670		-7.6122	13705300		-15.339	49.0372
-7.12385	6030380		-7.49011	13852500		-15.3386	49.0457
-7.00176	6032940		-7.36802	13948000		-15.3383	49.0543
-6.87967	6032370		-7.24593	14097900		-15.3379	49.063
-6.75758	6038040		-7.12385	14207400		-15.3375	49.0719
-6.6355	6038760		-7.00176	14361800		-15.3371	49.0807
-6.51341	6037120		-6.87967	14486600		-15.3367	49.0896
-6.39132	6040290		-6.75758	14636900		-15.3363	49.0987
-6.26924	6041730		-6.6355	14786000		-15.336	49.1079
-6.14715	6043280		-6.51341	14930400		-15.3356	49.1171
-6.02506	6047260		-6.39132	15094600		-15.3352	49.1264
-5.90297	6048930		-6.26924	15230500		-15.3348	49.1358
-5.78089	6053400		-6.14715	15413100		-15.3344	49.1452
-5.6588	6063080		-6.02506	15550700		-15.3341	49.1546
-5.53671	6068610		-5.90297	15753100		-15.3337	49.1641
-5.41463	6075230		-5.78089	15891300		-15.3333	49.1737
-5.29254	6082140		-5.6588	16105200		-15.3329	49.1831
-5.17045	6092530		-5.53671	16255300		-15.3325	49.1928
-5.04836	6102860		-5.41463	16474300		-15.3322	49.2024
-4.92628	6116150		-5.29254	16637800		-15.3318	49.212
-4.80419	6132790		-5.17045	16855300		-15.3314	49.2216
-4.6821	6146440		-5.04836	17037100		-15.331	49.2312
-4.56001	6163280		-4.92628	17249100		-15.3306	49.2408
-4.43793	6179050		-4.80419	17461500		-15.3302	49.2504
-4.31584	6197800		-4.6821	17671800		-15.3299	49.26
-4.19375	6218540		-4.56001	17913200		-15.3295	49.2696
-4.07167	6240250		-4.43793	18115700		-15.3291	49.2792
-3.94958	6263940		-4.31584	18383800		-15.3287	49.2888
-3.82749	6286010		-4.19375	18589300		-15.3283	49.2985
-3.7054	6313520		-4.07167	18881500		-15.328	49.308
-3.58332	6341210		-3.94958	19093800		-15.3276	49.3177
-3.46123	6367960		-3.82749	19411300		-15.3272	49.3272
-3.33914	6396900		-3.7054	19642300		-15.3268	49.3365
-3.21706	6426720		-3.58332	19964200		-15.3264	49.3459
-3.09497	6459330		-3.46123	20216700		-15.3261	49.3552
-2.97288	6490590		-3.33914	20545200		-15.3257	49.3644
-2.85079	6525730		-3.21706	20830200		-15.3253	49.3737
-2.72871	6562810		-3.09497	21161400		-15.3249	49.3828
-2.60662	6604130		-2.97288	21491200		-15.3245	49.3919
-2.48453	6647770		-2.85079	21824500		-15.3241	49.401
-2.36245	6690250		-2.72871	22206600		-15.3238	49.4104
-2.24036	6736860		-2.60662	22538900		-15.3234	49.4198
-2.11827	6784190		-2.48453	22978200		-15.323	49.4291
-1.99618	6834560		-2.36245	23337500		-15.3226	49.4383
-1.8741	6886720		-2.24036	23834300		-15.3222	49.4475
-1.75201	6943570		-2.11827	24202500		-15.3219	49.4567
-1.62992	7004790		-1.99618	24709500		-15.3215	49.4658
-1.50783	7068790		-1.8741	25064400		-15.3211	49.4749
-1.38575	7136280		-1.75201	25565700		-15.3207	49.4838
-1.26366	7207930		-1.62992	25954000		-15.3203	49.4927
-1.14157	7284800		-1.50783	26476500		-15.32	49.5015
-1.01949	7366040		-1.38575	26937000		-15.3196	49.5103
-0.8974	7452660		-1.26366	27475800		-15.3192	49.5189
-0.77531	7544320		-1.14157	28020700		-15.3188	49.5275
-0.65322	7643590		-1.01949	28573000		-15.3184	49.5359
-0.53114	7750650		-0.8974	29220000		-15.318	49.5444
-0.40905	7864420		-0.77531	29788900		-15.3177	49.5527
-0.28696	7986900		-0.65322	30553500		-15.3173	49.5609
-0.16487	8120150		-0.53114	31175700		-15.3169	49.5691
-0.04279	8264690		-0.40905	32067500		-15.3165	49.5773
0.0793	8419890		-0.28696	32734900		-15.3161	49.5853
0.20139	8592640		-0.16487	33751500		-15.3158	49.5932
0.32347	8785410		-0.04279	34522300		-15.3154	49.6011
0.44556	8998560		0.0793	35646500		-15.315	49.6089
0.56765	9236500		0.20139	36571300		-15.3146	49.6166
0.68973	9494420		0.32347	37912500		-15.3142	49.6243
0.81182	9783990		0.44556	39289700		-15.3138	49.632
0.93391	10112700		0.56765	40976300		-15.3135	49.6396
1.056	10480200		0.68973	42375000		-15.3131	49.6471
1.17808	10894400		0.81182	44035000		-15.3127	49.6544
1.30017	11344900		0.93391	46289300		-15.3123	49.6618
1.42226	11791300		1.056	48706500		-15.3119	49.669
1.54435	12200500		1.17808	52424000		-15.3116	49.6767
1.66643	12529500		1.30017	56698200		-15.3112	49.6843
1.78852	12710700		1.42226	64636000		-15.3108	49.692
1.91061	12726700		1.54435	76508600		-15.3104	49.6995
2.03269	12628300		1.66643	102636000		-15.31	49.707
2.15478	12483400		1.78852	110848000		-15.3097	49.7145
2.27687	12332400		1.91061	89501100		-15.3093	49.7219
2.39896	12212100		2.03269	78002900		-15.3089	49.7293
2.52104	12127200		2.15478	72789600		-15.3085	49.7363
2.64313	12077300		2.27687	70280300		-15.3081	49.7433
2.76522	12073600		2.39896	68673700		-15.3077	49.7502
2.88731	12110200		2.52104	67191100		-15.3074	49.7571
3.00939	12184400		2.64313	66251100		-15.307	49.7641
3.13148	12296300		2.76522	65093800		-15.3066	49.7711
3.25357	12448700		2.88731	64769900		-15.3062	49.7781
3.37565	12635400		3.00939	63862600		-15.3058	49.785
3.49774	12856400		3.13148	63659100		-15.3055	49.7918
3.61983	13111300		3.25357	62788200		-15.3051	49.7986
3.74192	13400200		3.37565	62877500		-15.3047	49.8054
3.864	13711100		3.49774	62479600		-15.3043	49.8122
3.98609	14043300		3.61983	63112200		-15.3039	49.819
4.10818	14386200		3.74192	63213400		-15.3036	49.8258
4.23026	14728400		3.864	64822200		-15.3032	49.8325
4.35235	15074900		3.98609	67763400		-15.3028	49.8394
4.47444	15423200		4.10818	76506400		-15.3024	49.8462
4.59653	15780200		4.23026	83775700		-15.302	49.853
4.71861	16132400		4.35235	74111200		-15.3016	49.8598
4.8407	16472800		4.47444	62177800		-15.3013	49.8666
4.96279	16791000		4.59653	55552900		-15.3009	49.8734
5.08488	17064200		4.71861	50851600		-15.3005	49.8802
5.20696	17272900		4.8407	47671500		-15.3001	49.887
5.32905	17395800		4.96279	44968900		-15.2997	49.8938
5.45114	17419800		5.08488	42882700		-15.2994	49.9008
5.57322	17345200		5.20696	41011800		-15.299	49.9078
5.69531	17171700		5.32905	39463500		-15.2986	49.9148
5.8174	16912300		5.45114	38068100		-15.2982	49.9217
5.93949	16587700		5.57322	36837300		-15.2978	49.9287
6.06157	16214400		5.69531	35727200		-15.2975	49.9357
6.18366	15813000		5.8174	34694000		-15.2971	49.9427
6.30575	15394300		5.93949	33741200		-15.2967	49.9496
6.42783	14973700		6.06157	32847800		-15.2963	49.9567
6.54992	14560200		6.18366	32038800		-15.2959	49.9638
6.67201	14157300		6.30575	31277700		-15.2955	49.9709
6.7941	13768000		6.42783	30558600		-15.2952	49.978
6.91618	13399600		6.54992	29905900		-15.2948	49.9851
7.03827	13050400		6.67201	29275200		-15.2944	49.9922
7.16036	12719600		6.7941	28696700		-15.294	49.9993
7.28245	12408200		6.91618	28120900		-15.2936	50.0064
7.40453	12112800		7.03827	27616700		-15.2933	50.0137
7.52662	11838900		7.16036	27105700		-15.2929	50.0212
7.64871	11584000		7.28245	26665300		-15.2925	50.0285
7.77079	11347300		7.40453	26217300		-15.2921	50.036
7.89288	11124500		7.52662	25818300		-15.2917	50.0434
8.01497	10913200		7.64871	25418800		-15.2913	50.0508
8.13706	10716600		7.77079	25061400		-15.291	50.0582
8.25914	10532700		7.89288	24723600		-15.2906	50.0656
8.38123	10360000		8.01497	24416200		-15.2902	50.0733
8.50332	10197900		8.13706	24146700		-15.2898	50.0809
8.6254	10041900		8.25914	23898500		-15.2894	50.0886
8.74749	9898020		8.38123	23707500		-15.2891	50.0962
8.86958	9763770		8.50332	23529300		-15.2887	50.1039
8.99167	9634580		8.6254	23431800		-15.2883	50.1115
9.11375	9515030		8.74749	23350200		-15.2879	50.1191
9.23584	9400800		8.86958	23392400		-15.2875	50.1269
9.35793	9295640		8.99167	23499700		-15.2872	50.1348
9.48001	9195930		9.11375	23789800		-15.2868	50.1427
9.6021	9099970		9.23584	24226600		-15.2864	50.1507
9.72419	9010060		9.35793	24945200		-15.286	50.1587
9.84628	8922200		9.48001	26001300		-15.2856	50.1666
9.96836	8840790		9.6021	27584900		-15.2852	50.1746
10.0905	8764960		9.72419	29928700		-15.2849	50.1825
10.2125	8693240		9.84628	33444700		-15.2845	50.1906
10.3346	8624180		9.96836	38767700		-15.2841	50.1987
10.4567	8561140		10.0905	46697200		-15.2837	50.2068
10.5788	8502770		10.2125	57656400		-15.2833	50.2149
10.7009	8440150		10.3346	69390900		-15.283	50.2231
10.823	8387540		10.4567	76784800		-15.2826	50.2313
10.9451	8338170		10.5788	76720100		-15.2822	50.2394
11.0671	8288240		10.7009	71350000		-15.2818	50.2475
11.1892	8243150		10.823	64143300		-15.2814	50.2557
11.3113	8198310		10.9451	57195300		-15.2811	50.2638
11.4334	8154800		11.0671	51100000		-15.2807	50.2719
11.5555	8113920		11.1892	45979100		-15.2803	50.2801
11.6776	8082230		11.3113	41693300		-15.2799	50.2882
11.7997	8046250		11.4334	38150500		-15.2795	50.2964
11.9218	8013850		11.5555	35200500		-15.2791	50.3045
12.0438	7984130		11.6776	32746300		-15.2788	50.3127
12.1659	7954310		11.7997	30707300		-15.2784	50.3208
12.288	7928260		11.9218	28974800		-15.278	50.3289
12.4101	7901540		12.0438	27527400		-15.2776	50.337
12.5322	7882770		12.1659	26256300		-15.2772	50.3452
12.6543	7862950		12.288	25187000		-15.2769	50.3533
12.7764	7844890		12.4101	24230700		-15.2765	50.3615
12.8985	7829130		12.5322	23428800		-15.2761	50.3696
13.0205	7814630		12.6543	22692700		-15.2757	50.3778
13.1426	7801490		12.7764	22075300		-15.2753	50.3858
13.2647	7791970		12.8985	21505800		-15.275	50.3938
13.3868	7781610		13.0205	21019000		-15.2746	50.4017
13.5089	7772760		13.1426	20558700		-15.2742	50.4096
13.631	7771730		13.2647	20144900		-15.2738	50.4174
13.7531	7766800		13.3868	19770200		-15.2734	50.4252
13.8752	7764800		13.5089	19426700		-15.273	50.433
13.9972	7761970		13.631	19136900		-15.2727	50.4407
14.1193	7759410		13.7531	18877300		-15.2723	50.4484
14.2414	7758740		13.8752	18695200		-15.2719	50.4561
14.3635	7751760		13.9972	18579600		-15.2715	50.4638
14.4856	7740300		14.1193	18638700		-15.2711	50.4715
14.6077	7728580		14.2414	18682500		-15.2708	50.4791
14.7298	7716650		14.3635	18451100		-15.2704	50.4867
14.8519	7701740		14.4856	18020400		-15.27	50.4942
14.9739	7688000		14.6077	17691500		-15.2696	50.5017
15.096	7674950		14.7298	17396600		-15.2692	50.5091
15.2181	7664870		14.8519	17173700		-15.2689	50.5164
15.3402	7658670		14.9739	16953000		-15.2685	50.5236
15.4623	7651560		15.096	16756100		-15.2681	50.5308
15.5844	7642340		15.2181	16564900		-15.2677	50.5379
15.7065	7635020		15.3402	16383600		-15.2673	50.5449
15.8286	7627470		15.4623	16224000		-15.2669	50.5519
15.9506	7621000		15.5844	16054700		-15.2666	50.5587
16.0727	7617590		15.7065	15907300		-15.2662	50.5657
16.1948	7612420		15.8286	15745400		-15.2658	50.5725
16.3169	7611500		15.9506	15618200		-15.2654	50.5794
16.439	7607570		16.0727	15476400		-15.265	50.5863
16.5611	7601110		16.1948	15372200		-15.2647	50.5931
16.6832	7597730		16.3169	15249100		-15.2643	50.5998
16.8052	7591850		16.439	15189000		-15.2639	50.6065
16.9273	7590250		16.5611	15156300		-15.2635	50.613
17.0494	7584310		16.6832	15181200		-15.2631	50.6195
17.1715	7577620		16.8052	15089400		-15.2627	50.6259
17.2936	7575220		16.9273	14860300		-15.2624	50.6322
17.4157	7565380		17.0494	14617100		-15.262	50.6385
17.5378	7556060		17.1715	14400800		-15.2616	50.6447
17.6599	7546970		17.2936	14224400		-15.2612	50.651
17.7819	7537440		17.4157	14052200		-15.2608	50.6571
17.904	7527510		17.5378	13908200		-15.2605	50.6632
18.0261	7512460		17.6599	13756700		-15.2601	50.6693
18.1482	7493980		17.7819	13638000		-15.2597	50.6752
18.2703	7472170		17.904	13499200		-15.2593	50.681
18.3924	7448570		18.0261	13385900		-15.2589	50.6869
18.5145	7425270		18.1482	13258800		-15.2586	50.6927
18.6366	7400720		18.2703	13156700		-15.2582	50.6986
18.7586	7374140		18.3924	13036700		-15.2578	50.7044
18.8807	7349970		18.5145	12935500		-15.2574	50.7103
19.0028	7322970		18.6366	12823700		-15.257	50.7161
19.1249	7292640		18.7586	12725300		-15.2566	50.7218
19.247	7266690		18.8807	12625500		-15.2563	50.7275
19.3691	7240640		19.0028	12524400		-15.2559	50.7331
19.4912	7213150		19.1249	12434900		-15.2555	50.7388
19.6133	7187980		19.247	12334000		-15.2551	50.7445
19.7353	7161640		19.3691	12254300		-15.2547	50.7502
19.8574	7135660		19.4912	12156000		-15.2544	50.7559
19.9795	7112040		19.6133	12078500		-15.254	50.7615
20.1016	7086620		19.7353	11981900		-15.2536	50.7672
20.2237	7061740		19.8574	11911500		-15.2532	50.7729
20.3458	7039990		19.9795	11817300		-15.2528	50.7786
20.4679	7017480		20.1016	11745300		-15.2525	50.7842
20.59	6995800		20.2237	11663900		-15.2521	50.7898
20.712	6976090		20.3458	11595400		-15.2517	50.7955
20.8341	6956530		20.4679	11515400		-15.2513	50.8012
20.9562	6937440		20.59	11443200		-15.2509	50.8069
21.0783	6917470		20.712	11371300		-15.2505	50.8126
21.2004	6899380		20.8341	11295600		-15.2502	50.8185
21.3225	6878890		20.9562	11229500		-15.2498	50.8243
21.4446	6860570		21.0783	11154200		-15.2494	50.8302
21.5666	6842650		21.2004	11092100		-15.249	50.836
21.6887	6823230		21.3225	11017400		-15.2486	50.8418
21.8108	6807730		21.4446	10963500		-15.2483	50.8476
21.9329	6788820		21.5666	10890900		-15.2479	50.8535
22.055	6773670		21.6887	10844900		-15.2475	50.8595
22.1771	6758220		21.8108	10781800		-15.2471	50.8655
22.2992	6741350		21.9329	10743200		-15.2467	50.8716
22.4213	6727740		22.055	10694100		-15.2464	50.8776
22.5433	6715570		22.1771	10667800		-15.246	50.8835
22.6654	6701370		22.2992	10647200		-15.2456	50.8896
22.7875	6685710		22.4213	10657200		-15.2452	50.8956
22.9096	6674060		22.5433	10709400		-15.2448	50.9017
23.0317	6660490		22.6654	10807800		-15.2444	50.908
23.1538	6649520		22.7875	10967500		-15.2441	50.9143
23.2759	6638490		22.9096	11129700		-15.2437	50.9207
23.398	6625990		23.0317	11231200		-15.2433	50.9271
23.52	6614260		23.1538	11202800		-15.2429	50.9334
23.6421	6600890		23.2759	11109900		-15.2425	50.9397
23.7642	6592240		23.398	10961700		-15.2422	50.9461
23.8863	6585630		23.52	10826600		-15.2418	50.9525
24.0084	6574500		23.6421	10677300		-15.2414	50.9592
24.1305	6563140		23.7642	10554100		-15.241	50.966
24.2526	6554260		23.8863	10427600		-15.2406	50.9728
24.3747	6545540		24.0084	10321900		-15.2403	50.9797
24.4967	6540520		24.1305	10219300		-15.2399	50.9865
24.6188	6533940		24.2526	10126600		-15.2395	50.9932
24.7409	6523330		24.3747	10038500		-15.2391	51
24.863	6516100		24.4967	9956230		-15.2387	51.007
24.9851	6509750		24.6188	9887290		-15.2383	51.014
25.1072	6503610		24.7409	9814010		-15.238	51.0211
25.2293	6497630		24.863	9753440		-15.2376	51.0282
25.3514	6492870		24.9851	9682320		-15.2372	51.0354
25.4734	6489160		25.1072	9634610		-15.2368	51.0425
25.5955	6482210		25.2293	9567890		-15.2364	51.0496
25.7176	6476440		25.3514	9521120		-15.2361	51.0567
25.8397	6472230		25.4734	9461360		-15.2357	51.0639
25.9618	6467850		25.5955	9419070		-15.2353	51.0713
26.0839	6464950		25.7176	9365510		-15.2349	51.0785
26.206	6463380		25.8397	9324120		-15.2345	51.0858
26.3281	6458780		25.9618	9276790		-15.2341	51.0932
26.4501	6454150		26.0839	9232040		-15.2338	51.1005
26.5722	6453790		26.206	9186640		-15.2334	51.1079
26.6943	6451680		26.3281	9145790		-15.233	51.1152
26.8164	6449880		26.4501	9111870		-15.2326	51.1225
26.9385	6447240		26.5722	9069090		-15.2322	51.13
27.0606	6442820		26.6943	9046890		-15.2319	51.1375
27.1827	6441220		26.8164	8999660		-15.2315	51.145
27.3047	6437350		26.9385	8960920		-15.2311	51.1525
27.4268	6431480		27.0606	8910950		-15.2307	51.16
27.5489	6427130		27.1827	8875320		-15.2303	51.1675
27.671	6422080		27.3047	8827920		-15.23	51.175
27.7931	6420490		27.4268	8798340		-15.2296	51.1825
27.9152	6418150		27.5489	8754950		-15.2292	51.19
28.0373	6412550		27.671	8724520		-15.2288	51.1974
28.1594	6408700		27.7931	8682560		-15.2284	51.2049
28.2814	6404190		27.9152	8643630		-15.228	51.2124
28.4035	6402080		28.0373	8610990		-15.2277	51.2198
28.5256	6398570		28.1594	8572340		-15.2273	51.2273
28.6477	6392210		28.2814	8540580		-15.2269	51.2348
28.7698	6388600		28.4035	8502160		-15.2265	51.2422
28.8919	6385400		28.5256	8475360		-15.2261	51.2497
29.014	6382650		28.6477	8432600		-15.2258	51.2571
29.1361	6379150		28.7698	8407520		-15.2254	51.2644
29.2581	6374070		28.8919	8369360		-15.225	51.2718
29.3802	6368880		29.014	8345690		-15.2246	51.279
29.5023	6364780		29.1361	8311590		-15.2242	51.2863
29.6244	6360280		29.2581	8289250		-15.2239	51.2935
29.7465	6354380		29.3802	8250760		-15.2235	51.3007
29.8686	6346970		29.5023	8217860		-15.2231	51.3078
29.9907	6338280		29.6244	8182890		-15.2227	51.3148
30.1128	6331570		29.7465	8152960		-15.2223	51.3218
30.2348	6326180		29.8686	8120510		-15.2219	51.3288
30.3569	6323260		29.9907	8087430		-15.2216	51.3357
30.479	6315460		30.1128	8057140		-15.2212	51.3426
30.6011	6306820		30.2348	8019180		-15.2208	51.3494
30.7232	6301500		30.3569	7998210		-15.2204	51.3562
30.8453	6292060		30.479	7961850		-15.22	51.3628
30.9674	6282540		30.6011	7937610		-15.2197	51.3694
31.0895	6272540		30.7232	7899020		-15.2193	51.376
31.2115	6264350		30.8453	7879630		-15.2189	51.3824
31.3336	6255730		30.9674	7845530		-15.2185	51.3887
31.4557	6246920		31.0895	7820490		-15.2181	51.3951
31.5778	6235130		31.2115	7788850		-15.2178	51.4013
31.6999	6224220		31.3336	7766160		-15.2174	51.4075
31.822	6215250		31.4557	7739270		-15.217	51.4137
31.9441	6204070		31.5778	7711960		-15.2166	51.4199
32.0661	6194720		31.6999	7683240		-15.2162	51.4259
32.1882	6183130		31.822	7652900		-15.2158	51.432
32.3103	6174880		31.9441	7630870		-15.2155	51.4379
32.4324	6162130		32.0661	7596410		-15.2151	51.4439
32.5545	6149680		32.1882	7572220		-15.2147	51.4497
32.6766	6141010		32.3103	7543620		-15.2143	51.4555
32.7987	6129190		32.4324	7523990		-15.2139	51.4611
32.9208	6119780		32.5545	7488540		-15.2136	51.4667
33.0428	6109250		32.6766	7472200		-15.2132	51.4722
33.1649	6097790		32.7987	7445490		-15.2128	51.4777
33.287	6086820		32.9208	7423810		-15.2124	51.4831
33.4091	6074660		33.0428	7393630		-15.212	51.4885
33.5312	6062970		33.1649	7372890		-15.2116	51.4939
33.6533	6054650		33.287	7345670		-15.2113	51.4993
33.7754	6042660		33.4091	7321170		-15.2109	51.5046
33.8975	6031060		33.5312	7296130		-15.2105	51.5099
34.0195	6022010		33.6533	7270010		-15.2101	51.5152
34.1416	6009990		33.7754	7247070		-15.2097	51.5204
34.2637	5998130		33.8975	7218230		-15.2094	51.5257
34.3858	5992570		34.0195	7199550		-15.209	51.531
34.5079	5983370		34.1416	7169310		-15.2086	51.5363
34.63	5965710		34.2637	7151450		-15.2082	51.5415
34.7521	5958420		34.3858	7123440		-15.2078	51.5467
34.8742	5952560		34.5079	7111320		-15.2075	51.5517
34.9962	5940790		34.63	7082000		-15.2071	51.5569
35.1183	5929790		34.7521	7064520		-15.2067	51.562
35.2404	5919110		34.8742	7040500		-15.2063	51.5671
35.3625	5908710		34.9962	7024680		-15.2059	51.5722
35.4846	5900150		35.1183	7004140		-15.2055	51.5774
35.6067	5890440		35.2404	6988390		-15.2052	51.5825
35.7288	5879740		35.3625	6972120		-15.2048	51.5875
35.8509	5871820		35.4846	6954340		-15.2044	51.5926
35.9729	5862560		35.6067	6940300		-15.204	51.5978
36.095	5853960		35.7288	6911810		-15.2036	51.6029
36.2171	5843820		35.8509	6897460		-15.2033	51.608
36.3392	5834880		35.9729	6867290		-15.2029	51.613
36.4613	5827140		36.095	6851470		-15.2025	51.6181
36.5834	5817150		36.2171	6824870		-15.2021	51.6233
36.7055	5808910		36.3392	6805080		-15.2017	51.6285
36.8276	5800210		36.4613	6779460		-15.2014	51.6338
36.9496	5789910		36.5834	6759530		-15.201	51.639
37.0717	5780440		36.7055	6733480		-15.2006	51.6443
37.1938	5772430		36.8276	6716410		-15.2002	51.6495
37.3159	5763450		36.9496	6692800		-15.1998	51.6548
37.438	5756300		37.0717	6673000		-15.1994	51.6601
37.5601	5751620		37.1938	6654880		-15.1991	51.6654
37.6822	5742030		37.3159	6635610		-15.1987	51.6709
37.8042	5733100		37.438	6617700		-15.1983	51.6763
37.9263	5729080		37.5601	6592260		-15.1979	51.6819
38.0484	5720430		37.6822	6576120		-15.1975	51.6875
38.1705	5714010		37.8042	6551250		-15.1972	51.693
38.2926	5707730		37.9263	6538430		-15.1968	51.6985
38.4147	5697780		38.0484	6514530		-15.1964	51.7041
38.5368	5690590		38.1705	6503570		-15.196	51.7097
38.6589	5683680		38.2926	6478270		-15.1956	51.7154
38.7809	5676950		38.4147	6460410		-15.1953	51.7213
38.903	5669770		38.5368	6436520		-15.1949	51.7272
39.0251	5664540		38.6589	6422000		-15.1945	51.7331
39.1472	5657190		38.7809	6404200		-15.1941	51.7389
39.2693	5648900		38.903	6386150		-15.1937	51.7447
39.3914	5641950		39.0251	6367170		-15.1933	51.7506
39.5135	5634440		39.1472	6350420		-15.193	51.7565
39.6356	5629130		39.2693	6338280		-15.1926	51.7626
39.7576	5624440		39.3914	6316090		-15.1922	51.7686
39.8797	5618760		39.5135	6301690		-15.1918	51.7747
40.0018	5613260		39.6356	6279250		-15.1914	51.7808
40.1239	5605450		39.7576	6270120		-15.1911	51.7869
40.246	5598520		39.8797	6247770		-15.1907	51.7929
40.3681	5595420		40.0018	6234680		-15.1903	51.799
40.4902	5587020		40.1239	6213360		-15.1899	51.8051
40.6123	5577560		40.246	6199820		-15.1895	51.8113
40.7343	5571540		40.3681	6178730		-15.1892	51.8176
40.8564	5566740		40.4902	6166550		-15.1888	51.8238
40.9785	5561430		40.6123	6147780		-15.1884	51.83
41.1006	5554950		40.7343	6134450		-15.188	51.8363
41.2227	5545940		40.8564	6118320		-15.1876	51.8425
41.3448	5540620		40.9785	6098430		-15.1872	51.8487
41.4669	5537520		41.1006	6085220		-15.1869	51.8549
41.589	5530460		41.2227	6066670		-15.1865	51.8612
41.711	5526610		41.3448	6057300		-15.1861	51.8675
41.8331	5519510		41.4669	6035770		-15.1857	51.8738
41.9552	5508020		41.589	6029740		-15.1853	51.88
42.0773	5499780		41.711	6009910		-15.185	51.8863
42.1994	5495760		41.8331	5997060		-15.1846	51.8925
42.3215	5488280		41.9552	5974420		-15.1842	51.8987
42.4436	5479420		42.0773	5962780		-15.1838	51.905
42.5657	5471480		42.1994	5946320		-15.1834	51.9113
42.6877	5464270		42.3215	5934060		-15.183	51.9176
42.8098	5460110		42.4436	5915220		-15.1827	51.9238
42.9319	5453460		42.5657	5899260		-15.1823	51.9301
43.054	5444560		42.6877	5883330		-15.1819	51.9363
43.1761	5434690		42.8098	5868060		-15.1815	51.9426
43.2982	5426420		42.9319	5860780		-15.1811	51.9488
43.4203	5421100		43.054	5841990		-15.1808	51.9551
43.5423	5415490		43.1761	5830520		-15.1804	51.9612
43.6644	5408620		43.2982	5810360		-15.18	51.9673
43.7865	5404090		43.4203	5801720		-15.1796	51.9733
43.9086	5396110		43.5423	5781760		-15.1792	51.9794
44.0307	5386330		43.6644	5773830		-15.1789	51.9854
44.1528	5375660		43.7865	5754100		-15.1785	51.9916
44.2749	5367810		43.9086	5742100		-15.1781	51.9977
44.397	5364210		44.0307	5726790		-15.1777	52.0036
44.519	5352590		44.1528	5715630		-15.1773	52.0096
44.6411	5342530		44.2749	5700930		-15.1769	52.0156
44.7632	5337180		44.397	5687040		-15.1766	52.0214
44.8853	5329210		44.519	5673800		-15.1762	52.0273
45.0074	5320290		44.6411	5659200		-15.1758	52.0332
45.1295	5314920		44.7632	5647200		-15.1754	52.0391
45.2516	5308140		44.8853	5628630		-15.175	52.0451
45.3737	5297570		45.0074	5619470		-15.1747	52.0509
45.4957	5287320		45.1295	5600790		-15.1743	52.0567
45.6178	5279040		45.2516	5591850		-15.1739	52.0625
45.7399	5270420		45.3737	5574500		-15.1735	52.0683
45.862	5260360		45.4957	5568020		-15.1731	52.074
45.9841	5252640		45.6178	5549390		-15.1728	52.0797
46.1062	5246400		45.7399	5539350		-15.1724	52.0853
46.2283	5241530		45.862	5524050		-15.172	52.0909
46.3504	5231630		45.9841	5517220		-15.1716	52.0965
46.4724	5221250		46.1062	5500940		-15.1712	52.1021
46.5945	5214640		46.2283	5485140		-15.1708	52.1075
46.7166	5206300		46.3504	5475820		-15.1705	52.113
46.8387	5196130		46.4724	5461440		-15.1701	52.1183
46.9608	5186240		46.5945	5451220		-15.1697	52.1237
47.0829	5178480		46.7166	5433620		-15.1693	52.1291
47.205	5169710		46.8387	5428010		-15.1689	52.1344
47.3271	5161410		46.9608	5411400		-15.1686	52.1396
47.4491	5153690		47.0829	5401130		-15.1682	52.1447
47.5712	5144260		47.205	5382780		-15.1678	52.1498
47.6933	5135940		47.3271	5376200		-15.1674	52.1549
47.8154	5130870		47.4491	5360360		-15.167	52.1597
47.9375	5122290		47.5712	5351360		-15.1667	52.1647
48.0596	5112430		47.6933	5338290		-15.1663	52.1695
48.1817	5104160		47.8154	5331930		-15.1659	52.1742
48.3037	5095880		47.9375	5320210		-15.1655	52.1789
48.4258	5091190		48.0596	5306210		-15.1651	52.1835
48.5479	5082320		48.1817	5294310		-15.1647	52.1881
48.67	5070410		48.3037	5281890		-15.1644	52.1926
48.7921	5063130		48.4258	5276580		-15.164	52.197
48.9142	5058190		48.5479	5263540		-15.1636	52.2014
49.0363	5050130		48.67	5258140		-15.1632	52.2056
49.1584	5042310		48.7921	5241090		-15.1628	52.2099
49.2804	5032710		48.9142	5230650		-15.1625	52.214
49.4025	5023000		49.0363	5213850		-15.1621	52.2183
49.5246	5018460		49.1584	5207600		-15.1617	52.2223
49.6467	5011960		49.2804	5192270		-15.1613	52.2263
49.7688	5005530		49.4025	5183700		-15.1609	52.2302
49.8909	4996440		49.5246	5169960		-15.1605	52.2341
50.013	4986860		49.6467	5163270		-15.1602	52.2379
50.1351	4979820		49.7688	5151980		-15.1598	52.2416
50.2571	4974420		49.8909	5139560		-15.1594	52.2454
50.3792	4967710		50.013	5129640		-15.159	52.2489
50.5013	4959410		50.1351	5115740		-15.1586	52.2525
50.6234	4953610		50.2571	5107380		-15.1583	52.256
50.7455	4945110		50.3792	5092240		-15.1579	52.2594
50.8676	4935970		50.5013	5084770		-15.1575	52.2627
50.9897	4928250		50.6234	5071700		-15.1571	52.2661
51.1118	4920880		50.7455	5065950		-15.1567	52.2693
51.2338	4913190		50.8676	5050650		-15.1564	52.2724
51.3559	4906860		50.9897	5045150		-15.156	52.2756
51.478	4902200		51.1118	5031380		-15.1556	52.2788
51.6001	4895730		51.2338	5025520		-15.1552	52.2819
51.7222	4886890		51.3559	5012410		-15.1548	52.285
51.8443	4879120		51.478	5002680		-15.1544	52.288
51.9664	4873130		51.6001	4990810		-15.1541	52.291
52.0885	4867750		51.7222	4981030		-15.1537	52.294
52.2105	4861100		51.8443	4973650		-15.1533	52.2969
52.3326	4855310		51.9664	4961110		-15.1529	52.2997
52.4547	4848540		52.0885	4953780		-15.1525	52.3024
52.5768	4840100		52.2105	4942230		-15.1522	52.3052
52.6989	4835210		52.3326	4935190		-15.1518	52.3078
52.821	4828540		52.4547	4921540		-15.1514	52.3105
52.9431	4819880		52.5768	4916150		-15.151	52.3133
53.0652	4813720		52.6989	4899400		-15.1506	52.316
53.1872	4807360		52.821	4894870		-15.1503	52.3187
53.3093	4799020		52.9431	4882230		-15.1499	52.3216
53.4314	4793360		53.0652	4875160		-15.1495	52.3244
53.5535	4786370		53.1872	4864210		-15.1491	52.3272
53.6756	4779950		53.3093	4857440		-15.1487	52.33
53.7977	4772450		53.4314	4846700		-15.1483	52.3328
53.9198	4766730		53.5535	4836240		-15.148	52.3356
54.0418	4762530		53.6756	4827400		-15.1476	52.3384
54.1639	4753560		53.7977	4817410		-15.1472	52.3413
54.286	4747080		53.9198	4809120		-15.1468	52.3441
54.4081	4742680		54.0418	4796630		-15.1464	52.3471
54.5302	4737880		54.1639	4793960		-15.1461	52.35
54.6523	4726580		54.286	4781940		-15.1457	52.3529
54.7744	4719920		54.4081	4777240		-15.1453	52.3559
54.8965	4715120		54.5302	4761970		-15.1449	52.3589
55.0185	4708460		54.6523	4755640		-15.1445	52.362
55.1406	4703120		54.7744	4741860		-15.1442	52.3651
55.2627	4695500		54.8965	4738700		-15.1438	52.3682
55.3848	4688580		55.0185	4726600		-15.1434	52.3714
55.5069	4680560		55.1406	4717770		-15.143	52.3746
55.629	4674100		55.2627	4710140		-15.1426	52.3779
55.7511	4668840		55.3848	4700530		-15.1422	52.3812
55.8732	4659520		55.5069	4691310		-15.1419	52.3845
55.9952	4651500		55.629	4681410		-15.1415	52.3879
56.1173	4648730		55.7511	4672990		-15.1411	52.3913
56.2394	4638810		55.8732	4658480		-15.1407	52.3949
56.3615	4631250		55.9952	4654480		-15.1403	52.3985
56.4836	4623500		56.1173	4643580		-15.14	52.4022
56.6057	4616570		56.2394	4641090		-15.1396	52.406
56.7278	4612790		56.3615	4627430		-15.1392	52.4099
56.8499	4603940		56.4836	4623980		-15.1388	52.4138
56.9719	4595980		56.6057	4609580		-15.1384	52.4177
57.094	4587800		56.7278	4604460		-15.1381	52.4218
57.2161	4581960		56.8499	4595000		-15.1377	52.4258
57.3382	4575500		56.9719	4585800		-15.1373	52.4298
57.4603	4566960		57.094	4577350		-15.1369	52.4339
57.5824	4558940		57.2161	4570350		-15.1365	52.4381
57.7045	4553960		57.3382	4561910		-15.1361	52.4424
57.8266	4546100		57.4603	4550700		-15.1358	52.4468
57.9486	4537990		57.5824	4543260		-15.1354	52.4511
58.0707	4531870		57.7045	4530490		-15.135	52.4555
58.1928	4523850		57.8266	4527750		-15.1346	52.4599
58.3149	4514410		57.9486	4512810		-15.1342	52.4644
58.437	4509330		58.0707	4509090		-15.1339	52.4688
58.5591	4504450		58.1928	4499090		-15.1335	52.4733
58.6812	4495080		58.3149	4497330		-15.1331	52.4779
58.8033	4488880		58.437	4483260		-15.1327	52.4825
58.9253	4482470		58.5591	4474210		-15.1323	52.4871
59.0474	4474660		58.6812	4460880		-15.1319	52.4918
59.1695	4462970		58.8033	4455480		-15.1316	52.4966
59.2916	4456530		58.9253	4449760		-15.1312	52.5015
59.4137	4450740		59.0474	4437110		-15.1308	52.5063
59.5358	4441360		59.1695	4432370		-15.1304	52.5112
59.6579	4433840		59.2916	4425470		-15.13	52.516
59.7799	4426470		59.4137	4418250		-15.1297	52.5209
59.902	4419160		59.5358	4406340		-15.1293	52.5257
60.0241	4410880		59.6579	4406580		-15.1289	52.5306
60.1462	4403780		59.7799	4396890		-15.1285	52.5355
60.2683	4394290		59.902	4390440		-15.1281	52.5403
60.3904	4387790		60.0241	4375970		-15.1278	52.5451
60.5125	4383080		60.1462	4373080		-15.1274	52.5501
60.6346	4377030		60.2683	4361590		-15.127	52.5549
60.7566	4369990		60.3904	4356560		-15.1266	52.5598
60.8787	4361240		60.5125	4348990		-15.1262	52.5646
61.0008	4356760		60.6346	4341010		-15.1258	52.5695
61.1229	4350730		60.7566	4331400		-15.1255	52.5743
61.245	4341110		60.8787	4321600		-15.1251	52.579
61.3671	4335090		61.0008	4314330		-15.1247	52.5838
61.4892	4327030		61.1229	4305380		-15.1243	52.5885
61.6113	4318690		61.245	4299490		-15.1239	52.5934
61.7333	4313350		61.3671	4287450		-15.1236	52.5981
61.8554	4306450		61.4892	4285780		-15.1232	52.6029
61.9775	4298320		61.6113	4273140		-15.1228	52.6076
62.0996	4291440		61.7333	4270740		-15.1224	52.6122
62.2217	4284080		61.8554	4262750		-15.122	52.6167
62.3438	4275340		61.9775	4256750		-15.1217	52.6212
62.4659	4270330		62.0996	4244210		-15.1213	52.6257
62.588	4262840		62.2217	4238830		-15.1209	52.6301
62.71	4252960		62.3438	4227720		-15.1205	52.6345
62.8321	4246710		62.4659	4222760		-15.1201	52.6389
62.9542	4240800		62.588	4217780		-15.1197	52.6431
63.0763	4235340		62.71	4207200		-15.1194	52.6474
63.1984	4229450		62.8321	4200180		-15.119	52.6515
63.3205	4220580		62.9542	4194170		-15.1186	52.6556
63.4426	4212360		63.0763	4189910		-15.1182	52.6596
63.5647	4204600		63.1984	4177160		-15.1178	52.6636
63.6867	4199750		63.3205	4174360		-15.1175	52.6675
63.8088	4194460		63.4426	4164300		-15.1171	52.6713
63.9309	4183860		63.5647	4160260		-15.1167	52.6751
64.053	4176410		63.6867	4149870		-15.1163	52.6788
64.1751	4169650		63.8088	4147600		-15.1159	52.6824
64.2972	4160610		63.9309	4136930		-15.1156	52.686
64.4193	4155270		64.053	4133070		-15.1152	52.6895
64.5413	4150190		64.1751	4123890		-15.1148	52.693
64.6634	4143650		64.2972	4115620		-15.1144	52.6963
64.7855	4138010		64.4193	4107720		-15.114	52.6996
64.9076	4130630		64.5413	4101610		-15.1136	52.7029
65.0297	4125960		64.6634	4096270		-15.1133	52.7061
65.1518	4118990		64.7855	4085280		-15.1129	52.7094
65.2739	4110410		64.9076	4081590		-15.1125	52.7125
65.396	4103220		65.0297	4070080		-15.1121	52.7156
65.518	4095760		65.1518	4066580		-15.1117	52.7185
65.6401	4089620		65.2739	4057860		-15.1114	52.7215
65.7622	4082150		65.396	4054760		-15.111	52.7244
65.8843	4078150		65.518	4043210		-15.1106	52.7272
66.0064	4072940		65.6401	4039900		-15.1102	52.7299
66.1285	4065940		65.7622	4030050		-15.1098	52.7325
66.2506	4058980		65.8843	4023380		-15.1094	52.7351
66.3727	4050800		66.0064	4013000		-15.1091	52.7376
66.4947	4042050		66.1285	4005990		-15.1087	52.7402
66.6168	4034800		66.2506	4000320		-15.1083	52.7426
66.7389	4031640		66.3727	3996490		-15.1079	52.7451
66.861	4025660		66.4947	3989950		-15.1075	52.7474
66.9831	4016900		66.6168	3977480		-15.1072	52.7497
67.1052	4010030		66.7389	3973520		-15.1068	52.7519
67.2273	4005540		66.861	3964630		-15.1064	52.7541
67.3494	4000340		66.9831	3962380		-15.106	52.7563
67.4714	3992060		67.1052	3951660		-15.1056	52.7586
67.5935	3984750		67.2273	3949300		-15.1053	52.7609
67.7156	3978420		67.3494	3938320		-15.1049	52.763
67.8377	3970650		67.4714	3936530		-15.1045	52.7652
67.9598	3963180		67.5935	3928230		-15.1041	52.7675
68.0819	3957700		67.7156	3921830		-15.1037	52.7698
68.204	3950940		67.8377	3911340		-15.1033	52.7719
68.3261	3943200		67.9598	3903700		-15.103	52.7741
68.4481	3938610		68.0819	3900050		-15.1026	52.7763
68.5702	3933220		68.204	3890690		-15.1022	52.7786
68.6923	3926300		68.3261	3886200		-15.1018	52.7808
68.8144	3920670		68.4481	3877580		-15.1014	52.7831
68.9365	3914800		68.5702	3871590		-15.1011	52.7853
69.0586	3906430		68.6923	3865660		-15.1007	52.7876
69.1807	3899930		68.8144	3860890		-15.1003	52.7899
69.3028	3895170		68.9365	3852180		-15.0999	52.7923
69.4248	3889110		69.0586	3847990		-15.0995	52.7947
69.5469	3880720		69.1807	3836510		-15.0992	52.7971
69.669	3872940		69.3028	3835060		-15.0988	52.7996
69.7911	3864640		69.4248	3822430		-15.0984	52.8021
69.9132	3857830		69.5469	3816800		-15.098	52.8046
70.0353	3855440		69.669	3805940		-15.0976	52.8072
70.1574	3847590		69.7911	3801450		-15.0972	52.8098
70.2794	3842220		69.9132	3798590		-15.0969	52.8124
70.4015	3834340		70.0353	3794660		-15.0965	52.8151
70.5236	3825890		70.1574	3790850		-15.0961	52.818
70.6457	3820080		70.2794	3780120		-15.0957	52.8208
70.7678	3812780		70.4015	3775990		-15.0953	52.8237
70.8899	3807170		70.5236	3764470		-15.095	52.8267
71.012	3797850		70.6457	3762930		-15.0946	52.8298
71.1341	3793020		70.7678	3750520		-15.0942	52.833
71.2561	3786260		70.8899	3743990		-15.0938	52.8361
71.3782	3778250		71.012	3738510		-15.0934	52.8395
71.5003	3772380		71.1341	3737580		-15.0931	52.8428
71.6224	3765490		71.2561	3727560		-15.0927	52.8461
71.7445	3758690		71.3782	3721550		-15.0923	52.8497
71.8666	3751230		71.5003	3712920		-15.0919	52.8532
71.9887	3746620		71.6224	3706960		-15.0915	52.8568
72.1108	3738980		71.7445	3700250		-15.0911	52.8604
72.2328	3731170		71.8666	3693640		-15.0908	52.8642
72.3549	3725720		71.9887	3688640		-15.0904	52.868
72.477	3717950		72.1108	3680400		-15.09	52.8718
72.5991	3711010		72.2328	3677620		-15.0896	52.8757
72.7212	3703210		72.3549	3667800		-15.0892	52.8798
72.8433	3696060		72.477	3660630		-15.0889	52.8838
72.9654	3690350		72.5991	3654640		-15.0885	52.8879
73.0875	3683110		72.7212	3654030		-15.0881	52.8921
73.2095	3678310		72.8433	3640320		-15.0877	52.8963
73.3316	3670860		72.9654	3638470		-15.0873	52.9005
73.4537	3661150		73.0875	3626980		-15.087	52.9048
73.5758	3654630		73.2095	3625040		-15.0866	52.9091
73.6979	3650140		73.3316	3619650		-15.0862	52.9135
73.82	3645180		73.4537	3613360		-15.0858	52.918
73.9421	3638940		73.5758	3606160		-15.0854	52.9225
74.0642	3631320		73.6979	3597580		-15.085	52.927
74.1862	3626450		73.82	3594770		-15.0847	52.9317
74.3083	3621330		73.9421	3587160		-15.0843	52.9361
74.4304	3611820		74.0642	3583530		-15.0839	52.9407
74.5525	3605100		74.1862	3574870		-15.0835	52.9452
74.6746	3598810		74.3083	3575490		-15.0831	52.9499
74.7967	3593520		74.4304	3566400		-15.0828	52.9547
74.9188	3585960		74.5525	3561540		-15.0824	52.9596
75.0408	3579910		74.6746	3549190		-15.082	52.9645
75.1629	3577360		74.7967	3546390		-15.0816	52.9695
75.285	3572280		74.9188	3538760		-15.0812	52.9743
75.4071	3564810		75.0408	3533730		-15.0808	52.9792
75.5292	3555250		75.1629	3524750		-15.0805	52.9841
75.6513	3549000		75.285	3520500		-15.0801	52.9891
75.7734	3543040		75.4071	3517300		-15.0797	52.9941
75.8955	3538480		75.5292	3510040		-15.0793	52.9991
76.0175	3529970		75.6513	3505510		-15.0789	53.0042
76.1396	3522060		75.7734	3498030		-15.0786	53.0093
76.2617	3518690		75.8955	3495660		-15.0782	53.0143
76.3838	3511880		76.0175	3485310		-15.0778	53.0194
76.5059	3506150		76.1396	3482720		-15.0774	53.0245
76.628	3500560		76.2617	3474730		-15.077	53.0295
76.7501	3493840		76.3838	3470480		-15.0767	53.0346
76.8722	3486180		76.5059	3458510		-15.0763	53.0398
76.9942	3482650		76.628	3457110		-15.0759	53.045
77.1163	3476570		76.7501	3447690		-15.0755	53.0501
77.2384	3469860		76.8722	3446640		-15.0751	53.0553
77.3605	3465390		76.9942	3440010		-15.0747	53.0604
77.4826	3458830		77.1163	3434110		-15.0744	53.0656
77.6047	3451860		77.2384	3429920		-15.074	53.0707
77.7268	3443850		77.3605	3420490		-15.0736	53.0759
77.8489	3439350		77.4826	3419980		-15.0732	53.0811
77.9709	3432630		77.6047	3410000		-15.0728	53.0862
78.093	3429060		77.7268	3407150		-15.0725	53.0913
78.2151	3424520		77.8489	3396280		-15.0721	53.0965
78.3372	3416820		77.9709	3393350		-15.0717	53.1016
78.4593	3407080		78.093	3384430		-15.0713	53.1068
78.5814	3398500		78.2151	3380170		-15.0709	53.1119
78.7035	3394410		78.3372	3373180		-15.0706	53.1169
78.8256	3387200		78.4593	3369830		-15.0702	53.1219
78.9476	3383070		78.5814	3364730		-15.0698	53.1269
79.0697	3376420		78.7035	3360360		-15.0694	53.1318
79.1918	3369720		78.8256	3353220		-15.069	53.1368
79.3139	3364730		78.9476	3345880		-15.0686	53.1418
79.436	3361270		79.0697	3342590		-15.0683	53.1467
79.5581	3354940		79.1918	3337020		-15.0679	53.1517
79.6802	3347740		79.3139	3332170		-15.0675	53.1565
79.8023	3342820		79.436	3325290		-15.0671	53.1613
79.9243	3334540		79.5581	3320550		-15.0667	53.1661
80.0464	3327220		79.6802	3311370		-15.0664	53.1709
80.1685	3319830		79.8023	3309570		-15.066	53.1758
80.2906	3315540		79.9243	3302690		-15.0656	53.1805
80.4127	3309100		80.0464	3297060		-15.0652	53.1854
80.5348	3304170		80.1685	3288030		-15.0648	53.1901
80.6569	3300310		80.2906	3285720		-15.0645	53.1947
80.7789	3293280		80.4127	3279850		-15.0641	53.1992
80.901	3287290		80.5348	3278310		-15.0637	53.2037
81.0231	3282760		80.6569	3269150		-15.0633	53.2081
81.1452	3278930		80.7789	3263390		-15.0629	53.2127
81.2673	3270570		80.901	3257330		-15.0625	53.2172
81.3894	3264380		81.0231	3251770		-15.0622	53.2217
81.5115	3261250		81.1452	3248000		-15.0618	53.2262
81.6336	3254150		81.2673	3239340		-15.0614	53.2304
81.7556	3244560		81.3894	3237520		-15.061	53.2346
81.8777	3237220		81.5115	3227950		-15.0606	53.2388
81.9998	3231390		81.6336	3226600		-15.0603	53.2429
82.1219	3226750		81.7556	3219840		-15.0599	53.2472
82.244	3225280		81.8777	3216190		-15.0595	53.2514
82.3661	3219200		81.9998	3208010		-15.0591	53.2556
82.4882	3211860		82.1219	3203770		-15.0587	53.2597
82.6103	3205770		82.244	3195510		-15.0584	53.2635
82.7323	3198130		82.3661	3193080		-15.058	53.2673
82.8544	3194400		82.4882	3187480		-15.0576	53.2709
82.9765	3189550		82.6103	3183650		-15.0572	53.2746
83.0986	3185300		82.7323	3176100		-15.0568	53.2784
83.2207	3177800		82.8544	3172000		-15.0564	53.2821
83.3428	3170140		82.9765	3168850		-15.0561	53.2859
83.4649	3167290		83.0986	3158870		-15.0557	53.2895
83.587	3161980		83.2207	3157210		-15.0553	53.293
83.709	3154630		83.3428	3148190		-15.0549	53.2964
83.8311	3146470		83.4649	3148680		-15.0545	53.2998
83.9532	3141000		83.587	3138520		-15.0542	53.3031
84.0753	3135900		83.709	3135220		-15.0538	53.3066
84.1974	3131710		83.8311	3128900		-15.0534	53.31
84.3195	3124570		83.9532	3126050		-15.053	53.3134
84.4416	3118280		84.0753	3120700		-15.0526	53.3167
84.5637	3113890		84.1974	3117100		-15.0522	53.3199
84.6857	3109010		84.3195	3112200		-15.0519	53.323
84.8078	3104130		84.4416	3109260		-15.0515	53.326
84.9299	3097670		84.5637	3103330		-15.0511	53.329
85.052	3092660		84.6857	3097280		-15.0507	53.3321
85.1741	3086890		84.8078	3092860		-15.0503	53.3352
85.2962	3080870		84.9299	3081780		-15.05	53.3382
85.4183	3074010		85.052	3079400		-15.0496	53.3413
85.5404	3068060		85.1741	3070410		-15.0492	53.3441
85.6624	3061520		85.2962	3070120		-15.0488	53.3468
85.7845	3058690		85.4183	3063470		-15.0484	53.3496
85.9066	3052240		85.5404	3060590		-15.0481	53.3523
86.0287	3043940		85.6624	3054900		-15.0477	53.3551
86.1508	3039920		85.7845	3052180		-15.0473	53.3579
86.2729	3032750		85.9066	3047000		-15.0469	53.3606
86.395	3028450		86.0287	3043690		-15.0465	53.3633
86.517	3023840		86.1508	3034570		-15.0461	53.3659
86.6391	3018790		86.2729	3029780		-15.0458	53.3686
86.7612	3013960		86.395	3026210		-15.0454	53.3712
86.8833	3010200		86.517	3018290		-15.045	53.3738
87.0054	3002740		86.6391	3015570		-15.0446	53.3765
87.1275	2995830		86.7612	3009630		-15.0442	53.3791
87.2496	2992030		86.8833	3006350		-15.0439	53.3817
87.3717	2983750		87.0054	2999570		-15.0435	53.3843
87.4937	2978720		87.1275	3000450		-15.0431	53.3868
87.6158	2975600		87.2496	2991190		-15.0427	53.3892
87.7379	2972390		87.3717	2986790		-15.0423	53.3918
87.86	2966940		87.4937	2980960		-15.042	53.3942
87.9821	2961950		87.6158	2978900		-15.0416	53.3967
88.1042	2954500		87.7379	2974810		-15.0412	53.3992
88.2263	2946820		87.86	2971080		-15.0408	53.4016
88.3484	2944840		87.9821	2964010		-15.0404	53.4041
88.4704	2939940		88.1042	2961000		-15.04	53.4063
88.5925	2935300		88.2263	2955040		-15.0397	53.4086
88.7146	2929710		88.3484	2947180		-15.0393	53.4109
88.8367	2921630		88.4704	2944070		-15.0389	53.4131
88.9588	2917250		88.5925	2939080		-15.0385	53.4154
89.0809	2914510		88.7146	2936590		-15.0381	53.4177
89.203	2906210		88.8367	2930410		-15.0378	53.4199
89.3251	2899990		88.9588	2929730		-15.0374	53.4222
89.4471	2895210		89.0809	2922780		-15.037	53.4244
89.5692	2890310		89.203	2924140		-15.0366	53.4267
89.6913	2887110		89.3251	2915640		-15.0362	53.4289
89.8134	2881610		89.4471	2911300		-15.0359	53.4312
89.9355	2877420		89.5692	2904380		-15.0355	53.4335
90.0576	2870210		89.6913	2901560		-15.0351	53.4358
90.1797	2864540		89.8134	2897540		-15.0347	53.438
90.3018	2857080		89.9355	2893140		-15.0343	53.4402
90.4238	2852410		90.0576	2888900		-15.0339	53.4423
90.5459	2850560		90.1797	2882950		-15.0336	53.4443
90.668	2846380		90.3018	2878220		-15.0332	53.4463
90.7901	2844280		90.4238	2871930		-15.0328	53.4482
90.9122	2836510		90.5459	2870870		-15.0324	53.4502
91.0343	2829050		90.668	2864230		-15.032	53.4522
91.1564	2824350		90.7901	2862030		-15.0317	53.4542
91.2784	2820300		90.9122	2854740		-15.0313	53.4561
91.4005	2816440		91.0343	2853290		-15.0309	53.4582
91.5226	2812910		91.1564	2846740		-15.0305	53.4602
91.6447	2808330		91.2784	2848480		-15.0301	53.4622
91.7668	2803150		91.4005	2839530		-15.0297	53.4641
91.8889	2795910		91.5226	2836980		-15.0294	53.4661
92.011	2791010		91.6447	2833240		-15.029	53.4681
92.1331	2789960		91.7668	2827750		-15.0286	53.4701
92.2551	2784740		91.8889	2824280		-15.0282	53.4721
92.3772	2779510		92.011	2816920		-15.0278	53.4737
92.4993	2774610		92.1331	2814310		-15.0275	53.4754
92.6214	2767840		92.2551	2808020		-15.0271	53.4771
92.7435	2760910		92.3772	2808450		-15.0267	53.4787
92.8656	2756880		92.4993	2800520		-15.0263	53.4804
92.9877	2752110		92.6214	2798200		-15.0259	53.4821
93.1098	2746270		92.7435	2791910		-15.0256	53.4837
93.2318	2739710		92.8656	2791210		-15.0252	53.4854
93.3539	2737650		92.9877	2785830		-15.0248	53.4871
93.476	2732640		93.1098	2783670		-15.0244	53.4887
93.5981	2725630		93.2318	2776670		-15.024	53.4904
93.7202	2723340		93.3539	2772860		-15.0236	53.4921
93.8423	2715600		93.476	2768510		-15.0233	53.4937
93.9644	2713790		93.5981	2761530		-15.0229	53.4954
94.0865	2709700		93.7202	2758740		-15.0225	53.4971
94.2085	2702450		93.8423	2753260		-15.0221	53.4987
94.3306	2698520		93.9644	2750430		-15.0217	53.5002
94.4527	2693710		94.0865	2747870		-15.0214	53.5017
94.5748	2690750		94.2085	2744980		-15.021	53.5032
94.6969	2686300		94.3306	2736630		-15.0206	53.5047
94.819	2681650		94.4527	2734470		-15.0202	53.5063
94.9411	2677390		94.5748	2728900		-15.0198	53.5078
95.0632	2673750		94.6969	2727560		-15.0195	53.5093
95.1852	2666830		94.819	2721540		-15.0191	53.5107
95.3073	2660260		94.9411	2719530		-15.0187	53.5123
95.4294	2658110		95.0632	2711390		-15.0183	53.5138
95.5515	2655280		95.1852	2711090		-15.0179	53.5153
95.6736	2648590		95.3073	2707560		-15.0175	53.5168
95.7957	2644060		95.4294	2704390		-15.0172	53.5183
95.9178	2638060		95.5515	2701530		-15.0168	53.5198
96.0399	2631380		95.6736	2696750		-15.0164	53.5213
96.1619	2632080		95.7957	2695990		-15.016	53.5228
96.284	2628820		95.9178	2690560		-15.0156	53.5245
96.4061	2624300		96.0399	2688970		-15.0153	53.5262
96.5282	2620360		96.1619	2682910		-15.0149	53.5279
96.6503	2614770		96.284	2680540		-15.0145	53.5296
96.7724	2610380		96.4061	2672010		-15.0141	53.5312
96.8945	2603790		96.5282	2671060		-15.0137	53.533
97.0165	2597490		96.6503	2664530		-15.0134	53.5346
97.1386	2595000		96.7724	2663090		-15.013	53.5363
97.2607	2591030		96.8945	2656940		-15.0126	53.538
97.3828	2587750		97.0165	2653470		-15.0122	53.5396
97.5049	2584180		97.1386	2647650		-15.0118	53.5414
97.627	2577420		97.2607	2644650		-15.0114	53.5431
97.7491	2575060		97.3828	2643300		-15.0111	53.5447
97.8712	2568590		97.5049	2639460		-15.0107	53.5464
97.9932	2561820		97.627	2637850		-15.0103	53.5481
98.1153	2561570		97.7491	2631000		-15.0099	53.5498
98.2374	2559300		97.8712	2627780		-15.0095	53.5515
98.3595	2551940		97.9932	2622520		-15.0092	53.5532
98.4816	2547150		98.1153	2620970		-15.0088	53.5548
98.6037	2543550		98.2374	2612570		-15.0084	53.5566
98.7258	2538210		98.3595	2613380		-15.008	53.5582
98.8479	2535340		98.4816	2608470		-15.0076	53.5599
98.9699	2529020		98.6037	2609160		-15.0073	53.5616
99.092	2522750		98.7258	2602340		-15.0069	53.5633
99.2141	2519160		98.8479	2601800		-15.0065	53.565
99.3362	2514990		98.9699	2598550		-15.0061	53.5667
99.4583	2510940		99.092	2594280		-15.0057	53.5683
99.5804	2508560		99.2141	2592480		-15.0053	53.5701
99.7025	2503530		99.3362	2586230		-15.005	53.5717
99.8246	2498700		99.4583	2582390		-15.0046	53.5734
99.9466	2494340		99.5804	2574260		-15.0042	53.5751
100.069	2492670		99.7025	2572630		-15.0038	53.5768
100.191	2488740		99.8246	2567210		-15.0034	53.5788
100.313	2481240		99.9466	2570000		-15.0031	53.5808
100.435	2478370		100.069	2562400		-15.0027	53.5829
100.557	2472780		100.191	2559520		-15.0023	53.5849
100.679	2468120		100.313	2554550		-15.0019	53.5869
100.801	2463390		100.435	2553340		-15.0015	53.5889
100.923	2461140		100.557	2546800		-15.0011	53.591
101.045	2456490		100.679	2544370		-15.0008	53.593
101.168	2453600		100.801	2540430		-15.0004	53.595
101.29	2451470		100.923	2537750		-15	53.597
101.412	2445260		101.045	2536810		-14.9996	53.5991
101.534	2441980		101.168	2533030		-14.9992	53.6011
101.656	2436900		101.29	2532020		-14.9989	53.6031
101.778	2433870		101.412	2525320		-14.9985	53.6051
101.9	2429960		101.534	2528040		-14.9981	53.6072
102.022	2425940		101.656	2521560		-14.9977	53.6092
102.144	2421410		101.778	2519440		-14.9973	53.6112
102.266	2416840		101.9	2514330		-14.997	53.6132
102.388	2413210		102.022	2513940		-14.9966	53.6152
102.51	2410000		102.144	2508690		-14.9962	53.6173
102.633	2405690		102.266	2507110		-14.9958	53.6193
102.755	2401430		102.388	2502390		-14.9954	53.6213
102.877	2396150		102.51	2497220		-14.995	53.6233
102.999	2394720		102.633	2492730		-14.9947	53.6254
103.121	2394950		102.755	2491960		-14.9943	53.6274
103.243	2387360		102.877	2487970		-14.9939	53.6294
103.365	2380570		102.999	2480790		-14.9935	53.6314
103.487	2377310		103.121	2478380		-14.9931	53.6335
103.609	2376090		103.243	2471840		-14.9928	53.6355
103.731	2369300		103.365	2474840		-14.9924	53.6375
103.853	2363590		103.487	2471610		-14.992	53.6396
103.976	2362410		103.609	2470850		-14.9916	53.6416
104.098	2363980		103.731	2466210		-14.9912	53.6436
104.22	2360830		103.853	2465660		-14.9909	53.6456
104.342	2353850		103.976	2460400		-14.9905	53.6475
104.464	2350360		104.098	2457690		-14.9901	53.6495
104.586	2346100		104.22	2450680		-14.9897	53.6515
104.708	2344290		104.342	2448690		-14.9893	53.6535
104.83	2339990		104.464	2442990		-14.9889	53.6555
104.952	2334470		104.586	2441050		-14.9886	53.6575
105.074	2330520		104.708	2441320		-14.9882	53.6595
105.196	2328490		104.83	2434980		-14.9878	53.6615
105.318	2325800		104.952	2433880		-14.9874	53.6635
105.441	2322520		105.074	2431560		-14.987	53.6654
105.563	2318340		105.196	2432540		-14.9867	53.6674
105.685	2312810		105.318	2425000		-14.9863	53.6695
105.807	2307480		105.441	2425510		-14.9859	53.6713
105.929	2302810		105.563	2419480		-14.9855	53.6734
106.051	2300040		105.685	2417500		-14.9851	53.6754
106.173	2297730		105.807	2411440		-14.9848	53.6774
106.295	2294440		105.929	2412340		-14.9844	53.6793
106.417	2289850		106.051	2410990		-14.984	53.6813
106.539	2287300		106.173	2408020		-14.9836	53.6833
106.661	2285050		106.295	2404060		-14.9832	53.6852
106.784	2279770		106.417	2398770		-14.9828	53.6872
106.906	2276100		106.539	2395770		-14.9825	53.6892
107.028	2272440		106.661	2394520		-14.9821	53.6912
107.15	2266630		106.784	2394430		-14.9817	53.6932
107.272	2266030		106.906	2387350		-14.9813	53.6952
107.394	2261940		107.028	2386240		-14.9809	53.6971
107.516	2257920		107.15	2378390		-14.9806	53.6991
107.638	2255620		107.272	2378480		-14.9802	53.7012
107.76	2248960		107.394	2376330		-14.9798	53.7031
107.882	2246720		107.516	2376800		-14.9794	53.705
108.004	2244450		107.638	2372120		-14.979	53.7069
108.126	2239880		107.76	2370300		-14.9786	53.7088
108.249	2240160		107.882	2367450		-14.9783	53.7107
108.371	2237980		108.004	2366140		-14.9779	53.7125
108.493	2232030		108.126	2361130		-14.9775	53.7144
108.615	2228680		108.249	2357340		-14.9771	53.7163
108.737	2225430		108.371	2356560		-14.9767	53.7182
108.859	2222700		108.493	2353520		-14.9764	53.72
108.981	2217780		108.615	2348300		-14.976	53.7218
109.103	2212830		108.737	2343560		-14.9756	53.7235
109.225	2209230		108.859	2343760		-14.9752	53.7252
109.347	2207680		108.981	2338930		-14.9748	53.7269
109.469	2203520		109.103	2341320		-14.9745	53.7286
109.592	2203240		109.225	2333410		-14.9741	53.7304
109.714	2202680		109.347	2333280		-14.9737	53.732
109.836	2197810		109.469	2326700		-14.9733	53.7337
109.958	2195430		109.592	2326440		-14.9729	53.7353
110.08	2189580		109.714	2322240		-14.9725	53.737
110.202	2184810		109.836	2322630		-14.9722	53.7385
110.324	2180580		109.958	2322790		-14.9718	53.7401
110.446	2178840		110.08	2316680		-14.9714	53.7418
110.568	2173170		110.202	2315930		-14.971	53.7434
110.69	2170320		110.324	2312770		-14.9706	53.7449
110.812	2167980		110.446	2311640		-14.9703	53.7465
110.934	2163810		110.568	2306590		-14.9699	53.7478
111.057	2161600		110.69	2306550		-14.9695	53.7491
111.179	2157070		110.812	2299900		-14.9691	53.7504
111.301	2154160		110.934	2299290		-14.9687	53.7515
111.423	2151350		111.057	2294960		-14.9684	53.7529
111.545	2151460		111.179	2295690		-14.968	53.7541
111.667	2146240		111.301	2290560		-14.9676	53.7555
111.789	2141790		111.423	2289620		-14.9672	53.7566
111.911	2138410		111.545	2286000		-14.9668	53.7578
112.033	2134520		111.667	2284970		-14.9664	53.7588
112.155	2133760		111.789	2285020		-14.9661	53.7598
112.277	2132930		111.911	2279730		-14.9657	53.7608
112.4	2130170		112.033	2277160		-14.9653	53.7619
112.522	2125810		112.155	2273070		-14.9649	53.763
112.644	2121830		112.277	2271420		-14.9645	53.7641
112.766	2118380		112.4	2268030		-14.9642	53.765
112.888	2116840		112.522	2267840		-14.9638	53.7659
113.01	2111180		112.644	2263090		-14.9634	53.7666
113.132	2108390		112.766	2262050		-14.963	53.7673
113.254	2106910		112.888	2258490		-14.9626	53.768
113.376	2103050		113.01	2259950		-14.9623	53.7688
113.498	2100800		113.132	2252950		-14.9619	53.7695
113.62	2097280		113.254	2251290		-14.9615	53.7702
113.742	2094950		113.376	2246230		-14.9611	53.7709
113.865	2093630		113.498	2244340		-14.9607	53.7715
113.987	2089780		113.62	2242780		-14.9603	53.7721
114.109	2083490		113.742	2240560		-14.96	53.7726
114.231	2080990		113.865	2238680		-14.9596	53.7731
114.353	2081360		113.987	2233330		-14.9592	53.7737
114.475	2077330		114.109	2232170		-14.9588	53.7742
114.597	2075210		114.231	2229130		-14.9584	53.7748
114.719	2072090		114.353	2228890		-14.9581	53.7753
114.841	2068450		114.475	2223410		-14.9577	53.7759
114.963	2066690		114.597	2223700		-14.9573	53.7764
115.085	2060670		114.719	2220920		-14.9569	53.7769
115.208	2056830		114.841	2222210		-14.9565	53.7775
115.33	2055790		114.963	2213960		-14.9562	53.778
115.452	2055520		115.085	2214510		-14.9558	53.7785
115.574	2050410		115.208	2212210		-14.9554	53.7791
115.696	2045720		115.33	2211360		-14.955	53.7796
115.818	2043300		115.452	2208190		-14.9546	53.7802
115.94	2039820		115.574	2204610		-14.9542	53.7809
116.062	2038770		115.696	2204140		-14.9539	53.7814
116.184	2036280		115.818	2201070		-14.9535	53.782
116.306	2033020		115.94	2202570		-14.9531	53.7825
116.428	2031260		116.062	2197230		-14.9527	53.7832
116.551	2029020		116.184	2195870		-14.9523	53.7838
116.673	2026130		116.306	2191320		-14.952	53.7845
116.795	2024220		116.428	2193650		-14.9516	53.7851
116.917	2020460		116.551	2188820		-14.9512	53.786
117.039	2015680		116.673	2189050		-14.9508	53.7869
117.161	2011230		116.795	2184800		-14.9504	53.7877
117.283	2010190		116.917	2182300		-14.95	53.7887
117.405	2006800		117.039	2178870		-14.9497	53.7896
117.527	2004620		117.161	2177750		-14.9493	53.7907
117.649	2006750		117.283	2173830		-14.9489	53.7917
117.771	2001400		117.405	2174460		-14.9485	53.7927
117.893	1995840		117.527	2172110		-14.9481	53.7938
118.016	1996910		117.649	2166490		-14.9478	53.7949
118.138	1997950		117.771	2167180		-14.9474	53.796
118.26	1993080		117.893	2158860		-14.947	53.7972
118.382	1989330		118.016	2159450		-14.9466	53.7983
118.504	1988180		118.138	2155950		-14.9462	53.7996
118.626	1984320		118.26	2158890		-14.9459	53.801
118.748	1978850		118.382	2154500		-14.9455	53.8024
118.87	1972690		118.504	2154420		-14.9451	53.8039
118.992	1972710		118.626	2151250		-14.9447	53.8055
119.114	1974090		118.748	2148740		-14.9443	53.8072
119.236	1971800		118.87	2146260		-14.9439	53.8089
119.359	1970310		118.992	2147730		-14.9436	53.8106
119.481	1963770		119.114	2144210		-14.9432	53.8125
119.603	1958710		119.236	2141230		-14.9428	53.8145
119.725	1957530		119.359	2141470		-14.9424	53.8163
119.847	1953890		119.481	2138640		-14.942	53.8183
119.969	1949770		119.603	2138310		-14.9417	53.8203
120.091	1948100		119.725	2130030		-14.9413	53.8224
120.213	1946370		119.847	2130110		-14.9409	53.8245
120.335	1942700		119.969	2127760		-14.9405	53.8268
120.457	1940050		120.091	2126790		-14.9401	53.829
120.579	1937220		120.213	2121760		-14.9398	53.8314
120.701	1935650		120.335	2124840		-14.9394	53.8338
120.824	1932800		120.457	2119040		-14.939	53.8363
120.946	1933800		120.579	2116980		-14.9386	53.8388
121.068	1932160		120.701	2112780		-14.9382	53.8414
121.19	1928590		120.824	2112090		-14.9378	53.8441
121.312	1928240		120.946	2110160		-14.9375	53.8468
121.434	1923490		121.068	2106880		-14.9371	53.8497
121.556	1922020		121.19	2106340		-14.9367	53.8525
121.678	1917400		121.312	2101870		-14.9363	53.8552
121.8	1911970		121.434	2102700		-14.9359	53.858
[truncated: 129,070 more rows]

## Sheet: XRD
LA powder			PolyLA			PolyLA-Na			PolyLA-Na/PolyLA-2-0.5			PolyLA-Na/PolyLA-2-0.8			PolyLA-Na/PolyLA-2-1
Angle	PSD		Angle	PSD		Angle	PSD		Angle	PSD		Angle	PSD		Angle	PSD
5	674		5	700		5	818		5	722		5	808		5	706
5.02046	688		5.02046	679		5.02046	839		5.02046	727		5.02046	765		5.02046	727
5.04093	712		5.04093	702		5.04093	800		5.04093	729		5.04093	757		5.04093	726
5.06139	707		5.06139	731		5.06139	816		5.06139	723		5.06139	749		5.06139	700
5.08186	661		5.08186	763		5.08186	763		5.08186	730		5.08186	724		5.08186	723
5.10232	694		5.10232	697		5.10232	837		5.10232	738		5.10232	796		5.10232	724
5.12279	719		5.12279	700		5.12279	796		5.12279	696		5.12279	742		5.12279	696
5.14325	708		5.14325	702		5.14325	781		5.14325	698		5.14325	739		5.14325	718
5.16372	638		5.16372	741		5.16372	772		5.16372	720		5.16372	758		5.16372	682
5.18418	733		5.18418	678		5.18418	766		5.18418	692		5.18418	759		5.18418	697
5.20464	681		5.20464	686		5.20464	784		5.20464	668		5.20464	796		5.20464	727
5.22511	605		5.22511	686		5.22511	801		5.22511	705		5.22511	748		5.22511	744
5.24557	622		5.24557	753		5.24557	820		5.24557	733		5.24557	741		5.24557	688
5.26604	641		5.26604	657		5.26604	793		5.26604	757		5.26604	738		5.26604	679
5.2865	627		5.2865	688		5.2865	774		5.2865	707		5.2865	737		5.2865	724
5.30697	615		5.30697	716		5.30697	790		5.30697	735		5.30697	679		5.30697	703
5.32743	645		5.32743	704		5.32743	732		5.32743	711		5.32743	735		5.32743	767
5.3479	600		5.3479	692		5.3479	804		5.3479	686		5.3479	723		5.3479	706
5.36836	642		5.36836	692		5.36836	730		5.36836	702		5.36836	696		5.36836	662
5.38882	665		5.38882	699		5.38882	708		5.38882	685		5.38882	668		5.38882	684
5.40929	609		5.40929	716		5.40929	792		5.40929	691		5.40929	685		5.40929	656
5.42975	667		5.42975	682		5.42975	790		5.42975	673		5.42975	715		5.42975	685
5.45022	624		5.45022	679		5.45022	734		5.45022	719		5.45022	738		5.45022	705
5.47068	598		5.47068	675		5.47068	770		5.47068	648		5.47068	676		5.47068	658
5.49115	616		5.49115	622		5.49115	816		5.49115	691		5.49115	678		5.49115	651
5.51161	645		5.51161	652		5.51161	724		5.51161	619		5.51161	650		5.51161	665
5.53208	645		5.53208	659		5.53208	715		5.53208	664		5.53208	702		5.53208	684
5.55254	613		5.55254	639		5.55254	756		5.55254	645		5.55254	685		5.55254	691
5.573	631		5.573	696		5.573	686		5.573	671		5.573	672		5.573	635
5.59347	647		5.59347	635		5.59347	736		5.59347	699		5.59347	688		5.59347	638
5.61393	614		5.61393	597		5.61393	739		5.61393	704		5.61393	677		5.61393	703
5.6344	584		5.6344	628		5.6344	703		5.6344	625		5.6344	676		5.6344	606
5.65486	626		5.65486	614		5.65486	782		5.65486	654		5.65486	692		5.65486	604
5.67533	651		5.67533	610		5.67533	745		5.67533	661		5.67533	662		5.67533	644
5.69579	601		5.69579	678		5.69579	738		5.69579	602		5.69579	653		5.69579	631
5.71626	593		5.71626	635		5.71626	736		5.71626	680		5.71626	644		5.71626	604
5.73672	619		5.73672	641		5.73672	726		5.73672	647		5.73672	650		5.73672	615
5.75718	635		5.75718	653		5.75718	742		5.75718	613		5.75718	658		5.75718	669
5.77765	573		5.77765	617		5.77765	661		5.77765	647		5.77765	679		5.77765	672
5.79811	610		5.79811	622		5.79811	697		5.79811	604		5.79811	642		5.79811	675
5.81858	589		5.81858	613		5.81858	747		5.81858	648		5.81858	660		5.81858	583
5.83904	604		5.83904	650		5.83904	681		5.83904	600		5.83904	611		5.83904	598
5.85951	589		5.85951	650		5.85951	676		5.85951	633		5.85951	685		5.85951	635
5.87997	551		5.87997	637		5.87997	722		5.87997	639		5.87997	614		5.87997	628
5.90044	495		5.90044	653		5.90044	705		5.90044	641		5.90044	661		5.90044	586
5.9209	573		5.9209	562		5.9209	650		5.9209	622		5.9209	648		5.9209	601
5.94136	616		5.94136	650		5.94136	705		5.94136	664		5.94136	654		5.94136	589
5.96183	575		5.96183	620		5.96183	660		5.96183	610		5.96183	675		5.96183	598
5.98229	587		5.98229	613		5.98229	675		5.98229	664		5.98229	647		5.98229	632
6.00276	541		6.00276	635		6.00276	678		6.00276	609		6.00276	628		6.00276	574
6.02322	609		6.02322	657		6.02322	671		6.02322	620		6.02322	689		6.02322	577
6.04369	561		6.04369	580		6.04369	705		6.04369	577		6.04369	662		6.04369	619
6.06415	587		6.06415	631		6.06415	682		6.06415	610		6.06415	650		6.06415	629
6.08462	568		6.08462	655		6.08462	701		6.08462	600		6.08462	667		6.08462	596
6.10508	602		6.10508	591		6.10508	679		6.10508	589		6.10508	615		6.10508	575
6.12554	549		6.12554	641		6.12554	628		6.12554	600		6.12554	614		6.12554	608
6.14601	583		6.14601	575		6.14601	666		6.14601	652		6.14601	671		6.14601	558
6.16647	572		6.16647	609		6.16647	685		6.16647	614		6.16647	604		6.16647	576
6.18694	541		6.18694	615		6.18694	674		6.18694	616		6.18694	603		6.18694	598
6.2074	571		6.2074	616		6.2074	636		6.2074	633		6.2074	598		6.2074	607
6.22787	569		6.22787	579		6.22787	638		6.22787	519		6.22787	642		6.22787	581
6.24833	570		6.24833	616		6.24833	652		6.24833	640		6.24833	608		6.24833	615
6.2688	563		6.2688	607		6.2688	647		6.2688	619		6.2688	635		6.2688	605
6.28926	574		6.28926	574		6.28926	686		6.28926	613		6.28926	612		6.28926	547
6.30972	562		6.30972	531		6.30972	694		6.30972	615		6.30972	607		6.30972	604
6.33019	577		6.33019	576		6.33019	635		6.33019	655		6.33019	653		6.33019	612
6.35065	562		6.35065	593		6.35065	659		6.35065	566		6.35065	618		6.35065	549
6.37112	538		6.37112	599		6.37112	654		6.37112	543		6.37112	642		6.37112	530
6.39158	528		6.39158	596		6.39158	681		6.39158	583		6.39158	629		6.39158	554
6.41205	555		6.41205	623		6.41205	598		6.41205	637		6.41205	563		6.41205	562
6.43251	554		6.43251	592		6.43251	625		6.43251	576		6.43251	563		6.43251	570
6.45298	599		6.45298	576		6.45298	635		6.45298	556		6.45298	572		6.45298	593
6.47344	581		6.47344	598		6.47344	607		6.47344	587		6.47344	587		6.47344	560
6.4939	563		6.4939	540		6.4939	624		6.4939	570		6.4939	627		6.4939	592
6.51437	537		6.51437	600		6.51437	625		6.51437	549		6.51437	581		6.51437	589
6.53483	569		6.53483	581		6.53483	653		6.53483	602		6.53483	604		6.53483	606
6.5553	534		6.5553	536		6.5553	575		6.5553	569		6.5553	558		6.5553	514
6.57576	526		6.57576	583		6.57576	641		6.57576	552		6.57576	559		6.57576	534
6.59623	541		6.59623	594		6.59623	614		6.59623	583		6.59623	589		6.59623	537
6.61669	551		6.61669	535		6.61669	587		6.61669	577		6.61669	564		6.61669	524
6.63716	550		6.63716	567		6.63716	646		6.63716	607		6.63716	611		6.63716	502
6.65762	548		6.65762	554		6.65762	629		6.65762	530		6.65762	551		6.65762	526
6.67808	558		6.67808	592		6.67808	606		6.67808	576		6.67808	587		6.67808	580
6.69855	551		6.69855	553		6.69855	616		6.69855	575		6.69855	526		6.69855	559
6.71901	557		6.71901	547		6.71901	615		6.71901	563		6.71901	581		6.71901	565
6.73948	518		6.73948	574		6.73948	629		6.73948	569		6.73948	605		6.73948	554
6.75994	518		6.75994	566		6.75994	649		6.75994	598		6.75994	578		6.75994	564
6.78041	511		6.78041	557		6.78041	622		6.78041	565		6.78041	577		6.78041	503
6.80087	533		6.80087	540		6.80087	636		6.80087	538		6.80087	560		6.80087	519
6.82134	535		6.82134	583		6.82134	648		6.82134	542		6.82134	560		6.82134	525
6.8418	519		6.8418	534		6.8418	593		6.8418	591		6.8418	587		6.8418	546
6.86226	523		6.86226	546		6.86226	634		6.86226	538		6.86226	534		6.86226	499
6.88273	526		6.88273	542		6.88273	604		6.88273	566		6.88273	515		6.88273	517
6.90319	522		6.90319	561		6.90319	597		6.90319	589		6.90319	575		6.90319	548
6.92366	514		6.92366	602		6.92366	651		6.92366	589		6.92366	549		6.92366	500
6.94412	526		6.94412	539		6.94412	597		6.94412	504		6.94412	561		6.94412	531
6.96459	498		6.96459	538		6.96459	584		6.96459	563		6.96459	567		6.96459	564
6.98505	497		6.98505	543		6.98505	554		6.98505	523		6.98505	541		6.98505	513
7.00552	483		7.00552	533		7.00552	578		7.00552	590		7.00552	546		7.00552	483
7.02598	537		7.02598	547		7.02598	589		7.02598	540		7.02598	590		7.02598	500
7.04644	500		7.04644	527		7.04644	544		7.04644	534		7.04644	531		7.04644	537
7.06691	467		7.06691	538		7.06691	590		7.06691	556		7.06691	568		7.06691	517
7.08737	524		7.08737	529		7.08737	566		7.08737	508		7.08737	548		7.08737	469
7.10784	467		7.10784	501		7.10784	610		7.10784	583		7.10784	551		7.10784	514
7.1283	487		7.1283	532		7.1283	604		7.1283	561		7.1283	538		7.1283	510
7.14877	493		7.14877	564		7.14877	581		7.14877	591		7.14877	571		7.14877	532
7.16923	532		7.16923	552		7.16923	612		7.16923	536		7.16923	521		7.16923	510
7.1897	488		7.1897	511		7.1897	582		7.1897	568		7.1897	535		7.1897	471
7.21016	458		7.21016	528		7.21016	588		7.21016	527		7.21016	559		7.21016	497
7.23062	500		7.23062	539		7.23062	593		7.23062	515		7.23062	579		7.23062	514
7.25109	492		7.25109	570		7.25109	600		7.25109	521		7.25109	516		7.25109	526
7.27155	504		7.27155	561		7.27155	588		7.27155	483		7.27155	545		7.27155	503
7.29202	519		7.29202	472		7.29202	573		7.29202	524		7.29202	521		7.29202	495
7.31248	473		7.31248	507		7.31248	590		7.31248	534		7.31248	513		7.31248	493
7.33295	460		7.33295	488		7.33295	602		7.33295	492		7.33295	504		7.33295	472
7.35341	534		7.35341	510		7.35341	529		7.35341	517		7.35341	569		7.35341	526
7.37388	498		7.37388	511		7.37388	622		7.37388	524		7.37388	539		7.37388	518
7.39434	507		7.39434	524		7.39434	581		7.39434	503		7.39434	515		7.39434	476
7.4148	494		7.4148	511		7.4148	564		7.4148	509		7.4148	494		7.4148	488
7.43527	498		7.43527	469		7.43527	554		7.43527	519		7.43527	547		7.43527	490
7.45573	470		7.45573	511		7.45573	576		7.45573	517		7.45573	552		7.45573	525
7.4762	437		7.4762	512		7.4762	604		7.4762	552		7.4762	469		7.4762	485
7.49666	493		7.49666	515		7.49666	563		7.49666	510		7.49666	548		7.49666	467
7.51713	485		7.51713	522		7.51713	544		7.51713	541		7.51713	529		7.51713	550
7.53759	501		7.53759	493		7.53759	549		7.53759	511		7.53759	530		7.53759	492
7.55806	492		7.55806	516		7.55806	614		7.55806	522		7.55806	511		7.55806	479
7.57852	492		7.57852	493		7.57852	578		7.57852	492		7.57852	525		7.57852	493
7.59898	522		7.59898	487		7.59898	601		7.59898	489		7.59898	574		7.59898	508
7.61945	515		7.61945	474		7.61945	594		7.61945	520		7.61945	522		7.61945	533
7.63991	488		7.63991	470		7.63991	626		7.63991	585		7.63991	527		7.63991	431
7.66038	515		7.66038	488		7.66038	656		7.66038	535		7.66038	478		7.66038	460
7.68084	565		7.68084	520		7.68084	602		7.68084	536		7.68084	540		7.68084	479
7.70131	534		7.70131	486		7.70131	670		7.70131	549		7.70131	538		7.70131	518
7.72177	561		7.72177	499		7.72177	730		7.72177	518		7.72177	495		7.72177	489
7.74224	574		7.74224	547		7.74224	681		7.74224	560		7.74224	576		7.74224	485
7.7627	606		7.7627	477		7.7627	740		7.7627	554		7.7627	569		7.7627	433
7.78316	612		7.78316	513		7.78316	804		7.78316	526		7.78316	545		7.78316	477
7.80363	660		7.80363	471		7.80363	876		7.80363	547		7.80363	526		7.80363	453
7.82409	690		7.82409	449		7.82409	924		7.82409	578		7.82409	525		7.82409	474
7.84456	720		7.84456	512		7.84456	999		7.84456	587		7.84456	528		7.84456	492
7.86502	921		7.86502	508		7.86502	1210		7.86502	600		7.86502	524		7.86502	463
7.88549	1053		7.88549	458		7.88549	1388		7.88549	579		7.88549	578		7.88549	459
7.90595	1252		7.90595	509		7.90595	1538		7.90595	624		7.90595	559		7.90595	484
7.92642	1291		7.92642	491		7.92642	1781		7.92642	663		7.92642	560		7.92642	496
7.94688	1300		7.94688	501		7.94688	2238		7.94688	555		7.94688	563		7.94688	480
7.96734	1324		7.96734	484		7.96734	2671		7.96734	669		7.96734	556		7.96734	458
7.98781	1224		7.98781	431		7.98781	3076		7.98781	679		7.98781	525		7.98781	456
8.00827	1100		8.00827	480		8.00827	3665		8.00827	628		8.00827	546		8.00827	453
8.02874	718		8.02874	486		8.02874	3979		8.02874	579		8.02874	512		8.02874	469
8.0492	559		8.0492	457		8.0492	4307		8.0492	575		8.0492	533		8.0492	479
8.06967	547		8.06967	494		8.06967	3920		8.06967	565		8.06967	569		8.06967	492
8.09013	512		8.09013	497		8.09013	3427		8.09013	542		8.09013	507		8.09013	460
8.1106	498		8.1106	474		8.1106	2727		8.1106	509		8.1106	532		8.1106	440
8.13106	514		8.13106	423		8.13106	2175		8.13106	521		8.13106	499		8.13106	504
8.15152	432		8.15152	483		8.15152	1831		8.15152	510		8.15152	495		8.15152	499
8.17199	467		8.17199	463		8.17199	1532		8.17199	560		8.17199	558		8.17199	417
8.19245	477		8.19245	479		8.19245	1309		8.19245	511		8.19245	568		8.19245	471
8.21292	424		8.21292	476		8.21292	1115		8.21292	503		8.21292	543		8.21292	475
8.23338	454		8.23338	451		8.23338	1037		8.23338	516		8.23338	500		8.23338	489
8.25385	496		8.25385	505		8.25385	896		8.25385	481		8.25385	501		8.25385	446
8.27431	476		8.27431	491		8.27431	903		8.27431	497		8.27431	469		8.27431	462
8.29478	446		8.29478	486		8.29478	769		8.29478	551		8.29478	542		8.29478	451
8.31524	462		8.31524	425		8.31524	806		8.31524	546		8.31524	527		8.31524	445
8.3357	470		8.3357	431		8.3357	745		8.3357	516		8.3357	534		8.3357	442
8.35617	476		8.35617	496		8.35617	734		8.35617	496		8.35617	524		8.35617	431
8.37663	432		8.37663	479		8.37663	638		8.37663	561		8.37663	512		8.37663	430
8.3971	439		8.3971	463		8.3971	626		8.3971	488		8.3971	491		8.3971	408
8.41756	444		8.41756	483		8.41756	624		8.41756	506		8.41756	491		8.41756	467
8.43803	432		8.43803	461		8.43803	663		8.43803	539		8.43803	522		8.43803	465
8.45849	456		8.45849	414		8.45849	605		8.45849	550		8.45849	543		8.45849	385
8.47896	420		8.47896	449		8.47896	621		8.47896	535		8.47896	496		8.47896	428
8.49942	459		8.49942	447		8.49942	582		8.49942	497		8.49942	515		8.49942	435
8.51988	469		8.51988	446		8.51988	592		8.51988	550		8.51988	546		8.51988	454
8.54035	432		8.54035	439		8.54035	576		8.54035	548		8.54035	553		8.54035	443
8.56081	441		8.56081	393		8.56081	543		8.56081	553		8.56081	498		8.56081	403
8.58128	437		8.58128	439		8.58128	530		8.58128	541		8.58128	504		8.58128	434
8.60174	442		8.60174	419		8.60174	528		8.60174	558		8.60174	512		8.60174	466
8.62221	464		8.62221	455		8.62221	510		8.62221	525		8.62221	551		8.62221	428
8.64267	501		8.64267	433		8.64267	513		8.64267	521		8.64267	488		8.64267	429
8.66314	474		8.66314	389		8.66314	528		8.66314	524		8.66314	475		8.66314	433
8.6836	450		8.6836	420		8.6836	530		8.6836	501		8.6836	521		8.6836	425
8.70406	452		8.70406	440		8.70406	539		8.70406	491		8.70406	524		8.70406	428
8.72453	438		8.72453	388		8.72453	541		8.72453	459		8.72453	521		8.72453	427
8.74499	455		8.74499	416		8.74499	482		8.74499	474		8.74499	538		8.74499	393
8.76546	476		8.76546	419		8.76546	504		8.76546	479		8.76546	541		8.76546	423
8.78592	458		8.78592	449		8.78592	481		8.78592	427		8.78592	530		8.78592	437
8.80639	434		8.80639	438		8.80639	496		8.80639	506		8.80639	536		8.80639	451
8.82685	443		8.82685	435		8.82685	547		8.82685	462		8.82685	538		8.82685	422
8.84732	419		8.84732	415		8.84732	495		8.84732	454		8.84732	538		8.84732	413
8.86778	422		8.86778	442		8.86778	525		8.86778	505		8.86778	527		8.86778	463
8.88824	464		8.88824	415		8.88824	490		8.88824	476		8.88824	540		8.88824	396
8.90871	485		8.90871	423		8.90871	489		8.90871	473		8.90871	573		8.90871	418
8.92917	412		8.92917	451		8.92917	505		8.92917	540		8.92917	571		8.92917	422
8.94964	409		8.94964	439		8.94964	514		8.94964	447		8.94964	553		8.94964	418
8.9701	424		8.9701	401		8.9701	463		8.9701	497		8.9701	554		8.9701	461
8.99057	448		8.99057	403		8.99057	481		8.99057	429		8.99057	534		8.99057	434
9.01103	424		9.01103	459		9.01103	482		9.01103	457		9.01103	547		9.01103	416
9.0315	426		9.0315	381		9.0315	509		9.0315	467		9.0315	500		9.0315	433
9.05196	484		9.05196	406		9.05196	479		9.05196	475		9.05196	556		9.05196	432
9.07242	429		9.07242	444		9.07242	492		9.07242	436		9.07242	516		9.07242	395
9.09289	450		9.09289	382		9.09289	490		9.09289	446		9.09289	495		9.09289	384
9.11335	415		9.11335	397		9.11335	504		9.11335	415		9.11335	536		9.11335	383
9.13382	428		9.13382	435		9.13382	491		9.13382	437		9.13382	509		9.13382	390
9.15428	406		9.15428	406		9.15428	495		9.15428	446		9.15428	482		9.15428	392
9.17475	436		9.17475	404		9.17475	474		9.17475	460		9.17475	506		9.17475	411
9.19521	439		9.19521	416		9.19521	471		9.19521	438		9.19521	500		9.19521	380
9.21568	448		9.21568	414		9.21568	519		9.21568	453		9.21568	502		9.21568	397
9.23614	443		9.23614	413		9.23614	481		9.23614	447		9.23614	469		9.23614	433
9.2566	445		9.2566	396		9.2566	482		9.2566	437		9.2566	467		9.2566	434
9.27707	432		9.27707	404		9.27707	472		9.27707	450		9.27707	497		9.27707	409
9.29753	395		9.29753	378		9.29753	467		9.29753	448		9.29753	460		9.29753	374
9.318	409		9.318	367		9.318	476		9.318	426		9.318	485		9.318	394
9.33846	431		9.33846	378		9.33846	427		9.33846	415		9.33846	458		9.33846	423
9.35893	416		9.35893	393		9.35893	430		9.35893	458		9.35893	465		9.35893	382
9.37939	448		9.37939	407		9.37939	461		9.37939	442		9.37939	460		9.37939	375
9.39986	437		9.39986	385		9.39986	439		9.39986	440		9.39986	466		9.39986	376
9.42032	415		9.42032	389		9.42032	461		9.42032	433		9.42032	426		9.42032	361
9.44078	451		9.44078	385		9.44078	470		9.44078	430		9.44078	460		9.44078	408
9.46125	448		9.46125	381		9.46125	435		9.46125	432		9.46125	424		9.46125	394
9.48171	396		9.48171	379		9.48171	446		9.48171	415		9.48171	416		9.48171	407
9.50218	413		9.50218	418		9.50218	440		9.50218	423		9.50218	455		9.50218	381
9.52264	422		9.52264	423		9.52264	435		9.52264	412		9.52264	448		9.52264	381
9.54311	397		9.54311	375		9.54311	462		9.54311	426		9.54311	415		9.54311	360
9.56357	428		9.56357	396		9.56357	448		9.56357	420		9.56357	446		9.56357	387
9.58404	410		9.58404	371		9.58404	483		9.58404	455		9.58404	489		9.58404	381
9.6045	406		9.6045	410		9.6045	421		9.6045	404		9.6045	455		9.6045	369
9.62496	428		9.62496	405		9.62496	456		9.62496	478		9.62496	407		9.62496	400
9.64543	392		9.64543	383		9.64543	456		9.64543	421		9.64543	441		9.64543	412
9.66589	371		9.66589	416		9.66589	490		9.66589	440		9.66589	472		9.66589	398
9.68636	412		9.68636	372		9.68636	421		9.68636	429		9.68636	497		9.68636	419
9.70682	447		9.70682	390		9.70682	457		9.70682	410		9.70682	447		9.70682	373
9.72729	434		9.72729	344		9.72729	449		9.72729	409		9.72729	426		9.72729	397
9.74775	413		9.74775	383		9.74775	440		9.74775	373		9.74775	427		9.74775	394
9.76822	399		9.76822	371		9.76822	457		9.76822	414		9.76822	410		9.76822	378
9.78868	424		9.78868	428		9.78868	429		9.78868	429		9.78868	409		9.78868	378
9.80914	410		9.80914	346		9.80914	490		9.80914	389		9.80914	432		9.80914	380
9.82961	397		9.82961	389		9.82961	469		9.82961	436		9.82961	406		9.82961	393
9.85007	399		9.85007	398		9.85007	427		9.85007	381		9.85007	432		9.85007	394
9.87054	415		9.87054	395		9.87054	450		9.87054	422		9.87054	398		9.87054	402
9.891	404		9.891	428		9.891	433		9.891	391		9.891	367		9.891	357
9.91147	415		9.91147	381		9.91147	480		9.91147	417		9.91147	421		9.91147	404
9.93193	398		9.93193	382		9.93193	457		9.93193	421		9.93193	390		9.93193	380
9.9524	423		9.9524	372		9.9524	442		9.9524	371		9.9524	403		9.9524	332
9.97286	455		9.97286	387		9.97286	456		9.97286	414		9.97286	431		9.97286	352
9.99332	390		9.99332	382		9.99332	453		9.99332	445		9.99332	401		9.99332	380
10.0138	383		10.0138	349		10.0138	448		10.0138	384		10.0138	433		10.0138	379
10.0343	413		10.0343	377		10.0343	449		10.0343	377		10.0343	413		10.0343	362
10.0547	403		10.0547	410		10.0547	466		10.0547	448		10.0547	403		10.0547	363
10.0752	387		10.0752	351		10.0752	438		10.0752	417		10.0752	440		10.0752	383
10.0956	369		10.0956	356		10.0956	421		10.0956	423		10.0956	428		10.0956	351
10.1161	402		10.1161	401		10.1161	441		10.1161	410		10.1161	411		10.1161	351
10.1366	410		10.1366	349		10.1366	450		10.1366	378		10.1366	402		10.1366	356
10.157	382		10.157	366		10.157	408		10.157	400		10.157	431		10.157	360
10.1775	417		10.1775	371		10.1775	427		10.1775	433		10.1775	452		10.1775	339
10.198	369		10.198	414		10.198	429		10.198	387		10.198	416		10.198	362
10.2184	412		10.2184	365		10.2184	434		10.2184	388		10.2184	446		10.2184	400
10.2389	398		10.2389	354		10.2389	415		10.2389	386		10.2389	408		10.2389	366
10.2594	370		10.2594	359		10.2594	389		10.2594	414		10.2594	411		10.2594	394
10.2798	434		10.2798	398		10.2798	456		10.2798	436		10.2798	396		10.2798	368
10.3003	401		10.3003	368		10.3003	436		10.3003	363		10.3003	402		10.3003	399
10.3208	385		10.3208	331		10.3208	432		10.3208	395		10.3208	390		10.3208	364
10.3412	383		10.3412	364		10.3412	424		10.3412	390		10.3412	388		10.3412	378
10.3617	386		10.3617	415		10.3617	471		10.3617	373		10.3617	383		10.3617	351
10.3821	381		10.3821	366		10.3821	421		10.3821	378		10.3821	451		10.3821	327
10.4026	352		10.4026	397		10.4026	427		10.4026	345		10.4026	399		10.4026	382
10.4231	397		10.4231	362		10.4231	457		10.4231	394		10.4231	402		10.4231	336
10.4435	399		10.4435	379		10.4435	423		10.4435	389		10.4435	395		10.4435	355
10.464	388		10.464	395		10.464	386		10.464	394		10.464	388		10.464	340
10.4845	394		10.4845	373		10.4845	437		10.4845	395		10.4845	415		10.4845	360
10.5049	377		10.5049	372		10.5049	445		10.5049	395		10.5049	404		10.5049	341
10.5254	386		10.5254	366		10.5254	433		10.5254	401		10.5254	356		10.5254	372
10.5459	370		10.5459	359		10.5459	408		10.5459	389		10.5459	371		10.5459	359
10.5663	359		10.5663	327		10.5663	419		10.5663	381		10.5663	403		10.5663	396
10.5868	365		10.5868	410		10.5868	445		10.5868	378		10.5868	401		10.5868	341
10.6073	387		10.6073	352		10.6073	424		10.6073	386		10.6073	400		10.6073	390
10.6277	369		10.6277	350		10.6277	427		10.6277	423		10.6277	381		10.6277	383
10.6482	394		10.6482	385		10.6482	419		10.6482	424		10.6482	394		10.6482	365
10.6687	359		10.6687	361		10.6687	431		10.6687	404		10.6687	395		10.6687	393
10.6891	345		10.6891	373		10.6891	432		10.6891	388		10.6891	395		10.6891	357
10.7096	348		10.7096	350		10.7096	401		10.7096	415		10.7096	403		10.7096	364
10.73	392		10.73	310		10.73	383		10.73	350		10.73	394		10.73	360
10.7505	352		10.7505	329		10.7505	433		10.7505	395		10.7505	357		10.7505	348
10.771	390		10.771	357		10.771	387		10.771	407		10.771	400		10.771	344
10.7914	408		10.7914	340		10.7914	415		10.7914	391		10.7914	406		10.7914	376
10.8119	347		10.8119	360		10.8119	381		10.8119	366		10.8119	394		10.8119	310
10.8324	342		10.8324	344		10.8324	405		10.8324	373		10.8324	364		10.8324	309
10.8528	357		10.8528	340		10.8528	415		10.8528	375		10.8528	373		10.8528	320
10.8733	395		10.8733	313		10.8733	414		10.8733	374		10.8733	361		10.8733	376
10.8938	390		10.8938	373		10.8938	403		10.8938	390		10.8938	411		10.8938	355
10.9142	348		10.9142	346		10.9142	401		10.9142	402		10.9142	382		10.9142	373
10.9347	339		10.9347	332		10.9347	395		10.9347	399		10.9347	407		10.9347	322
10.9552	361		10.9552	363		10.9552	385		10.9552	408		10.9552	362		10.9552	299
10.9756	390		10.9756	363		10.9756	420		10.9756	348		10.9756	373		10.9756	317
10.9961	385		10.9961	368		10.9961	426		10.9961	374		10.9961	379		10.9961	348
11.0165	352		11.0165	355		11.0165	400		11.0165	346		11.0165	381		11.0165	351
11.037	385		11.037	314		11.037	405		11.037	379		11.037	392		11.037	350
11.0575	359		11.0575	382		11.0575	425		11.0575	350		11.0575	337		11.0575	371
11.0779	388		11.0779	323		11.0779	366		11.0779	400		11.0779	381		11.0779	390
11.0984	391		11.0984	334		11.0984	391		11.0984	374		11.0984	363		11.0984	346
11.1189	377		11.1189	360		11.1189	412		11.1189	360		11.1189	359		11.1189	354
11.1393	394		11.1393	317		11.1393	399		11.1393	365		11.1393	369		11.1393	357
11.1598	340		11.1598	340		11.1598	422		11.1598	341		11.1598	443		11.1598	343
11.1803	373		11.1803	359		11.1803	379		11.1803	374		11.1803	356		11.1803	299
11.2007	332		11.2007	357		11.2007	404		11.2007	370		11.2007	359		11.2007	326
11.2212	344		11.2212	330		11.2212	414		11.2212	386		11.2212	360		11.2212	342
11.2417	390		11.2417	369		11.2417	368		11.2417	385		11.2417	387		11.2417	364
11.2621	337		11.2621	306		11.2621	350		11.2621	374		11.2621	370		11.2621	345
11.2826	369		11.2826	307		11.2826	459		11.2826	347		11.2826	381		11.2826	346
11.303	373		11.303	346		11.303	405		11.303	364		11.303	382		11.303	318
11.3235	371		11.3235	360		11.3235	352		11.3235	382		11.3235	403		11.3235	353
11.344	352		11.344	339		11.344	427		11.344	363		11.344	354		11.344	354
11.3644	361		11.3644	337		11.3644	393		11.3644	368		11.3644	404		11.3644	321
11.3849	360		11.3849	302		11.3849	402		11.3849	400		11.3849	366		11.3849	324
11.4054	365		11.4054	320		11.4054	389		11.4054	355		11.4054	367		11.4054	337
11.4258	375		11.4258	359		11.4258	411		11.4258	323		11.4258	335		11.4258	323
11.4463	380		11.4463	330		11.4463	375		11.4463	380		11.4463	384		11.4463	321
11.4668	383		11.4668	322		11.4668	382		11.4668	361		11.4668	389		11.4668	376
11.4872	360		11.4872	322		11.4872	355		11.4872	357		11.4872	364		11.4872	359
11.5077	373		11.5077	314		11.5077	418		11.5077	374		11.5077	383		11.5077	323
11.5282	342		11.5282	324		11.5282	387		11.5282	361		11.5282	348		11.5282	308
11.5486	346		11.5486	324		11.5486	423		11.5486	341		11.5486	328		11.5486	356
11.5691	367		11.5691	318		11.5691	344		11.5691	358		11.5691	357		11.5691	330
11.5896	356		11.5896	345		11.5896	390		11.5896	327		11.5896	363		11.5896	333
11.61	390		11.61	322		11.61	407		11.61	361		11.61	342		11.61	357
11.6305	355		11.6305	307		11.6305	394		11.6305	354		11.6305	346		11.6305	348
11.6509	342		11.6509	323		11.6509	405		11.6509	358		11.6509	370		11.6509	324
11.6714	361		11.6714	349		11.6714	426		11.6714	347		11.6714	341		11.6714	320
11.6919	383		11.6919	352		11.6919	397		11.6919	354		11.6919	387		11.6919	329
11.7123	366		11.7123	319		11.7123	408		11.7123	372		11.7123	388		11.7123	350
11.7328	409		11.7328	326		11.7328	411		11.7328	374		11.7328	378		11.7328	296
11.7533	363		11.7533	360		11.7533	469		11.7533	389		11.7533	391		11.7533	343
11.7737	401		11.7737	304		11.7737	419		11.7737	374		11.7737	402		11.7737	318
11.7942	440		11.7942	340		11.7942	428		11.7942	371		11.7942	383		11.7942	317
11.8147	396		11.8147	344		11.8147	443		11.8147	347		11.8147	352		11.8147	363
11.8351	453		11.8351	308		11.8351	459		11.8351	362		11.8351	338		11.8351	319
11.8556	453		11.8556	346		11.8556	483		11.8556	394		11.8556	333		11.8556	349
11.8761	528		11.8761	337		11.8761	478		11.8761	393		11.8761	372		11.8761	330
11.8965	626		11.8965	380		11.8965	475		11.8965	393		11.8965	352		11.8965	366
11.917	683		11.917	337		11.917	515		11.917	399		11.917	385		11.917	309
11.9374	711		11.9374	338		11.9374	562		11.9374	376		11.9374	359		11.9374	320
11.9579	723		11.9579	349		11.9579	628		11.9579	369		11.9579	406		11.9579	351
11.9784	607		11.9784	349		11.9784	609		11.9784	388		11.9784	372		11.9784	324
11.9988	523		11.9988	363		11.9988	607		11.9988	382		11.9988	340		11.9988	302
12.0193	405		12.0193	349		12.0193	651		12.0193	422		12.0193	377		12.0193	313
12.0398	406		12.0398	350		12.0398	678		12.0398	433		12.0398	389		12.0398	345
12.0602	347		12.0602	318		12.0602	705		12.0602	425		12.0602	320		12.0602	285
12.0807	309		12.0807	362		12.0807	830		12.0807	450		12.0807	377		12.0807	347
12.1012	345		12.1012	345		12.1012	858		12.1012	488		12.1012	393		12.1012	354
12.1216	341		12.1216	333		12.1216	925		12.1216	418		12.1216	367		12.1216	342
12.1421	343		12.1421	328		12.1421	1064		12.1421	432		12.1421	373		12.1421	289
12.1626	315		12.1626	338		12.1626	1092		12.1626	405		12.1626	379		12.1626	291
12.183	334		12.183	328		12.183	1134		12.183	403		12.183	359		12.183	340
12.2035	347		12.2035	306		12.2035	1156		12.2035	388		12.2035	357		12.2035	313
12.2239	356		12.2239	311		12.2239	1097		12.2239	371		12.2239	338		12.2239	312
12.2444	355		12.2444	312		12.2444	1057		12.2444	370		12.2444	364		12.2444	326
12.2649	328		12.2649	323		12.2649	1014		12.2649	365		12.2649	368		12.2649	304
12.2853	348		12.2853	302		12.2853	900		12.2853	377		12.2853	374		12.2853	297
12.3058	361		12.3058	287		12.3058	821		12.3058	350		12.3058	376		12.3058	289
12.3263	376		12.3263	318		12.3263	675		12.3263	387		12.3263	378		12.3263	307
12.3467	363		12.3467	307		12.3467	638		12.3467	341		12.3467	346		12.3467	317
12.3672	326		12.3672	333		12.3672	596		12.3672	386		12.3672	366		12.3672	320
12.3877	329		12.3877	283		12.3877	580		12.3877	358		12.3877	353		12.3877	330
12.4081	335		12.4081	301		12.4081	498		12.4081	335		12.4081	373		12.4081	306
12.4286	336		12.4286	301		12.4286	509		12.4286	370		12.4286	356		12.4286	315
12.4491	321		12.4491	322		12.4491	488		12.4491	368		12.4491	377		12.4491	294
12.4695	343		12.4695	329		12.4695	433		12.4695	347		12.4695	362		12.4695	349
12.49	342		12.49	316		12.49	436		12.49	337		12.49	321		12.49	337
12.5105	351		12.5105	311		12.5105	439		12.5105	343		12.5105	348		12.5105	331
12.5309	341		12.5309	311		12.5309	410		12.5309	346		12.5309	336		12.5309	320
12.5514	349		12.5514	291		12.5514	428		12.5514	354		12.5514	370		12.5514	317
12.5718	337		12.5718	329		12.5718	409		12.5718	376		12.5718	323		12.5718	293
12.5923	320		12.5923	319		12.5923	390		12.5923	356		12.5923	335		12.5923	298
12.6128	300		12.6128	270		12.6128	412		12.6128	336		12.6128	375		12.6128	349
12.6332	353		12.6332	317		12.6332	368		12.6332	338		12.6332	361		12.6332	336
12.6537	336		12.6537	315		12.6537	404		12.6537	332		12.6537	369		12.6537	300
12.6742	309		12.6742	321		12.6742	382		12.6742	379		12.6742	349		12.6742	301
12.6946	349		12.6946	299		12.6946	338		12.6946	337		12.6946	364		12.6946	301
12.7151	356		12.7151	304		12.7151	371		12.7151	347		12.7151	356		12.7151	332
12.7356	340		12.7356	296		12.7356	376		12.7356	356		12.7356	359		12.7356	328
12.756	313		12.756	289		12.756	361		12.756	328		12.756	374		12.756	324
12.7765	308		12.7765	296		12.7765	376		12.7765	324		12.7765	321		12.7765	328
12.797	325		12.797	327		12.797	355		12.797	353		12.797	342		12.797	336
12.8174	293		12.8174	311		12.8174	353		12.8174	340		12.8174	318		12.8174	336
12.8379	346		12.8379	319		12.8379	334		12.8379	355		12.8379	346		12.8379	332
12.8583	332		12.8583	291		12.8583	353		12.8583	349		12.8583	347		12.8583	298
12.8788	353		12.8788	295		12.8788	373		12.8788	353		12.8788	365		12.8788	319
12.8993	323		12.8993	305		12.8993	372		12.8993	343		12.8993	354		12.8993	287
12.9197	333		12.9197	320		12.9197	346		12.9197	375		12.9197	320		12.9197	332
12.9402	307		12.9402	289		12.9402	349		12.9402	374		12.9402	337		12.9402	337
12.9607	324		12.9607	277		12.9607	342		12.9607	312		12.9607	316		12.9607	306
12.9811	298		12.9811	303		12.9811	348		12.9811	326		12.9811	389		12.9811	300
13.0016	320		13.0016	287		13.0016	353		13.0016	343		13.0016	361		13.0016	321
13.0221	298		13.0221	331		13.0221	306		13.0221	373		13.0221	336		13.0221	320
13.0425	359		13.0425	308		13.0425	367		13.0425	341		13.0425	335		13.0425	340
13.063	312		13.063	292		13.063	357		13.063	359		13.063	381		13.063	304
13.0835	341		13.0835	302		13.0835	362		13.0835	340		13.0835	356		13.0835	312
13.1039	311		13.1039	320		13.1039	349		13.1039	355		13.1039	340		13.1039	296
13.1244	316		13.1244	296		13.1244	322		13.1244	359		13.1244	328		13.1244	288
13.1448	325		13.1448	310		13.1448	334		13.1448	346		13.1448	332		13.1448	309
13.1653	326		13.1653	316		13.1653	352		13.1653	316		13.1653	333		13.1653	328
13.1858	331		13.1858	308		13.1858	314		13.1858	316		13.1858	330		13.1858	311
13.2062	313		13.2062	297		13.2062	325		13.2062	351		13.2062	366		13.2062	284
13.2267	298		13.2267	282		13.2267	354		13.2267	341		13.2267	310		13.2267	326
13.2472	331		13.2472	292		13.2472	330		13.2472	342		13.2472	332		13.2472	345
13.2676	329		13.2676	317		13.2676	337		13.2676	364		13.2676	324		13.2676	311
13.2881	316		13.2881	294		13.2881	353		13.2881	342		13.2881	343		13.2881	295
13.3086	334		13.3086	305		13.3086	339		13.3086	356		13.3086	369		13.3086	304
13.329	337		13.329	283		13.329	369		13.329	320		13.329	334		13.329	295
13.3495	293		13.3495	304		13.3495	374		13.3495	336		13.3495	376		13.3495	298
13.37	346		13.37	287		13.37	343		13.37	333		13.37	355		13.37	339
13.3904	335		13.3904	289		13.3904	315		13.3904	358		13.3904	341		13.3904	327
13.4109	314		13.4109	305		13.4109	346		13.4109	335		13.4109	345		13.4109	322
13.4314	332		13.4314	329		13.4314	337		13.4314	360		13.4314	339		13.4314	305
13.4518	354		13.4518	278		13.4518	333		13.4518	333		13.4518	329		13.4518	301
13.4723	340		13.4723	314		13.4723	340		13.4723	338		13.4723	374		13.4723	291
13.4927	345		13.4927	293		13.4927	329		13.4927	343		13.4927	335		13.4927	288
13.5132	362		13.5132	295		13.5132	337		13.5132	322		13.5132	337		13.5132	285
13.5337	342		13.5337	301		13.5337	359		13.5337	348		13.5337	353		13.5337	286
13.5541	343		13.5541	296		13.5541	338		13.5541	338		13.5541	340		13.5541	303
13.5746	309		13.5746	297		13.5746	337		13.5746	314		13.5746	316		13.5746	283
13.5951	362		13.5951	308		13.5951	329		13.5951	300		13.5951	345		13.5951	305
13.6155	331		13.6155	322		13.6155	324		13.6155	322		13.6155	366		13.6155	325
13.636	306		13.636	320		13.636	317		13.636	339		13.636	318		13.636	302
13.6565	343		13.6565	318		13.6565	341		13.6565	332		13.6565	380		13.6565	311
13.6769	349		13.6769	310		13.6769	322		13.6769	319		13.6769	338		13.6769	268
13.6974	341		13.6974	309		13.6974	337		13.6974	348		13.6974	335		13.6974	307
13.7179	367		13.7179	312		13.7179	348		13.7179	348		13.7179	337		13.7179	302
13.7383	408		13.7383	292		13.7383	337		13.7383	356		13.7383	337		13.7383	351
13.7588	413		13.7588	286		13.7588	337		13.7588	301		13.7588	338		13.7588	338
13.7792	390		13.7792	303		13.7792	388		13.7792	300		13.7792	351		13.7792	269
13.7997	473		13.7997	303		13.7997	333		13.7997	345		13.7997	324		13.7997	327
13.8202	483		13.8202	316		13.8202	302		13.8202	342		13.8202	339		13.8202	279
13.8406	571		13.8406	316		13.8406	319		13.8406	328		13.8406	340		13.8406	305
13.8611	617		13.8611	344		13.8611	308		13.8611	303		13.8611	348		13.8611	333
13.8816	728		13.8816	359		13.8816	357		13.8816	329		13.8816	321		13.8816	308
13.902	650		13.902	326		13.902	293		13.902	351		13.902	307		13.902	305
13.9225	565		13.9225	333		13.9225	314		13.9225	337		13.9225	357		13.9225	326
13.943	486		13.943	328		13.943	339		13.943	312		13.943	343		13.943	320
13.9634	388		13.9634	317		13.9634	334		13.9634	344		13.9634	308		13.9634	310
13.9839	332		13.9839	306		13.9839	307		13.9839	344		13.9839	339		13.9839	291
14.0044	305		14.0044	298		14.0044	324		14.0044	354		14.0044	308		14.0044	312
14.0248	326		14.0248	305		14.0248	307		14.0248	349		14.0248	316		14.0248	306
14.0453	350		14.0453	312		14.0453	346		14.0453	327		14.0453	322		14.0453	308
14.0657	300		14.0657	300		14.0657	346		14.0657	359		14.0657	335		14.0657	311
14.0862	301		14.0862	291		14.0862	328		14.0862	360		14.0862	335		14.0862	259
14.1067	316		14.1067	288		14.1067	339		14.1067	354		14.1067	333		14.1067	314
14.1271	310		14.1271	292		14.1271	361		14.1271	365		14.1271	321		14.1271	325
14.1476	302		14.1476	247		14.1476	338		14.1476	349		14.1476	347		14.1476	292
14.1681	317		14.1681	272		14.1681	325		14.1681	393		14.1681	311		14.1681	290
14.1885	300		14.1885	294		14.1885	341		14.1885	349		14.1885	360		14.1885	336
14.209	313		14.209	302		14.209	316		14.209	362		14.209	360		14.209	287
14.2295	305		14.2295	275		14.2295	362		14.2295	334		14.2295	326		14.2295	322
14.2499	319		14.2499	271		14.2499	293		14.2499	370		14.2499	337		14.2499	321
14.2704	321		14.2704	294		14.2704	311		14.2704	336		14.2704	344		14.2704	317
14.2909	303		14.2909	281		14.2909	321		14.2909	367		14.2909	335		14.2909	315
14.3113	335		14.3113	303		14.3113	304		14.3113	330		14.3113	330		14.3113	325
14.3318	313		14.3318	265		14.3318	345		14.3318	354		14.3318	344		14.3318	316
14.3523	295		14.3523	308		14.3523	338		14.3523	349		14.3523	355		14.3523	303
14.3727	281		14.3727	283		14.3727	313		14.3727	299		14.3727	360		14.3727	314
14.3932	271		14.3932	291		14.3932	341		14.3932	332		14.3932	358		14.3932	289
14.4136	290		14.4136	308		14.4136	325		14.4136	353		14.4136	339		14.4136	339
14.4341	313		14.4341	247		14.4341	361		14.4341	335		14.4341	334		14.4341	325
14.4546	299		14.4546	275		14.4546	319		14.4546	329		14.4546	319		14.4546	299
14.475	313		14.475	262		14.475	349		14.475	342		14.475	356		14.475	315
14.4955	280		14.4955	278		14.4955	327		14.4955	320		14.4955	359		14.4955	307
14.516	306		14.516	280		14.516	336		14.516	333		14.516	340		14.516	330
14.5364	313		14.5364	291		14.5364	319		14.5364	350		14.5364	325		14.5364	319
14.5569	299		14.5569	279		14.5569	313		14.5569	354		14.5569	344		14.5569	319
14.5774	304		14.5774	290		14.5774	330		14.5774	355		14.5774	351		14.5774	301
14.5978	272		14.5978	268		14.5978	325		14.5978	329		14.5978	308		14.5978	318
14.6183	273		14.6183	269		14.6183	354		14.6183	316		14.6183	330		14.6183	356
14.6388	316		14.6388	249		14.6388	342		14.6388	343		14.6388	358		14.6388	322
14.6592	326		14.6592	281		14.6592	349		14.6592	345		14.6592	327		14.6592	327
14.6797	323		14.6797	252		14.6797	333		14.6797	339		14.6797	349		14.6797	338
14.7001	288		14.7001	276		14.7001	361		14.7001	311		14.7001	349		14.7001	284
14.7206	303		14.7206	279		14.7206	331		14.7206	355		14.7206	350		14.7206	289
14.7411	348		14.7411	267		14.7411	335		14.7411	369		14.7411	349		14.7411	323
14.7615	340		14.7615	267		14.7615	303		14.7615	330		14.7615	363		14.7615	325
14.782	280		14.782	276		14.782	348		14.782	335		14.782	324		14.782	317
14.8025	271		14.8025	259		14.8025	358		14.8025	360		14.8025	352		14.8025	306
14.8229	276		14.8229	275		14.8229	342		14.8229	373		14.8229	343		14.8229	344
14.8434	300		14.8434	282		14.8434	309		14.8434	348		14.8434	325		14.8434	305
14.8639	282		14.8639	278		14.8639	318		14.8639	360		14.8639	334		14.8639	342
14.8843	313		14.8843	253		14.8843	325		14.8843	342		14.8843	325		14.8843	329
14.9048	314		14.9048	286		14.9048	344		14.9048	365		14.9048	370		14.9048	314
14.9253	305		14.9253	278		14.9253	306		14.9253	338		14.9253	329		14.9253	286
14.9457	287		14.9457	287		14.9457	332		14.9457	333		14.9457	351		14.9457	352
14.9662	337		14.9662	292		14.9662	339		14.9662	341		14.9662	303		14.9662	305
14.9866	310		14.9866	295		14.9866	334		14.9866	316		14.9866	337		14.9866	338
15.0071	322		15.0071	282		15.0071	325		15.0071	368		15.0071	353		15.0071	342
15.0276	309		15.0276	258		15.0276	328		15.0276	366		15.0276	336		15.0276	339
15.048	301		15.048	282		15.048	336		15.048	350		15.048	341		15.048	322
15.0685	288		15.0685	242		15.0685	356		15.0685	329		15.0685	350		15.0685	310
15.089	297		15.089	282		15.089	336		15.089	345		15.089	351		15.089	298
15.1094	284		15.1094	297		15.1094	354		15.1094	330		15.1094	369		15.1094	298
15.1299	279		15.1299	308		15.1299	315		15.1299	354		15.1299	351		15.1299	298
15.1504	309		15.1504	332		15.1504	322		15.1504	373		15.1504	351		15.1504	292
15.1708	323		15.1708	246		15.1708	328		15.1708	355		15.1708	347		15.1708	307
15.1913	289		15.1913	281		15.1913	307		15.1913	343		15.1913	348		15.1913	291
15.2118	289		15.2118	287		15.2118	382		15.2118	332		15.2118	357		15.2118	330
15.2322	290		15.2322	266		15.2322	311		15.2322	346		15.2322	330		15.2322	335
15.2527	282		15.2527	279		15.2527	330		15.2527	351		15.2527	347		15.2527	319
15.2732	311		15.2732	288		15.2732	360		15.2732	365		15.2732	313		15.2732	321
15.2936	308		15.2936	300		15.2936	317		15.2936	338		15.2936	350		15.2936	291
15.3141	279		15.3141	277		15.3141	352		15.3141	361		15.3141	339		15.3141	315
15.3345	319		15.3345	270		15.3345	344		15.3345	351		15.3345	327		15.3345	331
15.355	308		15.355	272		15.355	361		15.355	353		15.355	325		15.355	302
15.3755	304		15.3755	260		15.3755	355		15.3755	360		15.3755	356		15.3755	319
15.3959	281		15.3959	306		15.3959	357		15.3959	328		15.3959	352		15.3959	308
15.4164	314		15.4164	284		15.4164	349		15.4164	325		15.4164	353		15.4164	320
15.4369	326		15.4369	270		15.4369	321		15.4369	366		15.4369	316		15.4369	362
15.4573	282		15.4573	259		15.4573	336		15.4573	372		15.4573	350		15.4573	333
15.4778	275		15.4778	276		15.4778	349		15.4778	401		15.4778	342		15.4778	335
15.4983	286		15.4983	259		15.4983	372		15.4983	358		15.4983	335		15.4983	299
15.5187	315		15.5187	304		15.5187	368		15.5187	377		15.5187	359		15.5187	317
15.5392	309		15.5392	241		15.5392	357		15.5392	361		15.5392	350		15.5392	323
15.5597	326		15.5597	286		15.5597	345		15.5597	358		15.5597	372		15.5597	339
15.5801	288		15.5801	312		15.5801	330		15.5801	375		15.5801	350		15.5801	310
15.6006	306		15.6006	281		15.6006	303		15.6006	334		15.6006	320		15.6006	322
15.621	324		15.621	242		15.621	353		15.621	339		15.621	358		15.621	349
15.6415	321		15.6415	285		15.6415	381		15.6415	351		15.6415	367		15.6415	351
15.662	287		15.662	274		15.662	330		15.662	367		15.662	348		15.662	337
15.6824	309		15.6824	269		15.6824	358		15.6824	371		15.6824	358		15.6824	349
15.7029	299		15.7029	240		15.7029	408		15.7029	374		15.7029	349		15.7029	346
15.7234	295		15.7234	284		15.7234	370		15.7234	340		15.7234	342		15.7234	343
15.7438	293		15.7438	290		15.7438	374		15.7438	367		15.7438	307		15.7438	322
15.7643	273		15.7643	288		15.7643	344		15.7643	332		15.7643	360		15.7643	341
15.7848	313		15.7848	295		15.7848	334		15.7848	391		15.7848	376		15.7848	328
15.8052	316		15.8052	283		15.8052	344		15.8052	400		15.8052	365		15.8052	338
15.8257	364		15.8257	268		15.8257	395		15.8257	408		15.8257	354		15.8257	340
15.8462	302		15.8462	273		15.8462	360		15.8462	382		15.8462	360		15.8462	329
15.8666	310		15.8666	324		15.8666	382		15.8666	384		15.8666	361		15.8666	313
15.8871	320		15.8871	277		15.8871	344		15.8871	389		15.8871	371		15.8871	312
15.9075	335		15.9075	297		15.9075	387		15.9075	380		15.9075	354		15.9075	295
15.928	362		15.928	264		15.928	391		15.928	364		15.928	369		15.928	348
15.9485	317		15.9485	276		15.9485	342		15.9485	372		15.9485	344		15.9485	363
15.9689	357		15.9689	289		15.9689	358		15.9689	404		15.9689	348		15.9689	336
15.9894	338		15.9894	267		15.9894	373		15.9894	394		15.9894	376		15.9894	338
16.0099	353		16.0099	258		16.0099	365		16.0099	438		16.0099	368		16.0099	292
16.0303	312		16.0303	291		16.0303	377		16.0303	399		16.0303	355		16.0303	344
16.0508	307		16.0508	319		16.0508	381		16.0508	420		16.0508	382		16.0508	311
16.0713	306		16.0713	260		16.0713	401		16.0713	391		16.0713	347		16.0713	300
16.0917	306		16.0917	262		16.0917	383		16.0917	393		16.0917	371		16.0917	366
16.1122	293		16.1122	267		16.1122	408		16.1122	395		16.1122	378		16.1122	350
16.1327	310		16.1327	274		16.1327	448		16.1327	379		16.1327	419		16.1327	355
16.1531	278		16.1531	294		16.1531	405		16.1531	401		16.1531	351		16.1531	315
16.1736	282		16.1736	284		16.1736	465		16.1736	435		16.1736	381		16.1736	321
16.1941	292		16.1941	280		16.1941	450		16.1941	375		16.1941	371		16.1941	329
16.2145	344		16.2145	275		16.2145	469		16.2145	412		16.2145	381		16.2145	352
16.235	279		16.235	306		16.235	477		16.235	412		16.235	363		16.235	353
16.2554	320		16.2554	278		16.2554	478		16.2554	383		16.2554	345		16.2554	318
16.2759	267		16.2759	271		16.2759	565		16.2759	407		16.2759	357		16.2759	313
16.2964	299		16.2964	279		16.2964	511		16.2964	409		16.2964	389		16.2964	327
16.3168	312		16.3168	287		16.3168	536		16.3168	428		16.3168	371		16.3168	324
16.3373	302		16.3373	294		16.3373	549		16.3373	381		16.3373	358		16.3373	366
16.3578	301		16.3578	281		16.3578	567		16.3578	424		16.3578	374		16.3578	331
16.3782	325		16.3782	307		16.3782	559		16.3782	402		16.3782	360		16.3782	361
16.3987	300		16.3987	294		16.3987	553		16.3987	381		16.3987	383		16.3987	318
16.4192	273		16.4192	295		16.4192	529		16.4192	431		16.4192	372		16.4192	329
16.4396	288		16.4396	305		16.4396	542		16.4396	396		16.4396	354		16.4396	347
16.4601	286		16.4601	307		16.4601	552		16.4601	393		16.4601	385		16.4601	331
16.4806	288		16.4806	282		16.4806	499		16.4806	440		16.4806	384		16.4806	344
16.501	325		16.501	260		16.501	528		16.501	410		16.501	374		16.501	358
16.5215	330		16.5215	296		16.5215	489		16.5215	389		16.5215	391		16.5215	350
16.5419	337		16.5419	316		16.5419	475		16.5419	377		16.5419	400		16.5419	399
16.5624	305		16.5624	298		16.5624	435		16.5624	374		16.5624	378		16.5624	348
16.5829	269		16.5829	299		16.5829	464		16.5829	470		16.5829	402		16.5829	347
16.6033	330		16.6033	316		16.6033	449		16.6033	406		16.6033	355		16.6033	342
16.6238	288		16.6238	294		16.6238	408		16.6238	430		16.6238	385		16.6238	360
16.6443	268		16.6443	310		16.6443	395		16.6443	420		16.6443	403		16.6443	342
16.6647	283		16.6647	290		16.6647	423		16.6647	405		16.6647	383		16.6647	377
16.6852	313		16.6852	276		16.6852	422		16.6852	363		16.6852	406		16.6852	355
16.7057	279		16.7057	276		16.7057	399		16.7057	399		16.7057	396		16.7057	381
16.7261	297		16.7261	262		16.7261	384		16.7261	406		16.7261	404		16.7261	386
16.7466	297		16.7466	298		16.7466	409		16.7466	401		16.7466	346		16.7466	382
16.7671	300		16.7671	296		16.7671	391		16.7671	413		16.7671	367		16.7671	369
16.7875	309		16.7875	291		16.7875	392		16.7875	454		16.7875	404		16.7875	360
16.808	299		16.808	259		16.808	353		16.808	421		16.808	380		16.808	380
16.8284	287		16.8284	281		16.8284	370		16.8284	419		16.8284	359		16.8284	352
16.8489	302		16.8489	265		16.8489	377		16.8489	411		16.8489	400		16.8489	362
16.8694	316		16.8694	264		16.8694	347		16.8694	425		16.8694	356		16.8694	344
16.8898	299		16.8898	281		16.8898	362		16.8898	430		16.8898	403		16.8898	372
16.9103	331		16.9103	285		16.9103	348		16.9103	404		16.9103	373		16.9103	345
16.9308	311		16.9308	326		16.9308	398		16.9308	427		16.9308	390		16.9308	356
16.9512	273		16.9512	290		16.9512	348		16.9512	458		16.9512	414		16.9512	378
16.9717	327		16.9717	315		16.9717	367		16.9717	408		16.9717	424		16.9717	369
16.9922	298		16.9922	266		16.9922	364		16.9922	407		16.9922	399		16.9922	355
17.0126	320		17.0126	313		17.0126	338		17.0126	414		17.0126	406		17.0126	374
17.0331	300		17.0331	282		17.0331	366		17.0331	450		17.0331	454		17.0331	394
17.0536	326		17.0536	302		17.0536	372		17.0536	451		17.0536	405		17.0536	358
17.074	329		17.074	286		17.074	332		17.074	396		17.074	375		17.074	359
17.0945	327		17.0945	277		17.0945	326		17.0945	423		17.0945	400		17.0945	356
17.115	341		17.115	296		17.115	365		17.115	412		17.115	419		17.115	354
17.1354	334		17.1354	316		17.1354	371		17.1354	455		17.1354	407		17.1354	395
17.1559	345		17.1559	286		17.1559	390		17.1559	388		17.1559	421		17.1559	363
17.1763	375		17.1763	314		17.1763	412		17.1763	457		17.1763	434		17.1763	329
17.1968	385		17.1968	306		17.1968	366		17.1968	437		17.1968	409		17.1968	367
17.2173	386		17.2173	303		17.2173	366		17.2173	437		17.2173	390		17.2173	378
17.2377	447		17.2377	330		17.2377	360		17.2377	452		17.2377	408		17.2377	378
17.2582	506		17.2582	316		17.2582	391		17.2582	475		17.2582	425		17.2582	396
17.2787	521		17.2787	304		17.2787	370		17.2787	453		17.2787	425		17.2787	387
17.2991	513		17.2991	319		17.2991	362		17.2991	441		17.2991	425		17.2991	375
17.3196	576		17.3196	358		17.3196	376		17.3196	457		17.3196	421		17.3196	378
17.3401	569		17.3401	330		17.3401	383		17.3401	433		17.3401	423		17.3401	402
17.3605	559		17.3605	346		17.3605	350		17.3605	451		17.3605	430		17.3605	355
17.381	479		17.381	329		17.381	417		17.381	467		17.381	422		17.381	385
17.4015	475		17.4015	309		17.4015	400		17.4015	452		17.4015	412		17.4015	358
17.4219	395		17.4219	331		17.4219	349		17.4219	447		17.4219	380		17.4219	375
17.4424	380		17.4424	356		17.4424	405		17.4424	462		17.4424	400		17.4424	399
17.4628	340		17.4628	325		17.4628	391		17.4628	459		17.4628	409		17.4628	393
17.4833	304		17.4833	330		17.4833	374		17.4833	466		17.4833	350		17.4833	407
17.5038	333		17.5038	325		17.5038	396		17.5038	454		17.5038	424		17.5038	399
17.5242	319		17.5242	338		17.5242	377		17.5242	436		17.5242	418		17.5242	403
17.5447	351		17.5447	323		17.5447	384		17.5447	450		17.5447	425		17.5447	418
17.5652	307		17.5652	352		17.5652	401		17.5652	478		17.5652	439		17.5652	377
17.5856	355		17.5856	309		17.5856	385		17.5856	446		17.5856	381		17.5856	402
17.6061	353		17.6061	370		17.6061	364		17.6061	432		17.6061	429		17.6061	398
17.6266	327		17.6266	358		17.6266	362		17.6266	482		17.6266	430		17.6266	354
17.647	368		17.647	412		17.647	390		17.647	481		17.647	440		17.647	390
17.6675	402		17.6675	417		17.6675	389		17.6675	502		17.6675	450		17.6675	448
17.688	482		17.688	456		17.688	393		17.688	468		17.688	409		17.688	371
17.7084	548		17.7084	537		17.7084	354		17.7084	473		17.7084	460		17.7084	388
17.7289	778		17.7289	588		17.7289	361		17.7289	439		17.7289	438		17.7289	404
17.7493	959		17.7493	677		17.7493	383		17.7493	496		17.7493	412		17.7493	416
17.7698	1124		17.7698	713		17.7698	350		17.7698	481		17.7698	439		17.7698	367
17.7903	1348		17.7903	863		17.7903	387		17.7903	483		17.7903	451		17.7903	434
17.8107	1577		17.8107	884		17.8107	370		17.8107	490		17.8107	424		17.8107	421
17.8312	1819		17.8312	927		17.8312	371		17.8312	491		17.8312	451		17.8312	393
17.8517	1827		17.8517	893		17.8517	388		17.8517	475		17.8517	439		17.8517	422
17.8721	1291		17.8721	722		17.8721	385		17.8721	465		17.8721	441		17.8721	396
17.8926	1025		17.8926	658		17.8926	385		17.8926	499		17.8926	417		17.8926	362
17.9131	631		17.9131	498		17.9131	398		17.9131	485		17.9131	432		17.9131	434
17.9335	393		17.9335	497		17.9335	433		17.9335	449		17.9335	448		17.9335	430
17.954	371		17.954	471		17.954	417		17.954	494		17.954	463		17.954	434
17.9745	354		17.9745	516		17.9745	424		17.9745	483		17.9745	448		17.9745	442
17.9949	367		17.9949	464		17.9949	419		17.9949	474		17.9949	466		17.9949	452
18.0154	359		18.0154	448		18.0154	435		18.0154	501		18.0154	439		18.0154	396
18.0359	401		18.0359	465		18.0359	417		18.0359	496		18.0359	457		18.0359	435
18.0563	419		18.0563	411		18.0563	403		18.0563	516		18.0563	425		18.0563	388
18.0768	453		18.0768	408		18.0768	422		18.0768	534		18.0768	466		18.0768	426
18.0972	551		18.0972	358		18.0972	419		18.0972	491		18.0972	461		18.0972	416
18.1177	722		18.1177	357		18.1177	405		18.1177	508		18.1177	472		18.1177	397
18.1382	856		18.1382	380		18.1382	414		18.1382	507		18.1382	450		18.1382	418
18.1586	1056		18.1586	390		18.1586	423		18.1586	535		18.1586	438		18.1586	394
18.1791	1127		18.1791	373		18.1791	402		18.1791	519		18.1791	429		18.1791	410
18.1996	1078		18.1996	376		18.1996	434		18.1996	512		18.1996	458		18.1996	426
18.22	1090		18.22	379		18.22	419		18.22	534		18.22	466		18.22	407
18.2405	841		18.2405	335		18.2405	430		18.2405	566		18.2405	463		18.2405	434
18.261	646		18.261	359		18.261	410		18.261	605		18.261	448		18.261	431
18.2814	560		18.2814	364		18.2814	429		18.2814	530		18.2814	470		18.2814	400
18.3019	460		18.3019	373		18.3019	420		18.3019	613		18.3019	466		18.3019	437
18.3224	426		18.3224	315		18.3224	445		18.3224	578		18.3224	448		18.3224	433
18.3428	396		18.3428	351		18.3428	395		18.3428	543		18.3428	488		18.3428	435
18.3633	402		18.3633	370		18.3633	449		18.3633	560		18.3633	466		18.3633	440
18.3837	348		18.3837	357		18.3837	411		18.3837	550		18.3837	489		18.3837	460
18.4042	324		18.4042	367		18.4042	417		18.4042	597		18.4042	457		18.4042	469
18.4247	329		18.4247	346		18.4247	435		18.4247	565		18.4247	497		18.4247	444
18.4451	318		18.4451	375		18.4451	448		18.4451	565		18.4451	529		18.4451	482
18.4656	319		18.4656	341		18.4656	402		18.4656	565		18.4656	476		18.4656	439
18.4861	306		18.4861	327		18.4861	434		18.4861	583		18.4861	468		18.4861	405
18.5065	292		18.5065	317		18.5065	412		18.5065	574		18.5065	468		18.5065	432
18.527	304		18.527	329		18.527	410		18.527	578		18.527	556		18.527	469
18.5475	309		18.5475	325		18.5475	432		18.5475	591		18.5475	484		18.5475	443
18.5679	314		18.5679	341		18.5679	399		18.5679	611		18.5679	490		18.5679	440
18.5884	307		18.5884	319		18.5884	422		18.5884	538		18.5884	481		18.5884	447
18.6089	303		18.6089	329		18.6089	470		18.6089	571		18.6089	423		18.6089	456
18.6293	302		18.6293	304		18.6293	443		18.6293	592		18.6293	464		18.6293	494
18.6498	314		18.6498	348		18.6498	445		18.6498	560		18.6498	485		18.6498	483
18.6702	303		18.6702	322		18.6702	468		18.6702	539		18.6702	482		18.6702	459
18.6907	280		18.6907	329		18.6907	397		18.6907	533		18.6907	509		18.6907	462
18.7112	292		18.7112	330		18.7112	426		18.7112	570		18.7112	481		18.7112	471
18.7316	326		18.7316	378		18.7316	458		18.7316	541		18.7316	466		18.7316	453
18.7521	317		18.7521	328		18.7521	423		18.7521	567		18.7521	468		18.7521	432
18.7726	315		18.7726	306		18.7726	415		18.7726	560		18.7726	477		18.7726	450
18.793	343		18.793	323		18.793	449		18.793	561		18.793	482		18.793	475
18.8135	323		18.8135	307		18.8135	474		18.8135	564		18.8135	457		18.8135	491
18.834	323		18.834	309		18.834	435		18.834	521		18.834	472		18.834	439
18.8544	319		18.8544	348		18.8544	439		18.8544	581		18.8544	453		18.8544	449
18.8749	337		18.8749	288		18.8749	467		18.8749	562		18.8749	489		18.8749	423
18.8954	299		18.8954	346		18.8954	430		18.8954	525		18.8954	510		18.8954	465
18.9158	317		18.9158	352		18.9158	417		18.9158	573		18.9158	484		18.9158	422
18.9363	291		18.9363	340		18.9363	386		18.9363	555		18.9363	445		18.9363	494
18.9568	292		18.9568	308		18.9568	415		18.9568	537		18.9568	498		18.9568	465
18.9772	325		18.9772	336		18.9772	399		18.9772	503		18.9772	484		18.9772	445
18.9977	325		18.9977	302		18.9977	449		18.9977	584		18.9977	489		18.9977	456
19.0181	320		19.0181	329		19.0181	424		19.0181	570		19.0181	478		19.0181	509
19.0386	337		19.0386	332		19.0386	415		19.0386	566		19.0386	502		19.0386	464
19.0591	310		19.0591	361		19.0591	434		19.0591	562		19.0591	516		19.0591	497
19.0795	332		19.0795	327		19.0795	464		19.0795	615		19.0795	503		19.0795	502
19.1	249		19.1	334		19.1	432		19.1	589		19.1	458		19.1	457
19.1205	309		19.1205	342		19.1205	414		19.1205	595		19.1205	501		19.1205	478
19.1409	325		19.1409	332		19.1409	440		19.1409	539		19.1409	505		19.1409	448
19.1614	325		19.1614	369		19.1614	455		19.1614	543		19.1614	457		19.1614	456
19.1819	326		19.1819	344		19.1819	406		19.1819	554		19.1819	498		19.1819	446
19.2023	345		19.2023	343		19.2023	451		19.2023	555		19.2023	479		19.2023	448
19.2228	388		19.2228	323		19.2228	437		19.2228	545		19.2228	500		19.2228	474
19.2433	365		19.2433	354		19.2433	427		19.2433	567		19.2433	555		19.2433	494
19.2637	403		19.2637	329		19.2637	419		19.2637	528		19.2637	532		19.2637	475
19.2842	359		19.2842	345		19.2842	435		19.2842	538		19.2842	497		19.2842	469
19.3046	367		19.3046	324		19.3046	433		19.3046	577		19.3046	503		19.3046	476
19.3251	365		19.3251	360		19.3251	427		19.3251	596		19.3251	484		19.3251	513
19.3456	344		19.3456	326		19.3456	476		19.3456	526		19.3456	510		19.3456	468
19.366	325		19.366	348		19.366	452		19.366	561		19.366	548		19.366	501
19.3865	299		19.3865	307		19.3865	473		19.3865	569		19.3865	472		19.3865	461
19.407	321		19.407	311		19.407	417		19.407	593		19.407	541		19.407	493
19.4274	360		19.4274	308		19.4274	432		19.4274	572		19.4274	512		19.4274	504
19.4479	346		19.4479	348		19.4479	422		19.4479	527		19.4479	501		19.4479	493
19.4684	337		19.4684	333		19.4684	409		19.4684	548		19.4684	513		19.4684	500
19.4888	314		19.4888	323		19.4888	423		19.4888	580		19.4888	497		19.4888	445
19.5093	327		19.5093	345		19.5093	437		19.5093	574		19.5093	504		19.5093	484
19.5298	279		19.5298	344		19.5298	478		19.5298	564		19.5298	478		19.5298	477
19.5502	315		19.5502	341		19.5502	437		19.5502	595		19.5502	497		19.5502	491
19.5707	332		19.5707	390		19.5707	402		19.5707	540		19.5707	521		19.5707	493
19.5911	338		19.5911	363		19.5911	457		19.5911	552		19.5911	543		19.5911	463
19.6116	313		19.6116	342		19.6116	428		19.6116	592		19.6116	487		19.6116	469
19.6321	298		19.6321	312		19.6321	411		19.6321	609		19.6321	491		19.6321	479
19.6525	306		19.6525	326		19.6525	459		19.6525	558		19.6525	532		19.6525	456
19.673	284		19.673	318		19.673	470		19.673	582		19.673	507		19.673	502
19.6935	314		19.6935	337		19.6935	462		19.6935	578		19.6935	497		19.6935	427
19.7139	300		19.7139	353		19.7139	414		19.7139	568		19.7139	500		19.7139	458
19.7344	290		19.7344	308		19.7344	427		19.7344	574		19.7344	519		19.7344	519
19.7549	305		19.7549	314		19.7549	429		19.7549	584		19.7549	508		19.7549	554
19.7753	276		19.7753	302		19.7753	409		19.7753	559		19.7753	513		19.7753	487
19.7958	304		19.7958	346		19.7958	431		19.7958	558		19.7958	527		19.7958	492
19.8163	306		19.8163	328		19.8163	415		19.8163	566		19.8163	505		19.8163	470
19.8367	317		19.8367	351		19.8367	464		19.8367	551		19.8367	494		19.8367	498
19.8572	322		19.8572	336		19.8572	444		19.8572	563		19.8572	521		19.8572	489
19.8777	303		19.8777	341		19.8777	427		19.8777	548		19.8777	528		19.8777	510
19.8981	296		19.8981	348		19.8981	473		19.8981	556		19.8981	507		19.8981	460
19.9186	277		19.9186	350		19.9186	447		19.9186	577		19.9186	491		19.9186	491
19.939	305		19.939	340		19.939	407		19.939	585		19.939	543		19.939	490
19.9595	305		19.9595	346		19.9595	442		19.9595	567		19.9595	501		19.9595	473
19.98	301		19.98	314		19.98	447		19.98	585		19.98	533		19.98	516
20.0004	314		20.0004	355		20.0004	449		20.0004	559		20.0004	508		20.0004	500
20.0209	279		20.0209	361		20.0209	454		20.0209	604		20.0209	512		20.0209	467
20.0414	296		20.0414	353		20.0414	476		20.0414	559		20.0414	502		20.0414	465
20.0618	316		20.0618	338		20.0618	465		20.0618	544		20.0618	532		20.0618	479
20.0823	306		20.0823	355		20.0823	447		20.0823	581		20.0823	507		20.0823	478
20.1028	304		20.1028	375		20.1028	433		20.1028	600		20.1028	536		20.1028	506
20.1232	313		20.1232	332		20.1232	455		20.1232	575		20.1232	535		20.1232	469
20.1437	318		20.1437	326		20.1437	457		20.1437	595		20.1437	537		20.1437	508
20.1642	305		20.1642	338		20.1642	427		20.1642	575		20.1642	533		20.1642	510
20.1846	289		20.1846	344		20.1846	424		20.1846	606		20.1846	496		20.1846	488
20.2051	336		20.2051	353		20.2051	449		20.2051	586		20.2051	481		20.2051	444
20.2255	292		20.2255	346		20.2255	412		20.2255	608		20.2255	476		20.2255	502
20.246	316		20.246	319		20.246	439		20.246	570		20.246	478		20.246	490
20.2665	310		20.2665	337		20.2665	451		20.2665	601		20.2665	516		20.2665	487
20.2869	357		20.2869	367		20.2869	439		20.2869	561		20.2869	492		20.2869	491
20.3074	359		20.3074	380		20.3074	479		20.3074	574		20.3074	520		20.3074	510
20.3279	343		20.3279	348		20.3279	440		20.3279	618		20.3279	479		20.3279	483
20.3483	348		20.3483	384		20.3483	444		20.3483	540		20.3483	508		20.3483	510
20.3688	372		20.3688	382		20.3688	459		20.3688	581		20.3688	534		20.3688	530
20.3893	388		20.3893	361		20.3893	458		20.3893	569		20.3893	491		20.3893	457
20.4097	400		20.4097	353		20.4097	414		20.4097	548		20.4097	533		20.4097	510
20.4302	369		20.4302	343		20.4302	436		20.4302	568		20.4302	535		20.4302	498
20.4507	339		20.4507	378		20.4507	481		20.4507	574		20.4507	517		20.4507	519
20.4711	332		20.4711	373		20.4711	409		20.4711	577		20.4711	491		20.4711	496
20.4916	356		20.4916	362		20.4916	405		20.4916	546		20.4916	531		20.4916	489
20.512	337		20.512	348		20.512	446		20.512	567		20.512	522		20.512	467
20.5325	314		20.5325	380		20.5325	462		20.5325	527		20.5325	514		20.5325	464
20.553	307		20.553	370		20.553	435		20.553	580		20.553	512		20.553	481
20.5734	345		20.5734	336		20.5734	447		20.5734	587		20.5734	478		20.5734	466
20.5939	320		20.5939	370		20.5939	410		20.5939	577		20.5939	498		20.5939	489
20.6144	303		20.6144	372		20.6144	480		20.6144	528		20.6144	488		20.6144	486
20.6348	286		20.6348	352		20.6348	441		20.6348	552		20.6348	465		20.6348	485
20.6553	319		20.6553	383		20.6553	435		20.6553	584		20.6553	492		20.6553	464
20.6758	341		20.6758	381		20.6758	438		20.6758	563		20.6758	501		20.6758	480
20.6962	364		20.6962	382		20.6962	478		20.6962	559		20.6962	534		20.6962	471
20.7167	442		20.7167	378		20.7167	437		20.7167	558		20.7167	513		20.7167	464
20.7372	469		20.7372	398		20.7372	422		20.7372	560		20.7372	515		20.7372	477
20.7576	545		20.7576	408		20.7576	446		20.7576	537		20.7576	547		20.7576	452
20.7781	602		20.7781	448		20.7781	422		20.7781	572		20.7781	535		20.7781	443
20.7986	605		20.7986	434		20.7986	424		20.7986	579		20.7986	497		20.7986	493
20.819	527		20.819	434		20.819	407		20.819	569		20.819	496		20.819	472
20.8395	473		20.8395	378		20.8395	463		20.8395	549		20.8395	481		20.8395	455
20.8599	453		20.8599	383		20.8599	440		20.8599	582		20.8599	511		20.8599	433
20.8804	415		20.8804	427		20.8804	450		20.8804	589		20.8804	528		20.8804	439
20.9009	355		20.9009	377		20.9009	422		20.9009	538		20.9009	512		20.9009	506
20.9213	314		20.9213	383		20.9213	460		20.9213	544		20.9213	525		20.9213	490
20.9418	342		20.9418	365		20.9418	430		20.9418	594		20.9418	477		20.9418	493
20.9623	313		20.9623	340		20.9623	440		20.9623	570		20.9623	526		20.9623	474
20.9827	343		20.9827	361		20.9827	481		20.9827	477		20.9827	521		20.9827	473
21.0032	323		21.0032	350		21.0032	445		21.0032	534		21.0032	508		21.0032	486
21.0237	345		21.0237	359		21.0237	403		21.0237	564		21.0237	538		21.0237	465
21.0441	302		21.0441	354		21.0441	448		21.0441	544		21.0441	475		21.0441	494
21.0646	331		21.0646	360		21.0646	420		21.0646	566		21.0646	512		21.0646	486
21.0851	314		21.0851	345		21.0851	440		21.0851	539		21.0851	463		21.0851	470
21.1055	327		21.1055	344		21.1055	445		21.1055	551		21.1055	474		21.1055	465
21.126	338		21.126	351		21.126	412		21.126	510		21.126	480		21.126	497
21.1464	351		21.1464	353		21.1464	436		21.1464	532		21.1464	470		21.1464	475
21.1669	350		21.1669	320		21.1669	461		21.1669	528		21.1669	476		21.1669	484
21.1874	350		21.1874	353		21.1874	424		21.1874	554		21.1874	492		21.1874	462
21.2078	310		21.2078	350		21.2078	444		21.2078	534		21.2078	505		21.2078	477
21.2283	316		21.2283	355		21.2283	416		21.2283	597		21.2283	489		21.2283	458
21.2488	330		21.2488	361		21.2488	409		21.2488	537		21.2488	502		21.2488	479
21.2692	360		21.2692	370		21.2692	440		21.2692	564		21.2692	513		21.2692	449
21.2897	344		21.2897	359		21.2897	440		21.2897	541		21.2897	489		21.2897	458
21.3102	327		21.3102	381		21.3102	450		21.3102	527		21.3102	529		21.3102	472
21.3306	329		21.3306	376		21.3306	418		21.3306	511		21.3306	510		21.3306	479
21.3511	352		21.3511	341		21.3511	432		21.3511	509		21.3511	498		21.3511	451
21.3716	369		21.3716	350		21.3716	487		21.3716	537		21.3716	502		21.3716	449
21.392	375		21.392	320		21.392	471		21.392	508		21.392	500		21.392	469
21.4125	380		21.4125	356		21.4125	482		21.4125	534		21.4125	470		21.4125	471
21.4329	305		21.4329	357		21.4329	437		21.4329	557		21.4329	500		21.4329	451
21.4534	358		21.4534	358		21.4534	466		21.4534	532		21.4534	454		21.4534	476
21.4739	347		21.4739	360		21.4739	446		21.4739	529		21.4739	483		21.4739	499
21.4943	345		21.4943	319		21.4943	444		21.4943	522		21.4943	489		21.4943	466
21.5148	301		21.5148	393		21.5148	439		21.5148	551		21.5148	493		21.5148	484
21.5353	317		21.5353	380		21.5353	447		21.5353	545		21.5353	493		21.5353	480
21.5557	333		21.5557	348		21.5557	433		21.5557	519		21.5557	544		21.5557	438
21.5762	329		21.5762	347		21.5762	417		21.5762	538		21.5762	484		21.5762	497
21.5967	322		21.5967	333		21.5967	459		21.5967	545		21.5967	487		21.5967	472
21.6171	311		21.6171	352		21.6171	439		21.6171	510		21.6171	514		21.6171	468
21.6376	348		21.6376	364		21.6376	454		21.6376	512		21.6376	475		21.6376	438
21.6581	297		21.6581	383		21.6581	435		21.6581	510		21.6581	496		21.6581	486
21.6785	310		21.6785	377		21.6785	480		21.6785	555		21.6785	488		21.6785	420
21.699	329		21.699	353		21.699	420		21.699	525		21.699	511		21.699	416
21.7195	342		21.7195	337		21.7195	485		21.7195	492		21.7195	521		21.7195	438
21.7399	300		21.7399	335		21.7399	468		21.7399	468		21.7399	501		21.7399	459
21.7604	330		21.7604	341		21.7604	470		21.7604	535		21.7604	468		21.7604	461
21.7808	331		21.7808	354		21.7808	425		21.7808	482		21.7808	498		21.7808	455
21.8013	335		21.8013	343		21.8013	444		21.8013	503		21.8013	513		21.8013	466
21.8218	312		21.8218	336		21.8218	411		21.8218	460		21.8218	472		21.8218	478
21.8422	327		21.8422	342		21.8422	429		21.8422	525		21.8422	499		21.8422	503
21.8627	359		21.8627	359		21.8627	439		21.8627	545		21.8627	491		21.8627	469
21.8832	305		21.8832	323		21.8832	451		21.8832	518		21.8832	493		21.8832	427
21.9036	312		21.9036	345		21.9036	499		21.9036	542		21.9036	474		21.9036	420
21.9241	303		21.9241	312		21.9241	469		21.9241	501		21.9241	505		21.9241	431
21.9446	329		21.9446	348		21.9446	450		21.9446	524		21.9446	507		21.9446	469
21.965	323		21.965	335		21.965	450		21.965	520		21.965	497		21.965	424
21.9855	325		21.9855	385		21.9855	459		21.9855	524		21.9855	471		21.9855	474
22.006	324		22.006	356		22.006	427		22.006	546		22.006	493		22.006	448
22.0264	298		22.0264	382		22.0264	422		22.0264	471		22.0264	461		22.0264	458
22.0469	312		22.0469	346		22.0469	438		22.0469	512		22.0469	500		22.0469	487
22.0673	307		22.0673	388		22.0673	450		22.0673	502		22.0673	448		22.0673	425
22.0878	333		22.0878	360		22.0878	470		22.0878	486		22.0878	472		22.0878	451
22.1083	326		22.1083	339		22.1083	464		22.1083	523		22.1083	502		22.1083	453
22.1287	326		22.1287	349		22.1287	446		22.1287	515		22.1287	473		22.1287	478
22.1492	386		22.1492	345		22.1492	423		22.1492	519		22.1492	504		22.1492	480
22.1697	319		22.1697	368		22.1697	444		22.1697	521		22.1697	471		22.1697	460
22.1901	340		22.1901	373		22.1901	432		22.1901	493		22.1901	468		22.1901	435
22.2106	336		22.2106	341		22.2106	412		22.2106	523		22.2106	471		22.2106	475
22.2311	336		22.2311	377		22.2311	425		22.2311	486		22.2311	502		22.2311	448
22.2515	314		22.2515	342		22.2515	455		22.2515	497		22.2515	467		22.2515	466
22.272	368		22.272	349		22.272	434		22.272	456		22.272	456		22.272	466
22.2925	373		22.2925	358		22.2925	423		22.2925	503		22.2925	486		22.2925	481
22.3129	315		22.3129	355		22.3129	455		22.3129	484		22.3129	510		22.3129	461
22.3334	358		22.3334	367		22.3334	437		22.3334	506		22.3334	452		22.3334	435
22.3538	316		22.3538	371		22.3538	495		22.3538	512		22.3538	480		22.3538	470
22.3743	306		22.3743	400		22.3743	449		22.3743	489		22.3743	516		22.3743	399
22.3948	343		22.3948	361		22.3948	439		22.3948	480		22.3948	463		22.3948	469
22.4152	382		22.4152	373		22.4152	446		22.4152	488		22.4152	485		22.4152	451
22.4357	348		22.4357	376		22.4357	427		22.4357	480		22.4357	418		22.4357	437
22.4562	343		22.4562	365		22.4562	473		22.4562	520		22.4562	460		22.4562	495
22.4766	361		22.4766	363		22.4766	436		22.4766	505		22.4766	448		22.4766	435
22.4971	399		22.4971	349		22.4971	424		22.4971	489		22.4971	502		22.4971	455
22.5176	333		22.5176	384		22.5176	462		22.5176	526		22.5176	496		22.5176	447
22.538	340		22.538	347		22.538	457		22.538	511		22.538	471		22.538	463
22.5585	377		22.5585	378		22.5585	473		22.5585	447		22.5585	436		22.5585	450
22.579	349		22.579	355		22.579	451		22.579	500		22.579	483		22.579	424
22.5994	405		22.5994	356		22.5994	432		22.5994	474		22.5994	486		22.5994	448
22.6199	407		22.6199	359		22.6199	438		22.6199	493		22.6199	474		22.6199	441
22.6404	386		22.6404	314		22.6404	465		22.6404	499		22.6404	458		22.6404	427
22.6608	373		22.6608	358		22.6608	430		22.6608	482		22.6608	481		22.6608	432
22.6813	377		22.6813	359		22.6813	427		22.6813	496		22.6813	483		22.6813	423
22.7017	451		22.7017	342		22.7017	450		22.7017	497		22.7017	480		22.7017	409
22.7222	425		22.7222	360		22.7222	439		22.7222	507		22.7222	494		22.7222	432
22.7427	392		22.7427	333		22.7427	493		22.7427	512		22.7427	475		22.7427	408
22.7631	440		22.7631	343		22.7631	419		22.7631	487		22.7631	470		22.7631	393
22.7836	417		22.7836	351		22.7836	421		22.7836	524		22.7836	459		22.7836	421
22.8041	437		22.8041	347		22.8041	414		22.8041	509		22.8041	466		22.8041	441
22.8245	421		22.8245	352		22.8245	442		22.8245	492		22.8245	467		22.8245	400
22.845	423		22.845	361		22.845	451		22.845	470		22.845	500		22.845	407
22.8655	428		22.8655	396		22.8655	457		22.8655	457		22.8655	466		22.8655	417
22.8859	414		22.8859	346		22.8859	431		22.8859	472		22.8859	458		22.8859	430
22.9064	425		22.9064	397		22.9064	466		22.9064	539		22.9064	458		22.9064	435
22.9269	429		22.9269	375		22.9269	436		22.9269	502		22.9269	481		22.9269	429
22.9473	448		22.9473	344		22.9473	447		22.9473	457		22.9473	489		22.9473	451
22.9678	469		22.9678	346		22.9678	423		22.9678	423		22.9678	476		22.9678	431
22.9882	456		22.9882	381		22.9882	469		22.9882	497		22.9882	489		22.9882	417
23.0087	514		23.0087	423		23.0087	429		23.0087	487		23.0087	455		23.0087	451
23.0292	507		23.0292	403		23.0292	417		23.0292	493		23.0292	483		23.0292	446
23.0496	577		23.0496	406		23.0496	461		23.0496	446		23.0496	460		23.0496	432
23.0701	608		23.0701	421		23.0701	419		23.0701	435		23.0701	453		23.0701	409
23.0906	674		23.0906	443		23.0906	435		23.0906	476		23.0906	475		23.0906	430
23.111	808		23.111	489		23.111	468		23.111	472		23.111	453		23.111	395
23.1315	985		23.1315	544		23.1315	450		23.1315	455		23.1315	476		23.1315	405
23.152	1204		23.152	544		23.152	424		23.152	491		23.152	443		23.152	451
23.1724	1518		23.1724	603		23.1724	449		23.1724	448		23.1724	467		23.1724	403
23.1929	1863		23.1929	669		23.1929	417		23.1929	458		23.1929	447		23.1929	442
23.2134	2274		23.2134	734		23.2134	442		23.2134	464		23.2134	437		23.2134	406
23.2338	3117		23.2338	839		23.2338	422		23.2338	432		23.2338	435		23.2338	449
23.2543	3690		23.2543	917		23.2543	409		23.2543	454		23.2543	451		23.2543	410
23.2747	4430		23.2747	877		23.2747	438		23.2747	462		23.2747	457		23.2747	464
[truncated: 3,017 more rows]

## Sheet: Stress-strain curve
PolyLA-Na/PolyLA-1.5-0.5		PolyLA-Na/PolyLA-1.5-0.8		PolyLA-Na/PolyLA-1.5-1		PolyLA-Na/PolyLA-2-0.5		PolyLA-Na/PolyLA-2-08		PolyLA-Na/PolyLA-2-1		PolyLA-Na/PolyLA-3-0.5		PolyLA-Na/PolyLA-3-0.8		PolyLA-Na/PolyLA-3-1
[truncated: 1,851 more rows]

[truncated: 10 more sheets: Mechanical properties, water contact angle, XPS, Adhesive strength, Monomer release ratio, Antioxidation in vitro, Antibacterial, Cell viability, In vivo experiment in rats, In vivo experiment in pig]
