# Supplementary material for: A self-stabilized and water-responsive deliverable coenzyme-based polymer binary elastomer adhesive patch for treating oral ulcer
Source: Nat Commun. 2023 Nov 24;14:7707. doi: 10.1038/s41467-023-43571-x (PMC10673908; doi:10.1038/s41467-023-43571-x)
Supplement: Supplementary file 6 — Source Data [file 41467_2023_43571_MOESM6_ESM.zip › Source Data(2)/Source Data/data/Oral flora data/Analysis of bacterial clusters in individual samples based on the ASVs.xlsx]

## Sheet: Sheet1
alpha_diversity	Group	value_mean	value_sd
observed_otus	Chitosan	95	50.7888
observed_otus	Control	140.167	49.4749
observed_otus	Normal	95	26.1687
observed_otus	PolyTA	148.6	34.3628
shannon	Chitosan	3.47544	0.292052
shannon	Control	3.6122	0.8156
shannon	Normal	3.51429	0.424118
shannon	PolyTA	3.38173	0.414094
simpson	Chitosan	0.819822	0.0346454
simpson	Control	0.793752	0.130026
simpson	Normal	0.795044	0.0843739
simpson	PolyTA	0.770096	0.0908152
chao1	Chitosan	99.1281	52.8891
chao1	Control	146.769	53.9078
chao1	Normal	97.5833	27.5707
chao1	PolyTA	158.491	40.2414
goods_coverage	Chitosan	0.999752	0.000197377
goods_coverage	Control	0.999608	0.000252012
goods_coverage	Normal	0.999868	0.000101651
goods_coverage	PolyTA	0.999561	0.000224672
pielou_e	Chitosan	0.554019	0.0748975
pielou_e	Control	0.5083	0.092416
pielou_e	Normal	0.540988	0.0783902
pielou_e	PolyTA	0.471019	0.0545223
