# Supplementary material for: A self-stabilized and water-responsive deliverable coenzyme-based polymer binary elastomer adhesive patch for treating oral ulcer
Source: Nat Commun. 2023 Nov 24;14:7707. doi: 10.1038/s41467-023-43571-x (PMC10673908; doi:10.1038/s41467-023-43571-x)
Supplement: Supplementary file 6 — Source Data [file 41467_2023_43571_MOESM6_ESM.zip › Source Data(2)/Source Data/data/Oral flora data/Bacterial species of different groups at the genus level.xlsx]

## Sheet: Sheet1
Genus	PolyTA_2_5	PolyTA_2_4	PolyTA_2_3	PolyTA_2_2	PolyTA_2_1	Chitosan_5	Chitosan_4	Chitosan_3	Chitosan_2	Chitosan_1	Control_6	Control_5	Control_4	Control_3	Control_2	Control_1	Normal_6	Normal_5	Normal_4	Normal_3	Normal_2	Normal_1
g__Muribacter	59.5801	4.57432	24.5352	39.9369	46.6181	24.6568	7.59129	9.88307	6.34371	37.9993	30.5284	25.7535	60.4195	10.1153	59.2543	30.3708	46.2129	27.0745	14.4084	38.0242	37.6398	59.489
g__Rodentibacter	4.01896	53.5783	27.8484	19.9248	10.6393	9.88275	62.535	8.1771	16.5935	9.65298	30.6035	34.6817	12.1117	36.5149	16.4682	35.1366	27.9978	21.7841	19.4626	21.8099	11.4697	18.0926
g__Porphyromonas	3.53306	11.1336	13.3151	1.88525	13.8246	7.40666	14.1257	21.3678	15.9359	1.03614	20.4102	4.81276	11.8207	1.39563	0.467636	6.04113	0.28702	0.385716	0.454415	7.07808	16.5896	3.52286
g__Veillonella	3.71544	17.9728	12.5752	21.183	21.3265	12.4211	6.36791	8.80706	10.5415	4.37145	8.17646	8.04208	6.03335	15.2326	3.56221	7.17688	0.584671	0.415968	0.822617	0.648386	5.78109	0.727832
g__Streptococcus	4.40235	3.07753	3.55439	5.13583	1.42722	2.40307	2.06891	8.09064	6.32888	11.3635	2.36829	4.20038	2.06314	15.0517	8.86464	9.01047	4.68003	6.27482	8.08787	1.7053	4.32763	1.73704
g__Fusobacterium	1.91163	0.004197	7.98417	0.032407	0.014272	28.5083	0	36.4387	32.4602	0.017647	0.011848	0.027896	0.017193	0	0	0.010244	0.003986	0	0	0	0	0
g__Rothia	0.455278	0.205635	0.178871	0.898946	0.077848	0.039217	0.211383	0.024704	0.207666	3.22186	0.014481	0.75187	0.317406	1.08747	2.16952	0.769546	6.69847	21.8648	26.3866	0.324967	4.02113	0.294509
g__Pelistega	5.03202	0.032174	0.410591	0.676323	1.09377	0.578793	0.996142	0.14548	1.6329	0.008824	0.442326	2.68335	0.96941	3.25646	2.79687	3.5225	4.18571	1.00084	0.71485	14.4486	4.33919	9.42242
g__Corynebacterium	4.32381	0.072742	0.886227	0.522741	0.037627	0.680217	0	0.883863	1.11991	11.0925	0.286986	4.78221	0.443046	9.53479	0.539187	1.64025	0.366748	3.5496	9.74747	0.605057	0.208189	0.037517
g__Bergeyella	1.23271	0.9946	1.73858	1.28924	0.747343	0.496301	0.356709	0.868766	0.645249	1.23908	0.451542	0.981681	1.03157	0.489066	1.5639	0.795155	1.26236	0.402103	0.326891	0.557086	1.63467	1.31873
g__Chloroplast_unclassified	0.355436	0.051758	0.066399	0.181762	0.111583	4.30849	0	0.021959	0.102597	7.80255	0.111898	0.373278	0.846415	0.089463	1.30964	0.099875	0.160785	2.22858	1.20519	0	0	0
g__Gemella	0.746815	2.57393	1.54751	1.12861	0.3594	0.447618	0.620937	1.33952	2.06554	0	0.71878	0.851499	0.683745	0.220676	0.251706	1.01155	0.061125	0.076891	0.634025	0.269258	2.46742	0.313268
g__Atopobacter	1.56285	2.56134	0.158545	0.191625	0.79016	2.99539	2.35164	1.85831	2.58841	0	1.29933	0.23114	0.01587	1.07952	0.012777	0.153653	0.02259	0	0	0	0	0.058152
g__Helicobacter	3.86587	0.030775	0.033877	2.99837	0.420381	0.051388	0	0.016469	0.025958	0	0.015797	1.7216	0.043643	1.34592	0.022998	0.002561	3.11869	0.966811	1.90387	0	0.19084	0.178206
g__Ligilactobacillus	0.625674	0.207034	0.081305	0.367751	0.012975	0.549042	0	0.013725	0.169347	0	0.080303	3.12305	0.003968	0.04175	0.080495	0.536505	0.009302	8.56012	1.9811	0	0	0
g__Granulicatella	0.673598	0.706432	0.842864	0.783408	0.481362	0.09331	0.216668	0.148225	1.19655	0.928995	0.469972	0.511431	0.453626	0.234592	0.449748	1.16136	0.294993	0	0.16165	1.22249	2.04141	1.41815
g__Pasteurellaceae_unclassified	0.198352	0.491005	1.19654	0.767908	0.770698	0.35566	0.784759	0.253905	0.029667	0.003782	1.26247	1.37621	0.305503	1.23658	0.439527	0.845092	0.940789	0.021429	0.23529	0.075826	0.327705	2.2529
g__Globicatella	0.398035	0.005596	0.07724	0.469199	0.057089	0.071673	0	0.026077	0	0.213026	0.015797	0.013284	0.014548	0.015905	0.733396	0.035852	0.697619	1.80505	1.57339	0	4.26594	0.302013
g__Dielma	0.131791	0.013989	0.724972	0.221214	0.371077	0.159574	1.10183	0.472125	1.05935	0.81555	1.66004	0.812976	1.75763	0.172962	0.126492	0.498092	0	0	0	0	0	0
g__Escherichia-Shigella	0.252932	0.444842	0.115182	0.348025	0.185538	0.490892	0.288009	0.085092	0.055625	0.036555	0.11848	2.15199	0.195734	2.13121	0.112437	0.398218	0.02259	0.151261	2.06193	0.07892	0.106022	0.015007
g__Pelomonas	0.018637	0	0	0.015499	0	0	0	0	0	0.681936	0	0.005314	0.002645	0	0	0.006402	0	0.041597	1.31116	2.42951	0.283368	0
g__Anaerorhabdus	0.555119	0.849117	1.42149	0.007045	0.188133	0.277226	0	0.540748	0.097653	0	0	0	0	0	0	0	0	0	0	0	0	0
g__Acinetobacter	0.015975	0.019584	0.031167	0.012681	0.018165	0.012171	0	0.00549	0	0.307564	0.010532	0.285604	0	0	0.024276	0.020487	0.357447	1.11555	0.554997	0.00619	0.08289	0
g__Methylopila	0	0	0	0	0	0	0	0	0	0	0	0	0	0	0	0	0	0	0	2.78698	0	0
g__Aeribacillus	0.027956	0	0	0	0	0	0	0.002745	0.012361	1.09664	0	0	0	0	0	0	0	0.010084	0.880092	0.512209	0.19855	0
g__Janibacter	0	0	0	0	0	0	0	0	0	0	0	0	0	0	0	0	0	0	0	1.99003	0	0
g__Jeotgalicoccus	0.062567	0	0	0.018317	0	0.251532	0	0	0	1.27942	0	0.011956	0.006613	0.017893	0.015332	0.015365	0.029234	0	0	0	0	0.009379
g__Sphingomonas	0.022631	0	0.00542	0	0	0.004057	0	0.006862	0.008653	0.075631	0	0.005314	0	0.007952	0	0.003841	0.002658	0.002521	1.38839	0	0.181201	0
g__Ralstonia	0	0	0	0.004227	0	0	0	0	0.002472	1.56429	0	0	0	0	0	0	0	0	0.057475	0.015475	0.052047	0
g__Stenotrophomonas	0	0	0	0.004227	0.003892	0	0	0.006862	0	0	0	0.002657	0	0	0.113715	0.003841	0.668385	0.723532	0.140096	0	0	0.003752
g__Klebsiella	0.069223	0.100719	0.104342	0.073268	0.1025	0.081139	0.383132	0.050781	0.046972	0.088236	0.064506	0.045165	0.054223	0	0.061329	0.048657	0.058467	0.089496	0.034126	0	0	0
g__Campylobacter	0.022631	0.002798	0.00271	0	0	0	0	0	0	0.826894	0	0	0	0	0	0	0.053152	0	0.34126	0	0.212044	0
g__Phyllobacterium	0	0	0	0	0	0	0	0	0	0	0	0	0	0	0	0	0	0	0	1.41283	0	0
g__Mycoplasma	0.031949	0.040567	0.032522	0.023953	0.029842	0.557156	0	0.134501	0.006181	0	0.009215	0.227155	0.034386	0	0.010222	0.254808	0.005315	0.013866	0	0	0	0
g__Paenibacillaceae_unclassified	0.005325	0	0	0	0	0.004057	0	0	0.019778	0.61765	0	0	0	0	0.002555	0	0	0	0.623249	0	0.127226	0
g__Pseudomonas	0.009319	0.011191	0	0.016908	0	0.016228	0	0	0	0	0	0.002657	0	0	0	0	0.511587	0.456304	0.325095	0	0	0
g__Mitochondria_unclassified	0.055911	0.006994	0.008131	0.038043	0.016867	0.655875	0	0.009607	0.042028	0.007563	0.027645	0.07439	0.129607	0.007952	0.185266	0.020487	0.015946	0.021429	0	0	0	0
g__Bacteroides	0.038605	0.034972	0.023036	0.025362	0	0.09331	0	0.194889	0.003708	0.69328	0.005266	0.013284	0	0.065606	0.006388	0.019207	0	0	0	0	0	0.015007
g__Thermincola	0	0	0	0	0	0	0	0	0.012361	0.731096	0.002633	0	0.003968	0	0	0	0	0.161345	0.127524	0.040234	0.119516	0
g__Nevskia	0.006656	0	0	0.004227	0	0	0	0	0	0	0	0	0	0	0	0	0	0	0	1.16833	0	0
g__Bacillus	0.009319	0	0	0	0	0	0	0.01098	0	0	0	0	0	0.007952	0.002555	0	0	0	0	1.13274	0	0
g__Brevundimonas	0	0	0	0	0	0	0	0	0	0	0	0	0	0.007952	0	0	0.002658	0.012605	0.968101	0.003095	0	0
g__Anoxybacillus	0	0	0	0	0	0	0	0	0	0	0	0	0	0	0	0	0	0	0	0.99347	0	0
g__Rubellimicrobium	0	0	0	0	0	0	0	0	0.042028	0	0	0	0	0	0	0	0	0	0	0	0.9195	0
g__Bifidobacterium	0.435309	0	0.00271	0.078904	0.007785	0.009466	0	0	0	0.259665	0.011848	0.073062	0.00529	0.013917	0.020443	0.006402	0	0	0.008981	0.017022	0	0
g__Clostridia_UCG-014_unclassified	0.050586	0	0	0.007045	0	0.009466	0	0	0.002472	0	0.009215	0.003985	0	0	0.003833	0	0	0	0.819024	0	0	0
g__Avibacterium	0	0	0.067754	0.054951	0.042817	0	0	0	0	0	0.071088	0.073062	0	0	0	0	0.05581	0	0	0	0	0.480219
g__Methylobacterium-Methylorubrum	0	0	0	0	0	0	0	0	0	0.509246	0	0	0	0	0	0.008963	0.002658	0.040336	0.251455	0	0	0
g__Staphylococcus	0.029287	0	0.013551	0.019726	0	0.114947	0	0	0.003708	0	0	0.019926	0	0.015905	0.017888	0.016646	0.009302	0	0	0	0.543604	0
g__Vagococcus	0	0	0	0.092994	0	0	0	0	0	0	0	0.065091	0	0	0.068995	0	0.279048	0.129832	0	0	0	0.078786
g__Lactobacillus	0.097179	0.022382	0.020326	0.012681	0.003892	0.200143	0	0	0	0	0.039493	0.089002	0	0	0	0.084509	0.01063	0.036555	0.010777	0	0	0
g__Staphylococcaceae_unclassified	0.018637	0	0.006775	0.012681	0	0.062207	0	0.008235	0	0	0.006582	0.081032	0	0.033797	0	0.008963	0.021261	0	0.339464	0	0	0
g__Romboutsia	0.05458	0.005596	0.025747	0.077495	0	0.240713	0	0	0	0	0.027645	0.04118	0.019838	0.031809	0.026832	0.007683	0.011959	0.003782	0	0.009285	0	0.011255
g__Pasteurella	0	0	0	0	0.048006	0	0	0	0	0	0.238277	0.075718	0	0	0	0	0.047837	0	0	0	0	0.125682
g__Enhydrobacter	0	0	0	0	0	0	0	0	0	0	0	0	0	0	0	0	0	0	0	0	0.481918	0
g__Afipia	0	0	0	0	0	0	0	0	0.003708	0.328993	0	0	0	0	0	0	0.005315	0	0	0	0.111805	0
g__Firmicutes_unclassified	0.031949	0	0.028457	0.021135	0.007785	0.009466	0	0	0.006181	0	0.009215	0.055792	0.002645	0	0	0.003841	0.018603	0	0.210144	0	0	0
g__Peptoniphilus	0	0	0	0	0	0	0	0	0	0.39706	0	0	0	0	0	0	0	0	0	0	0	0
g__Clostridium	0	0	0.00542	0	0	0	0	0	0	0	0	0	0	0	0	0	0	0	0	0	0.387462	0
g__Actinomyces	0.07588	0	0.044718	0	0.041519	0.016228	0	0.015097	0	0	0.042126	0.021254	0	0.031809	0.015332	0.02817	0	0	0	0.010832	0.040481	0.007503
g__Clostridium_sensu_stricto_1	0.089192	0	0.010841	0.040861	0	0.064911	0	0.002745	0.002472	0	0.025013	0.046494	0.011903	0.055666	0.008944	0.024328	0.002658	0	0	0	0	0
g__Morganella	0	0	0.006775	0.005636	0.012975	0	0	0	0	0	0.107949	0.047822	0.042321	0.115308	0.030665	0.011524	0	0	0	0	0	0
g__Rhizobacter	0	0	0	0	0	0	0	0	0	0.359245	0	0	0	0	0	0	0	0	0	0	0	0
g__Anaerococcus	0	0	0	0	0	0	0	0	0	0	0	0	0	0.00994	0	0	0	0	0.321503	0	0	0.009379
g__Lachnospiraceae_unclassified	0.061236	0	0.00271	0.009863	0.003892	0.002705	0	0	0.065514	0	0.002633	0.025239	0	0	0	0	0	0.153782	0	0	0	0
g__Brevibacillus	0	0	0	0	0	0	0	0	0.008653	0	0	0	0	0	0	0	0.002658	0	0	0.295565	0	0
g__Bradyrhizobium	0.006656	0	0.00542	0	0	0	0	0	0	0.056723	0.007899	0	0	0	0	0	0	0.037815	0.17063	0	0	0
g__Caulobacteraceae_unclassified	0.007987	0	0	0	0	0	0	0	0	0.002521	0	0	0	0	0	0	0	0	0.271212	0	0	0
g__Dorea	0.097179	0	0.021681	0.032407	0.01038	0.024342	0	0	0.013597	0	0.011848	0.045165	0	0.007952	0.007666	0.008963	0	0	0	0	0	0
g__Eubacterium]_coprostanoligenes_group_unclassified	0.034612	0	0.004065	0.004227	0	0.008114	0	0	0.051917	0	0.003949	0.045165	0.00529	0.00994	0	0.010244	0	0.093278	0	0	0	0
g__Turicibacter	0.058574	0	0.004065	0.022544	0	0.060854	0	0	0	0	0.002633	0.005314	0.007935	0	0	0.002561	0	0.09832	0	0	0	0.003752
g__Proteus	0	0	0.004065	0.012681	0.002595	0	0	0	0.023486	0	0.007899	0.009299	0.022483	0.089463	0.040886	0.02817	0	0	0	0	0	0
g__Janthinobacterium	0	0	0	0	0	0	0	0	0	0.234455	0	0	0	0	0	0	0	0	0	0	0	0
g__Microbacteriaceae_unclassified	0	0	0	0	0	0	0	0	0	0	0	0	0	0	0	0	0	0	0	0	0.229393	0
g__Christensenellaceae_R-7_group	0.039937	0.01259	0.008131	0.032407	0	0.008114	0	0	0.087764	0	0.006582	0.010627	0.002645	0	0.008944	0	0	0	0	0.004642	0	0
g__Muribaculaceae_unclassified	0.007987	0	0.00271	0	0.012975	0.043274	0	0	0.013597	0	0.002633	0.122212	0.002645	0.003976	0	0	0	0.002521	0	0	0	0
g__Blautia	0.081204	0.009792	0.013551	0.015499	0.00519	0.018932	0	0.002745	0.023486	0	0.005266	0.017269	0	0	0.007666	0.010244	0	0	0	0	0	0
g__Phascolarctobacterium	0.031949	0	0.014906	0.033816	0.006487	0.013523	0	0	0.018542	0	0	0.061106	0	0.011928	0	0	0.006644	0	0.003592	0	0	0
g__Erysipelotrichaceae_unclassified	0.083867	0.02518	0.024392	0.01409	0	0.006762	0	0.004117	0	0	0.006582	0.029225	0	0	0	0	0	0	0	0	0	0
g__Enteractinococcus	0	0	0	0	0	0	0	0	0	0	0	0	0	0	0	0	0	0	0.192183	0	0	0
g__Aerococcus	0	0	0.00271	0	0	0.029751	0	0	0	0	0	0.005314	0	0	0.006388	0	0.049166	0.076891	0.007184	0	0	0
g__Paracaedibacteraceae_unclassified	0	0	0	0	0	0	0	0	0	0	0	0	0	0	0	0	0	0	0	0.174863	0	0
g__Phenylobacterium	0	0	0	0	0	0	0	0	0	0	0	0	0	0	0	0	0	0	0	0	0.163852	0
g__Lachnoclostridium	0.005325	0	0	0	0	0.051388	0	0	0	0	0.057924	0.005314	0	0	0	0.023048	0	0	0	0	0	0
g__Psychrobacter	0	0.002798	0	0	0	0	0	0	0	0	0	0	0	0	0	0	0	0	0.1383	0	0	0
g__Massilia	0	0.005596	0	0	0	0.010819	0	0	0	0	0	0	0	0	0	0	0.03322	0.022689	0.068252	0	0	0
g__Meiothermus	0	0	0	0	0	0	0	0	0	0	0	0	0	0	0	0	0	0	0	0	0.134937	0
g__Sporosarcina	0.041268	0	0	0	0	0.081139	0	0	0	0	0.002633	0	0	0	0	0	0	0	0	0	0	0
g__Actinobaculum	0.002662	0	0	0	0	0.119004	0	0	0	0	0	0	0	0	0	0	0	0	0	0	0	0
g__Micrococcus	0	0	0	0	0	0	0	0	0	0	0.005266	0	0	0	0	0	0	0.02395	0	0	0.088673	0
g__Arthrobacter	0.027956	0.020983	0.020326	0.015499	0.014272	0.013523	0	0	0	0	0	0	0	0	0	0	0	0	0	0	0	0
g__unclassified	0.009319	0.018185	0.023036	0	0	0.002705	0	0.004117	0.014833	0	0.010532	0.017269	0	0	0	0	0	0	0	0	0	0.003752
g__Monoglobus	0.015975	0.009792	0.016261	0	0.002595	0.014876	0	0	0	0	0.010532	0	0.022483	0	0	0.008963	0	0	0	0	0	0
g__Enterococcus	0.029287	0	0	0	0	0	0	0	0.006181	0.005042	0	0.009299	0.00529	0.025845	0.010222	0	0	0	0	0	0	0
g__NK4A214_group	0.007987	0	0.008131	0.011272	0	0.002705	0	0	0.048208	0	0	0.003985	0	0	0	0.003841	0	0	0	0.004642	0	0
g__Schlegelella	0	0	0	0	0	0	0	0	0	0.002521	0	0	0	0	0	0	0	0	0.080825	0	0	0
g__Comamonas	0	0.002798	0	0	0	0	0	0	0	0	0	0	0	0	0.015332	0.005122	0	0	0	0	0.059758	0
g__Kocuria	0	0	0	0	0	0	0	0	0	0	0	0	0	0	0	0	0.002658	0	0.019757	0.007737	0.052047	0
g__Prevotella_9	0.053249	0	0	0.002818	0	0.008114	0	0	0	0	0	0.00797	0	0	0	0.008963	0	0	0	0	0	0
g__Bilophila	0.019968	0.004197	0	0	0	0.004057	0	0.035684	0	0	0.005266	0	0	0	0	0.010244	0	0	0	0	0	0
g__Symbiobacteriales_unclassified	0	0	0	0	0	0	0	0	0	0	0	0	0	0	0	0	0	0	0.079029	0	0	0
g__Aneurinibacillus	0	0	0	0	0	0	0	0	0	0	0	0	0	0	0	0	0	0	0	0.07892	0	0
g__Colidextribacter	0	0	0	0	0	0	0	0	0.029667	0	0	0.034538	0	0.011928	0	0	0	0	0	0	0	0
g__HT002	0	0	0.004065	0.011272	0	0.033808	0	0	0	0	0	0.009299	0	0	0	0.007683	0	0	0	0	0	0
g__Dubosiella	0.033281	0	0.004065	0.007045	0	0.006762	0	0	0	0	0.002633	0.00797	0	0.003976	0	0	0	0	0	0	0	0
g__Family_XIII_AD3011_group	0.011981	0	0	0.004227	0	0	0	0	0	0	0.005266	0.023911	0	0	0.012777	0.003841	0	0	0	0	0	0
g__Alloprevotella	0	0	0.00271	0	0.002595	0.018932	0	0	0	0	0	0.029225	0	0.003976	0	0	0	0.002521	0	0	0	0
g__Aerococcaceae_unclassified	0	0	0	0	0	0	0	0	0	0	0	0	0	0	0	0	0.005315	0	0	0	0.038553	0.013131
g__Frankiales_unclassified	0.019968	0	0	0.005636	0	0	0	0	0	0	0	0.022583	0.007935	0	0	0	0	0	0	0	0	0
g__Nosocomiicoccus	0.005325	0	0	0	0	0.025694	0	0	0	0	0.002633	0	0	0.011928	0	0	0	0	0.003592	0.004642	0	0
g__Clostridiales_Family_XIV._Incertae_Sedis_unclassified	0.027956	0.002798	0	0.012681	0.009082	0	0	0	0	0	0	0	0	0	0	0	0	0	0	0	0	0
g__Paracraurococcus	0	0	0	0	0	0	0	0	0	0	0	0	0	0	0	0	0	0	0.050291	0	0	0
g__Aeromonas	0	0	0	0	0	0	0	0	0	0	0	0	0	0	0	0	0	0	0	0	0.05012	0
g__Salinicoccus	0.003994	0	0.00271	0.004227	0	0	0	0	0	0	0	0	0	0	0.011499	0	0	0	0	0	0.026987	0
g__Parasutterella	0.018637	0	0	0	0	0.018932	0	0	0.004944	0	0.002633	0	0	0	0	0.003841	0	0	0	0	0	0
g__Megamonas	0	0	0	0	0	0	0	0	0	0	0	0	0	0.011928	0	0	0	0	0	0.010832	0	0.024386
g__Propionispora	0	0	0	0	0	0	0	0	0	0.045378	0	0	0	0	0	0	0	0	0	0	0	0
g__Cetobacterium	0.009319	0.005596	0	0.009863	0.00519	0	0	0	0	0	0	0.003985	0	0	0	0	0.009302	0	0	0	0	0
g__Parabacteroides	0	0.006994	0	0.002818	0.002595	0.002705	0	0.015097	0.011125	0	0	0	0	0	0	0	0	0	0	0	0	0
g__Brachybacterium	0	0	0	0.004227	0	0	0	0	0	0	0	0.006642	0.002645	0	0	0	0	0	0.026942	0	0	0
g__Aggregatibacter	0	0	0	0	0	0	0	0	0	0	0	0	0	0.039761	0	0	0	0	0	0	0	0
g__Oscillospiraceae_unclassified	0.002662	0	0.006775	0.009863	0	0.004057	0	0	0.013597	0	0	0	0	0	0	0.002561	0	0	0	0	0	0
g__Chryseobacterium	0	0	0	0	0	0	0	0	0	0	0.003949	0	0.003968	0	0	0	0.021261	0.003782	0	0	0	0.005628
g__Chlorobium	0	0	0	0	0	0	0	0	0	0	0	0	0	0	0.005111	0.005122	0.011959	0.013866	0	0	0	0
g__Desulfovibrio	0	0	0	0	0	0	0	0	0.023486	0	0	0.011956	0	0	0	0	0	0	0	0	0	0
g__Lachnospiraceae_NK4A136_group	0	0	0	0.011272	0	0.002705	0	0	0	0	0	0.013284	0	0.007952	0	0	0	0	0	0	0	0
g__Clostridiales_unclassified	0.006656	0	0	0.007045	0	0	0	0	0	0	0	0.021254	0	0	0	0	0	0	0	0	0	0
g__Elusimicrobium	0	0	0.00542	0	0.01038	0.002705	0	0	0	0	0	0.00797	0.002645	0.003976	0	0	0	0	0	0	0	0
g__DTU014_unclassified	0	0	0	0	0	0	0	0	0	0.005042	0.006582	0	0.013225	0	0	0.005122	0	0.002521	0	0	0	0
g__Ruminococcus]_gnavus_group	0	0	0	0	0	0.004057	0	0	0	0	0	0	0	0	0	0.006402	0	0	0	0.004642	0	0.016883
g__Helcococcus	0	0	0	0	0	0.024342	0	0.002745	0	0	0	0	0	0	0.003833	0	0	0	0	0	0	0
g__Prevotellaceae_NK3B31_group	0.009319	0.004197	0	0	0	0.002705	0	0	0	0	0	0.010627	0	0.003976	0	0	0	0	0	0	0	0
g__Frisingicoccus	0	0	0.00271	0.004227	0	0.002705	0	0	0.007417	0	0	0	0	0	0.007666	0.005122	0	0	0	0	0	0
g__Prevotellaceae_UCG-003	0	0.004197	0	0	0.00519	0	0	0	0.016069	0	0	0	0.003968	0	0	0	0	0	0	0	0	0
g__Sphingobacterium	0	0	0	0	0	0	0	0	0	0	0	0	0	0	0	0	0.029234	0	0	0	0	0
g__Coprococcus	0.006656	0	0	0.022544	0	0	0	0	0	0	0	0	0	0	0	0	0	0	0	0	0	0
g__Facklamia	0.002662	0	0	0	0	0.002705	0	0	0	0	0	0.014612	0	0	0	0	0.005315	0	0	0	0	0
g__Ruminococcus	0.003994	0	0	0	0	0	0	0	0.007417	0	0	0	0.009258	0	0	0	0.003986	0	0	0	0	0
g__Lactococcus	0	0	0	0	0	0	0	0	0	0	0	0.010627	0	0.013917	0	0	0	0	0	0	0	0
g__Virgibacillus	0.023962	0	0	0	0	0	0	0	0	0	0	0	0	0	0	0	0	0	0	0	0	0
g__Terrisporobacter	0.01065	0	0	0	0	0	0	0	0	0	0	0.013284	0	0	0	0	0	0	0	0	0	0
g__Eubacterium]_nodatum_group	0.007987	0	0	0.005636	0	0.004057	0	0	0	0	0	0	0	0	0.005111	0	0	0	0	0	0	0
g__Erysipelatoclostridium	0.014643	0.004197	0	0	0.003892	0	0	0	0	0	0	0	0	0	0	0	0	0	0	0	0	0
g__Burkholderia-Caballeronia-Paraburkholderia	0.003994	0	0.004065	0	0	0	0	0	0	0.013866	0	0	0	0	0	0	0	0	0	0	0	0
g__Incertae_Sedis	0.014643	0.002798	0	0	0	0	0	0	0	0	0	0.003985	0	0	0	0	0	0	0	0	0	0
g__Ruminococcaceae_unclassified	0.017306	0	0	0	0	0	0	0	0	0	0.003949	0	0	0	0	0	0	0	0	0	0	0
g__Eubacterium]_xylanophilum_group	0	0	0	0	0	0	0	0	0.008653	0	0.003949	0.002657	0.00529	0	0	0	0	0	0	0	0	0
g__Epulopiscium	0	0	0	0.005636	0	0	0	0	0	0	0	0.00797	0.006613	0	0	0	0	0	0	0	0	0
g__Oscillibacter	0.01065	0	0.00271	0	0	0	0	0	0	0	0.006582	0	0	0	0	0	0	0	0	0	0	0
g__Geobacillus	0	0	0.004065	0	0	0	0	0	0	0	0	0	0	0	0	0	0	0	0	0.015475	0	0
g__Peptostreptococcus	0	0	0	0	0	0	0	0	0	0	0	0	0	0.013917	0	0	0	0	0	0.003095	0	0
g__Paracoccus	0	0.004197	0	0	0	0	0	0	0	0.003782	0	0	0	0	0	0	0	0.008824	0	0	0	0
g__Serratia	0	0	0.00271	0	0	0	0	0	0	0	0	0	0.006613	0	0	0	0.006644	0	0	0	0	0
g__DNF00809	0	0	0	0	0	0	0	0	0	0	0	0	0	0.015905	0	0	0	0	0	0	0	0
g__Faecalibaculum	0.002662	0	0	0	0	0.005409	0	0	0	0	0	0.002657	0	0	0	0.005122	0	0	0	0	0	0
g__Prevotellaceae_UCG-001	0	0	0	0	0	0	0	0	0.008653	0	0	0.006642	0	0	0	0	0	0	0	0	0	0
g__Polaromonas	0	0	0	0	0	0	0	0	0	0	0	0	0	0	0	0	0	0.015126	0	0	0	0
g__Erysipelothrix	0	0	0.010841	0	0	0	0	0.004117	0	0	0	0	0	0	0	0	0	0	0	0	0	0
g__Collinsella	0	0	0.004065	0.009863	0	0	0	0	0	0	0	0	0	0	0	0	0	0	0	0	0	0
g__Eubacterium]_ventriosum_group	0	0	0	0	0	0	0	0	0.013597	0	0	0	0	0	0	0	0	0	0	0	0	0
g__UBA1819	0.007987	0	0	0	0	0.005409	0	0	0	0	0	0	0	0	0	0	0	0	0	0	0	0
g__Leuconostoc	0.013312	0	0	0	0	0	0	0	0	0	0	0	0	0	0	0	0	0	0	0	0	0
g__Pseudonocardia	0.013312	0	0	0	0	0	0	0	0	0	0	0	0	0	0	0	0	0	0	0	0	0
g__Atopostipes	0.009319	0	0	0	0	0	0	0	0	0	0	0	0	0.003976	0	0	0	0	0	0	0	0
g__Trichococcus	0	0	0	0	0	0	0	0	0	0	0.009215	0	0	0	0	0	0.003986	0	0	0	0	0
g__Gastranaerophilales_unclassified	0	0	0	0	0	0.002705	0	0	0.009889	0	0	0	0	0	0	0	0	0	0	0	0	0
g__Family_XIII_UCG-001	0	0	0	0	0	0	0	0	0.012361	0	0	0	0	0	0	0	0	0	0	0	0	0
g__Nocardiopsis	0	0	0	0	0	0	0	0	0.012361	0	0	0	0	0	0	0	0	0	0	0	0	0
g__Rikenellaceae_RC9_gut_group	0	0	0	0	0	0	0	0	0	0	0	0.011956	0	0	0	0	0	0	0	0	0	0
g__Delftia	0	0	0	0.002818	0	0	0	0	0	0	0	0	0	0	0	0.005122	0.003986	0	0	0	0	0
g__Haemophilus	0	0	0	0	0	0	0	0	0	0	0	0	0	0.007952	0.003833	0	0	0	0	0	0	0
g__Skermanella	0	0.005596	0	0.005636	0	0	0	0	0	0	0	0	0	0	0	0	0	0	0	0	0	0
g__Asanoa	0.006656	0.004197	0	0	0	0	0	0	0	0	0	0	0	0	0	0	0	0	0	0	0	0
g__UCG-003	0.01065	0	0	0	0	0	0	0	0	0	0	0	0	0	0	0	0	0	0	0	0	0
g__Akkermansia	0	0	0	0	0	0.002705	0	0	0	0	0	0	0	0	0	0	0	0	0	0.007737	0	0
g__Dyella	0	0	0	0	0	0	0	0	0	0	0	0	0	0.00994	0	0	0	0	0	0	0	0
g__Candidatus_Saccharimonas	0	0	0	0	0	0.002705	0	0	0	0	0	0.006642	0	0	0	0	0	0	0	0	0	0
g__Lachnospiraceae_ND3007_group	0.009319	0	0	0	0	0	0	0	0	0	0	0	0	0	0	0	0	0	0	0	0	0
g__Marmoricola	0.009319	0	0	0	0	0	0	0	0	0	0	0	0	0	0	0	0	0	0	0	0	0
g__Pseudoflavonifractor	0.009319	0	0	0	0	0	0	0	0	0	0	0	0	0	0	0	0	0	0	0	0	0
g__Faecalibacterium	0.005325	0	0	0	0	0	0	0	0	0	0	0	0	0	0	0	0	0	0	0	0	0.003752
g__Paenibacillus	0	0	0	0.002818	0	0	0	0	0.006181	0	0	0	0	0	0	0	0	0	0	0	0	0
g__Subdoligranulum	0	0	0	0	0	0	0	0	0	0	0	0	0	0	0	0	0	0	0	0.004642	0	0.003752
g__Lactobacillales_unclassified	0	0.005596	0	0	0	0	0	0	0	0	0	0.002657	0	0	0	0	0	0	0	0	0	0
g__Neisseriaceae_unclassified	0	0	0.00542	0	0	0	0	0	0	0	0.002633	0	0	0	0	0	0	0	0	0	0	0
g__Lachnospiraceae_FCS020_group	0.007987	0	0	0	0	0	0	0	0	0	0	0	0	0	0	0	0	0	0	0	0	0
g__Tyzzerella	0.007987	0	0	0	0	0	0	0	0	0	0	0	0	0	0	0	0	0	0	0	0	0
g__Lysinibacillus	0	0	0	0	0	0	0	0	0	0	0	0	0	0	0	0	0.007973	0	0	0	0	0
g__Fournierella	0	0	0	0	0	0	0	0	0	0	0	0	0	0.007952	0	0	0	0	0	0	0	0
g__Flavonifractor	0	0	0.004065	0	0	0	0	0	0.003708	0	0	0	0	0	0	0	0	0	0	0	0	0
g__Brevibacterium	0	0	0	0	0	0	0	0	0	0	0	0	0	0	0	0.007683	0	0	0	0	0	0
g__Insolitispirillum	0	0	0	0	0	0	0	0	0	0	0	0	0	0	0	0	0	0.007563	0	0	0	0
g__Lachnospira	0	0	0	0	0	0	0	0	0	0	0	0	0	0	0	0	0	0	0.007184	0	0	0
g__Butyricicoccaceae_unclassified	0	0	0	0.007045	0	0	0	0	0	0	0	0	0	0	0	0	0	0	0	0	0	0
g__Peptococcaceae_unclassified	0	0	0	0.007045	0	0	0	0	0	0	0	0	0	0	0	0	0	0	0	0	0	0
g__Pseudoalteromonas	0	0	0.004065	0.002818	0	0	0	0	0	0	0	0	0	0	0	0	0	0	0	0	0	0
g__UCG-002	0.003994	0	0	0.002818	0	0	0	0	0	0	0	0	0	0	0	0	0	0	0	0	0	0
g__Ruminococcus]_torques_group	0	0.002798	0	0	0	0	0	0	0	0	0	0.003985	0	0	0	0	0	0	0	0	0	0
g__Coriobacteriaceae_UCG-002	0.006656	0	0	0	0	0	0	0	0	0	0	0	0	0	0	0	0	0	0	0	0	0
g__Tuzzerella	0.006656	0	0	0	0	0	0	0	0	0	0	0	0	0	0	0	0	0	0	0	0	0
g__Nitrospira	0	0	0	0	0	0	0	0	0	0	0	0	0	0	0.002555	0	0	0.003782	0	0	0	0
g__Devosia	0	0	0	0	0	0	0	0	0	0	0	0	0	0	0	0	0	0.006303	0	0	0	0
g__Roseburia	0	0	0	0	0	0	0	0	0	0	0	0	0	0	0	0	0	0	0	0.00619	0	0
g__Muribaculum	0	0	0	0	0	0	0	0	0.006181	0	0	0	0	0	0	0	0	0	0	0	0	0
g__Brochothrix	0	0	0	0.005636	0	0	0	0	0	0	0	0	0	0	0	0	0	0	0	0	0	0
g__Butyricimonas	0	0	0	0	0	0	0	0.00549	0	0	0	0	0	0	0	0	0	0	0	0	0	0
g__Allobaculum	0	0	0	0	0	0.005409	0	0	0	0	0	0	0	0	0	0	0	0	0	0	0	0
g__Dechlorosoma	0.005325	0	0	0	0	0	0	0	0	0	0	0	0	0	0	0	0	0	0	0	0	0
g__Kingella	0	0	0	0	0	0	0	0	0	0	0	0	0	0	0	0	0.005315	0	0	0	0	0
g__Eubacterium]_siraeum_group	0	0	0	0	0	0	0	0	0	0	0	0.005314	0	0	0	0	0	0	0	0	0	0
g__Solibacillus	0	0	0	0	0	0	0	0	0	0	0	0.005314	0	0	0	0	0	0	0	0	0	0
g__UCG-010_unclassified	0	0	0	0	0	0	0	0	0	0	0	0.005314	0	0	0	0	0	0	0	0	0	0
g__Peptostreptococcales-Tissierellales_unclassified	0	0	0	0	0	0	0	0	0	0	0	0	0.00529	0	0	0	0	0	0	0	0	0
g__Isosphaeraceae_unclassified	0	0	0	0	0	0	0	0	0	0	0.005266	0	0	0	0	0	0	0	0	0	0	0
g__Marvinbryantia	0	0	0	0	0	0	0	0	0	0	0.005266	0	0	0	0	0	0	0	0	0	0	0
g__Syntrophomonas	0	0	0	0	0	0	0	0	0	0	0.005266	0	0	0	0	0	0	0	0	0	0	0
g__Negativibacillus	0	0	0	0	0.00519	0	0	0	0	0	0	0	0	0	0	0	0	0	0	0	0	0
g__Deinococcus	0	0	0	0	0	0	0	0	0	0.002521	0	0.002657	0	0	0	0	0	0	0	0	0	0
g__Hydrogenophaga	0	0	0	0	0	0	0	0	0	0	0	0	0	0	0.005111	0	0	0	0	0	0	0
g__Mucispirillum	0	0	0	0	0	0	0	0	0.004944	0	0	0	0	0	0	0	0	0	0	0	0	0
g__Altererythrobacter	0	0	0	0.004227	0	0	0	0	0	0	0	0	0	0	0	0	0	0	0	0	0	0
g__Acidovorax	0	0	0	0	0	0	0	0.004117	0	0	0	0	0	0	0	0	0	0	0	0	0	0
g__Neomicrococcus	0	0	0	0	0	0	0	0.004117	0	0	0	0	0	0	0	0	0	0	0	0	0	0
g__UCG-005	0	0	0.004065	0	0	0	0	0	0	0	0	0	0	0	0	0	0	0	0	0	0	0
g__Enterorhabdus	0	0	0	0	0	0.004057	0	0	0	0	0	0	0	0	0	0	0	0	0	0	0	0
g__Allisonella	0.003994	0	0	0	0	0	0	0	0	0	0	0	0	0	0	0	0	0	0	0	0	0
g__Eggerthellaceae_unclassified	0.003994	0	0	0	0	0	0	0	0	0	0	0	0	0	0	0	0	0	0	0	0	0
g__Faecalicatena	0.003994	0	0	0	0	0	0	0	0	0	0	0	0	0	0	0	0	0	0	0	0	0
g__Mailhella	0.003994	0	0	0	0	0	0	0	0	0	0	0	0	0	0	0	0	0	0	0	0	0
g__Mannheimia	0.003994	0	0	0	0	0	0	0	0	0	0	0	0	0	0	0	0	0	0	0	0	0
g__Latilactobacillus	0	0	0	0	0	0	0	0	0	0	0	0	0	0	0	0	0.003986	0	0	0	0	0
g__Zoogloea	0	0	0	0	0	0	0	0	0	0	0	0	0	0	0	0	0.003986	0	0	0	0	0
g__Duncaniella	0	0	0	0	0	0	0	0	0	0	0	0.003985	0	0	0	0	0	0	0	0	0	0
g__Parvimonas	0	0	0	0	0	0	0	0	0	0	0	0	0	0.003976	0	0	0	0	0	0	0	0
g__Quadrisphaera	0	0	0	0	0	0	0	0	0	0	0	0	0	0.003976	0	0	0	0	0	0	0	0
g__Gemmata	0	0	0	0	0	0	0	0	0	0	0.003949	0	0	0	0	0	0	0	0	0	0	0
g__Methyloversatilis	0	0	0	0	0	0	0	0	0	0	0.003949	0	0	0	0	0	0	0	0	0	0	0
g__Hydrogenibacillus	0	0	0	0	0.003892	0	0	0	0	0	0	0	0	0	0	0	0	0	0	0	0	0
g__Cutibacterium	0	0	0	0	0	0	0	0	0	0	0	0	0	0	0	0	0	0	0	0	0.003855	0
g__Acetivibrio	0	0	0	0	0	0	0	0	0	0	0	0	0	0	0	0.003841	0	0	0	0	0	0
g__Defluviitoga	0	0	0	0	0	0	0	0	0	0	0	0	0	0	0	0	0	0	0	0	0	0.003752
g__Providencia	0	0	0	0	0	0	0	0	0.003708	0	0	0	0	0	0	0	0	0	0	0	0	0
g__Luteimonas	0	0	0	0.002818	0	0	0	0	0	0	0	0	0	0	0	0	0	0	0	0	0	0
g__Paramuribaculum	0	0.002798	0	0	0	0	0	0	0	0	0	0	0	0	0	0	0	0	0	0	0	0
g__Pir4_lineage	0	0.002798	0	0	0	0	0	0	0	0	0	0	0	0	0	0	0	0	0	0	0	0
g__Prevotella	0	0.002798	0	0	0	0	0	0	0	0	0	0	0	0	0	0	0	0	0	0	0	0
g__Trueperella	0	0	0	0	0	0	0	0.002745	0	0	0	0	0	0	0	0	0	0	0	0	0	0
g__Verrucomicrobiota_unclassified	0	0	0	0	0	0	0	0.002745	0	0	0	0	0	0	0	0	0	0	0	0	0	0
g__Clostridia_vadinBB60_group_unclassified	0	0	0.00271	0	0	0	0	0	0	0	0	0	0	0	0	0	0	0	0	0	0	0
g__Ellin6067	0	0	0.00271	0	0	0	0	0	0	0	0	0	0	0	0	0	0	0	0	0	0	0
g__Microvirga	0	0	0.00271	0	0	0	0	0	0	0	0	0	0	0	0	0	0	0	0	0	0	0
g__Pseudolabrys	0	0	0.00271	0	0	0	0	0	0	0	0	0	0	0	0	0	0	0	0	0	0	0
g__Pyramidobacter	0	0	0.00271	0	0	0	0	0	0	0	0	0	0	0	0	0	0	0	0	0	0	0
g__Subgroup_17_unclassified	0	0	0.00271	0	0	0	0	0	0	0	0	0	0	0	0	0	0	0	0	0	0	0
g__Alphaproteobacteria_unclassified	0	0	0	0	0	0.002705	0	0	0	0	0	0	0	0	0	0	0	0	0	0	0	0
g__Bacteroidota_unclassified	0	0	0	0	0	0.002705	0	0	0	0	0	0	0	0	0	0	0	0	0	0	0	0
g__Christensenellaceae_unclassified	0	0	0	0	0	0.002705	0	0	0	0	0	0	0	0	0	0	0	0	0	0	0	0
g__Pelospora	0	0	0	0	0	0.002705	0	0	0	0	0	0	0	0	0	0	0	0	0	0	0	0
g__Pseudoglutamicibacter	0	0	0	0	0	0.002705	0	0	0	0	0	0	0	0	0	0	0	0	0	0	0	0
g__Thermomonas	0.002662	0	0	0	0	0	0	0	0	0	0	0	0	0	0	0	0	0	0	0	0	0
g__Sphingobium	0	0	0	0	0	0	0	0	0	0	0	0	0	0	0	0	0.002658	0	0	0	0	0
g__Thiobacillus	0	0	0	0	0	0	0	0	0	0	0	0	0	0	0	0	0.002658	0	0	0	0	0
g__Alistipes	0	0	0	0	0	0	0	0	0	0	0	0.002657	0	0	0	0	0	0	0	0	0	0
g__Alloiococcus	0	0	0	0	0	0	0	0	0	0	0	0.002657	0	0	0	0	0	0	0	0	0	0
g__Anaerolineaceae_unclassified	0	0	0	0	0	0	0	0	0	0	0	0.002657	0	0	0	0	0	0	0	0	0	0
g__Anaerotignum	0	0	0	0	0	0	0	0	0	0	0	0.002657	0	0	0	0	0	0	0	0	0	0
g__Pseudogracilibacillus	0	0	0	0	0	0	0	0	0	0	0	0.002657	0	0	0	0	0	0	0	0	0	0
g__Rhodovulum	0	0	0	0	0	0	0	0	0	0	0	0.002657	0	0	0	0	0	0	0	0	0	0
g__Candidatus_Soleaferrea	0	0	0	0	0	0	0	0	0	0	0	0	0.002645	0	0	0	0	0	0	0	0	0
g__Acholeplasma	0	0	0	0	0	0	0	0	0	0	0.002633	0	0	0	0	0	0	0	0	0	0	0
g__BRH-c20a_unclassified	0	0	0	0	0	0	0	0	0	0	0.002633	0	0	0	0	0	0	0	0	0	0	0
g__Caldilineaceae_unclassified	0	0	0	0	0	0	0	0	0	0	0.002633	0	0	0	0	0	0	0	0	0	0	0
g__IMCC26207	0	0	0	0	0	0	0	0	0	0	0.002633	0	0	0	0	0	0	0	0	0	0	0
g__Petrimonas	0	0	0	0	0	0	0	0	0	0	0.002633	0	0	0	0	0	0	0	0	0	0	0
g__Rikenellaceae_unclassified	0	0	0	0	0	0	0	0	0	0	0.002633	0	0	0	0	0	0	0	0	0	0	0
g__Saccharimonadales_unclassified	0	0	0	0	0	0	0	0	0	0	0.002633	0	0	0	0	0	0	0	0	0	0	0
g__Syntrophorhabdus	0	0	0	0	0	0	0	0	0	0	0.002633	0	0	0	0	0	0	0	0	0	0	0
g__Intestinimonas	0	0	0	0	0.002595	0	0	0	0	0	0	0	0	0	0	0	0	0	0	0	0	0
g__Renibacterium	0	0	0	0	0	0	0	0	0	0	0	0	0	0	0	0.002561	0	0	0	0	0	0
g__Rheinheimera	0	0	0	0	0	0	0	0	0	0	0	0	0	0	0	0.002561	0	0	0	0	0	0
g__S5-A14a	0	0	0	0	0	0	0	0	0	0	0	0	0	0	0	0.002561	0	0	0	0	0	0
g__Cellvibrio	0	0	0	0	0	0	0	0	0	0	0	0	0	0	0.002555	0	0	0	0	0	0	0
g__Moraxella	0	0	0	0	0	0	0	0	0	0	0	0	0	0	0.002555	0	0	0	0	0	0	0
g__Desulfuromonas	0	0	0	0	0	0	0	0	0	0	0	0	0	0	0	0	0	0.002521	0	0	0	0
g__Ezakiella	0	0	0	0	0	0	0	0	0	0	0	0	0	0	0	0	0	0.002521	0	0	0	0
g__Curvibacter	0	0	0	0	0	0	0	0	0.002472	0	0	0	0	0	0	0	0	0	0	0	0	0
g__DMER64	0	0	0	0	0	0	0	0	0.002472	0	0	0	0	0	0	0	0	0	0	0	0	0
