# Supplementary material for: A self-stabilized and water-responsive deliverable coenzyme-based polymer binary elastomer adhesive patch for treating oral ulcer
Source: Nat Commun. 2023 Nov 24;14:7707. doi: 10.1038/s41467-023-43571-x (PMC10673908; doi:10.1038/s41467-023-43571-x)
Supplement: Supplementary file 6 — Source Data [file 41467_2023_43571_MOESM6_ESM.zip › Source Data(2)/Source Data/data/Oral flora data/Class_abund_all.xlsx]

## Sheet: Sheet1
Class	PolyTA_2_5	PolyTA_2_4	PolyTA_2_3	PolyTA_2_2	PolyTA_2_1	Chitosan_5	Chitosan_4	Chitosan_3	Chitosan_2	Chitosan_1	Control_6	Control_5	Control_4	Control_3	Control_2	Control_1	Normal_6	Normal_5	Normal_4	Normal_3	Normal_2	Normal_1
c__Gammaproteobacteria	64.1862	59.2284	53.9284	61.1903	58.4446	35.5254	71.5822	18.4664	23.1066	50.3347	63.0223	64.5054	73.1581	50.2604	76.5594	66.875	76.9241	51.454	37.5674	61.1789	50.2101	80.4592
c__Bacilli	9.14549	9.24377	7.10608	8.54562	3.5408	8.16801	6.35998	12.1092	13.4711	16.3198	6.69677	10.3455	5.04675	16.9523	10.6649	12.8031	6.19884	17.0824	14.3024	6.23008	14.0373	3.93367
c__Bacteroidia	5.43005	13.0333	16.5036	3.21253	14.7834	8.34922	14.4824	22.9928	16.7406	2.9685	20.8749	6.003	12.8589	1.96223	2.03792	6.86445	1.59987	0.79286	0.781306	7.63517	18.2242	4.85659
c__Negativicutes	3.75138	17.9728	12.5901	21.2168	21.333	12.4346	6.36791	8.80706	10.5601	4.41683	8.17646	8.10319	6.03335	15.2565	3.56221	7.17688	0.591315	0.415968	0.826209	0.659218	5.78109	0.752218
c__Fusobacteriia	1.92095	0.009792	7.98417	0.04227	0.019462	28.5083	0	36.4387	32.4602	0.017647	0.011848	0.031881	0.017193	0	0	0.010244	0.013288	0	0	0	0	0
c__Actinobacteria	1.13553	0.209831	0.249336	1.07366	0.127152	0.215019	0.211383	0.080975	0.258347	3.48783	0.092151	0.891351	0.325341	1.5507	2.24363	0.903992	6.71309	21.9303	27.9726	0.360558	4.20618	0.30764
c__Betaproteobacteria	5.05065	0.034972	0.410591	0.676323	1.09377	0.578793	0.996142	0.14548	1.6329	0.61891	0.442326	2.68866	0.972055	3.25646	2.81221	3.53402	4.19103	1.04244	2.02601	16.8782	4.68232	9.42242
c__Actinobacteriota	4.23461	0.093725	0.883517	0.452291	0.051899	0.665341	0	0.849551	1.0816	11.0862	0.268555	4.76627	0.450981	9.12127	0.500856	1.55062	0.354789	3.508	8.40937	2.59509	0.437582	0.03189
c__Cyanobacteriia	0.355436	0.051758	0.066399	0.181762	0.111583	4.30849	0	0.021959	0.102597	7.80255	0.111898	0.373278	0.846415	0.089463	1.30964	0.099875	0.160785	2.22858	1.20519	0	0	0
c__Campylobacteria	3.8885	0.033573	0.036587	2.99837	0.420381	0.051388	0	0.016469	0.025958	0.826894	0.015797	1.7216	0.043643	1.34592	0.022998	0.002561	3.17184	0.966811	2.24513	0	0.402884	0.178206
c__Alphaproteobacteria	0.093185	0.016787	0.024392	0.047906	0.016867	0.662637	0	0.016469	0.096417	0.984458	0.035544	0.08236	0.129607	0.023857	0.185266	0.033292	0.031891	0.137396	3.10008	4.37777	1.37636	0
c__Clostridia	0.732172	0.046163	0.139574	0.331116	0.038924	0.496301	0	0.008235	0.404208	1.12816	0.188252	0.382577	0.095222	0.161034	0.093272	0.121642	0.018603	0.414708	1.27523	0.077373	0.506978	0.045021
c__Firmicutes_unclassified	0.031949	0	0.028457	0.021135	0.007785	0.009466	0	0	0.006181	0	0.009215	0.055792	0.002645	0	0	0.003841	0.018603	0	0.210144	0	0	0
c__Deinococci	0	0	0	0	0	0	0	0	0	0.002521	0	0.002657	0	0	0	0	0	0	0	0	0.134937	0
c__Desulfovibrionia	0.023962	0.004197	0	0	0	0.004057	0	0.035684	0.023486	0	0.005266	0.011956	0	0	0	0.010244	0	0	0	0	0	0
c__unclassified	0.009319	0.018185	0.023036	0	0	0.002705	0	0.004117	0.014833	0	0.010532	0.017269	0	0	0	0	0	0	0	0	0	0.003752
c__Symbiobacteriia	0	0	0	0	0	0	0	0	0	0	0	0	0	0	0	0	0	0	0.079029	0	0	0
c__Coriobacteriia	0.01065	0	0.004065	0.009863	0	0.004057	0	0	0	0	0	0	0	0.015905	0	0	0	0	0	0	0	0
c__Chlorobia	0	0	0	0	0	0	0	0	0	0	0	0	0	0	0.005111	0.005122	0.011959	0.013866	0	0	0	0
c__Elusimicrobia	0	0	0.00542	0	0.01038	0.002705	0	0	0	0	0	0.00797	0.002645	0.003976	0	0	0	0	0	0	0	0
c__Incertae_Sedis	0	0	0	0	0	0	0	0	0	0.005042	0.006582	0	0.013225	0	0	0.005122	0	0.002521	0	0	0	0
c__Flavobacteriia	0	0	0	0	0	0	0	0	0	0	0.003949	0	0.003968	0	0	0	0	0.003782	0	0	0	0.005628
c__Erysipelotrichia	0	0	0.010841	0	0	0	0	0.004117	0	0	0	0	0	0	0	0	0	0	0	0	0	0
c__Vampirivibrionia	0	0	0	0	0	0.002705	0	0	0.009889	0	0	0	0	0	0	0	0	0	0	0	0	0
c__Planctomycetes	0	0.002798	0	0	0	0	0	0	0	0	0.009215	0	0	0	0	0	0	0	0	0	0	0
c__Saccharimonadia	0	0	0	0	0	0.002705	0	0	0	0	0.002633	0.006642	0	0	0	0	0	0	0	0	0	0
c__Verrucomicrobiae	0	0	0	0	0	0.002705	0	0	0	0	0	0	0	0	0	0	0	0	0	0.007737	0	0
c__Syntrophomonadia	0	0	0	0	0	0.002705	0	0	0	0	0.005266	0	0	0	0	0	0	0	0	0	0	0
c__Nitrospiria	0	0	0	0	0	0	0	0	0	0	0	0	0	0	0.002555	0	0	0.003782	0	0	0	0
c__Anaerolineae	0	0	0	0	0	0	0	0	0	0	0.002633	0.002657	0	0	0	0	0	0	0	0	0	0
c__Deferribacteres	0	0	0	0	0	0	0	0	0.004944	0	0	0	0	0	0	0	0	0	0	0	0	0
c__Thermotogae	0	0	0	0	0	0	0	0	0	0	0	0	0	0	0	0	0	0	0	0	0	0.003752
c__Verrucomicrobiota_unclassified	0	0	0	0	0	0	0	0.002745	0	0	0	0	0	0	0	0	0	0	0	0	0	0
c__Synergistia	0	0	0.00271	0	0	0	0	0	0	0	0	0	0	0	0	0	0	0	0	0	0	0
c__Vicinamibacteria	0	0	0.00271	0	0	0	0	0	0	0	0	0	0	0	0	0	0	0	0	0	0	0
c__Bacteroidota_unclassified	0	0	0	0	0	0.002705	0	0	0	0	0	0	0	0	0	0	0	0	0	0	0	0
c__Acidimicrobiia	0	0	0	0	0	0	0	0	0	0	0.002633	0	0	0	0	0	0	0	0	0	0	0
c__BRH-c20a	0	0	0	0	0	0	0	0	0	0	0.002633	0	0	0	0	0	0	0	0	0	0	0
c__Syntrophorhabdia	0	0	0	0	0	0	0	0	0	0	0.002633	0	0	0	0	0	0	0	0	0	0	0
c__Deltaproteobacteria	0	0	0	0	0	0	0	0	0	0	0	0	0	0	0	0	0	0.002521	0	0	0	0
