# Supplementary material for: A self-stabilized and water-responsive deliverable coenzyme-based polymer binary elastomer adhesive patch for treating oral ulcer
Source: Nat Commun. 2023 Nov 24;14:7707. doi: 10.1038/s41467-023-43571-x (PMC10673908; doi:10.1038/s41467-023-43571-x)
Supplement: Supplementary file 6 — Source Data [file 41467_2023_43571_MOESM6_ESM.zip › Source Data(2)/Source Data/data/Oral flora data/Family_abund_all.xlsx]

## Sheet: Sheet1
Family	PolyTA_2_5	PolyTA_2_4	PolyTA_2_3	PolyTA_2_2	PolyTA_2_1	Chitosan_5	Chitosan_4	Chitosan_3	Chitosan_2	Chitosan_1	Control_6	Control_5	Control_4	Control_3	Control_2	Control_1	Normal_6	Normal_5	Normal_4	Normal_3	Normal_2	Normal_1
f__Pasteurellaceae	63.8014	58.6437	53.6479	60.6845	58.1189	34.8953	70.9111	18.3141	22.9669	47.6561	62.7037	61.9602	72.8367	47.9145	76.1659	66.3525	75.2551	48.88	34.1063	59.9099	49.4371	80.4405
f__Porphyromonadaceae	3.53306	11.1336	13.3151	1.88525	13.8246	7.40666	14.1257	21.3678	15.9359	1.03614	20.4102	4.81276	11.8207	1.39563	0.467636	6.04113	0.28702	0.385716	0.454415	7.07808	16.5896	3.52286
f__Veillonellaceae	3.71943	17.9728	12.5752	21.183	21.3265	12.4211	6.36791	8.80706	10.5415	4.37145	8.17646	8.04208	6.03335	15.2326	3.56221	7.17688	0.584671	0.415968	0.822617	0.648386	5.78109	0.727832
f__Streptococcaceae	4.40235	3.07753	3.55439	5.13583	1.42722	2.40307	2.06891	8.09064	6.32888	11.3635	2.36829	4.211	2.06314	15.0656	8.86464	9.01047	4.68003	6.27482	8.08787	1.7053	4.32763	1.73704
f__Fusobacteriaceae	1.92095	0.009792	7.98417	0.04227	0.019462	28.5083	0	36.4387	32.4602	0.017647	0.011848	0.031881	0.017193	0	0	0.010244	0.013288	0	0	0	0	0
f__Micrococcaceae	0.483233	0.226618	0.199198	0.914445	0.09212	0.055445	0.211383	0.028822	0.207666	3.22186	0.019747	0.75187	0.317406	1.08747	2.16952	0.772107	6.70113	21.8887	26.5985	0.332704	4.16185	0.294509
f__Alcaligenaceae	5.03202	0.032174	0.410591	0.676323	1.09377	0.578793	0.996142	0.14548	1.6329	0.008824	0.442326	2.68335	0.96941	3.25646	2.79687	3.5225	4.18571	1.00084	0.71485	14.4486	4.33919	9.42242
f__Corynebacteriaceae	4.32381	0.072742	0.886227	0.522741	0.037627	0.680217	0	0.883863	1.11991	11.0925	0.286986	4.78221	0.443046	9.53479	0.539187	1.64025	0.366748	3.5496	9.74747	0.605057	0.208189	0.037517
f__Carnobacteriaceae	2.24577	3.26777	1.00141	0.975032	1.27152	3.0887	2.5683	2.00653	3.78497	0.928995	1.77852	0.745228	0.469496	1.31809	0.462525	1.31501	0.321569	0	0.16165	1.22249	2.04141	1.4763
f__Weeksellaceae	1.23271	0.9946	1.73858	1.28924	0.747343	0.496301	0.356709	0.868766	0.645249	1.23908	0.451542	0.981681	1.03157	0.489066	1.5639	0.795155	1.28362	0.402103	0.326891	0.557086	1.63467	1.31873
f__Chloroplast_unclassified	0.355436	0.051758	0.066399	0.181762	0.111583	4.30849	0	0.021959	0.102597	7.80255	0.111898	0.373278	0.846415	0.089463	1.30964	0.099875	0.160785	2.22858	1.20519	0	0	0
f__Gemellaceae	0.746815	2.57393	1.54751	1.12861	0.3594	0.447618	0.620937	1.33952	2.06554	0	0.71878	0.851499	0.683745	0.220676	0.251706	1.01155	0.061125	0.076891	0.634025	0.269258	2.46742	0.313268
f__Lactobacillaceae	0.736165	0.229416	0.105697	0.391704	0.016867	0.782993	0	0.013725	0.169347	0	0.119797	3.22135	0.003968	0.04175	0.080495	0.628697	0.023918	8.59667	1.99188	0	0	0
f__Helicobacteraceae	3.86587	0.030775	0.033877	2.99837	0.420381	0.051388	0	0.016469	0.025958	0	0.015797	1.7216	0.043643	1.34592	0.022998	0.002561	3.11869	0.966811	1.90387	0	0.19084	0.178206
f__Enterobacteriaceae	0.322156	0.545561	0.219524	0.421293	0.288039	0.572031	0.671141	0.135873	0.102597	0.12479	0.182986	2.19716	0.249957	2.13121	0.173766	0.446874	0.081057	0.240757	2.09606	0.07892	0.106022	0.015007
f__Aerococcaceae	0.400698	0.005596	0.07995	0.469199	0.057089	0.104129	0	0.026077	0	0.213026	0.015797	0.03321	0.014548	0.015905	0.739785	0.035852	0.757415	1.88194	1.58057	0	4.3045	0.315144
f__Erysipelotrichaceae	0.310175	0.039169	0.768334	0.264893	0.371077	0.24477	1.10183	0.48036	1.05935	0.81555	1.67189	0.858141	1.76557	0.176938	0.126492	0.505775	0	0.09832	0	0	0	0.003752
f__Comamonadaceae	0.018637	0.002798	0	0.018317	0	0	0	0.004117	0.002472	1.0437	0	0.005314	0.002645	0	0.020443	0.016646	0.003986	0.056723	1.39198	2.42951	0.343126	0
f__Bacteroidaceae	0.593725	0.884089	1.44452	0.032407	0.188133	0.370536	0	0.735637	0.101361	0.69328	0.005266	0.013284	0	0.065606	0.006388	0.019207	0	0	0	0	0	0.015007
f__Bacillaceae	0.061236	0	0.004065	0	0	0	0	0.013725	0.012361	1.09664	0	0.002657	0	0.007952	0.002555	0	0	0.010084	0.880092	2.65389	0.19855	0
f__Moraxellaceae	0.015975	0.022382	0.031167	0.012681	0.018165	0.012171	0	0.00549	0	0.307564	0.010532	0.285604	0	0	0.026832	0.020487	0.357447	1.11555	0.693297	0.00619	0.564808	0
f__Staphylococcaceae	0.11981	0	0.023036	0.054951	0	0.454379	0	0.008235	0.003708	1.27942	0.009215	0.112913	0.006613	0.079523	0.044719	0.040974	0.059796	0	0.343056	0.004642	0.570591	0.009379
f__Methylopilaceae	0	0	0	0	0	0	0	0	0	0	0	0	0	0	0	0	0	0	0	2.78698	0	0
f__Intrasporangiaceae	0	0	0	0	0	0	0	0	0	0	0	0	0	0	0	0	0	0	0	1.99003	0	0
f__Sphingomonadaceae	0.022631	0	0.00542	0.004227	0	0.004057	0	0.006862	0.008653	0.075631	0	0.005314	0	0.007952	0	0.003841	0.005315	0.002521	1.38839	0	0.181201	0
f__Burkholderiaceae	0.003994	0	0.004065	0.004227	0	0	0	0	0.002472	1.57816	0	0	0	0	0	0	0	0	0.057475	0.015475	0.052047	0
f__Xanthomonadaceae	0.002662	0	0	0.007045	0.003892	0	0	0.006862	0	0	0	0.002657	0	0	0.113715	0.003841	0.668385	0.723532	0.140096	0	0	0.003752
f__Campylobacteraceae	0.022631	0.002798	0.00271	0	0	0	0	0	0	0.826894	0	0	0	0	0	0	0.053152	0	0.34126	0	0.212044	0
f__Caulobacteraceae	0.007987	0	0	0	0	0	0	0	0	0.002521	0	0	0	0.007952	0	0	0.002658	0.012605	1.23931	0.003095	0.163852	0
f__Rhizobiaceae	0	0	0	0	0	0	0	0	0	0	0	0	0	0	0	0	0	0	0	1.41283	0	0
f__Mycoplasmataceae	0.031949	0.040567	0.032522	0.023953	0.029842	0.557156	0	0.134501	0.006181	0	0.009215	0.227155	0.034386	0	0.010222	0.254808	0.005315	0.013866	0	0	0	0
f__Paenibacillaceae	0.005325	0	0	0.002818	0	0.004057	0	0	0.025958	0.61765	0	0	0	0	0.002555	0	0	0	0.623249	0	0.127226	0
f__Pseudomonadaceae	0.009319	0.011191	0	0.016908	0	0.016228	0	0	0	0	0	0.002657	0	0	0	0	0.511587	0.456304	0.325095	0	0	0
f__Mitochondria	0.055911	0.006994	0.008131	0.038043	0.016867	0.655875	0	0.009607	0.042028	0.007563	0.027645	0.07439	0.129607	0.007952	0.185266	0.020487	0.015946	0.021429	0	0	0	0
f__Lachnospiraceae	0.287544	0.01259	0.040653	0.101448	0.019462	0.106833	0	0.002745	0.132264	0	0.086886	0.12354	0.011903	0.015905	0.022998	0.053779	0	0.153782	0.007184	0.010832	0	0.016883
f__Thermincolaceae	0	0	0	0	0	0	0	0	0.012361	0.731096	0.002633	0	0.003968	0	0	0	0	0.161345	0.127524	0.040234	0.119516	0
f__Solimonadaceae	0.006656	0	0	0.004227	0	0	0	0	0	0	0	0	0	0	0	0	0	0	0	1.16833	0	0
f__Rhodobacteraceae	0	0.004197	0	0	0	0	0	0	0.042028	0.003782	0	0.002657	0	0	0	0	0	0.008824	0	0	0.9195	0
f__Bifidobacteriaceae	0.435309	0	0.00271	0.078904	0.007785	0.009466	0	0	0	0.259665	0.011848	0.073062	0.00529	0.013917	0.020443	0.006402	0	0	0.008981	0.017022	0	0
f__Clostridia_UCG-014_unclassified	0.050586	0	0	0.007045	0	0.009466	0	0	0.002472	0	0.009215	0.003985	0	0	0.003833	0	0	0	0.819024	0	0	0
f__Beijerinckiaceae	0	0	0.00271	0	0	0	0	0	0	0.509246	0	0	0	0	0	0.008963	0.002658	0.040336	0.251455	0	0	0
f__Enterococcaceae	0.029287	0	0	0.092994	0	0	0	0	0.006181	0.005042	0	0.07439	0.00529	0.025845	0.079217	0	0.279048	0.129832	0	0	0	0.078786
f__Clostridiaceae	0.089192	0	0.016261	0.040861	0	0.064911	0	0.002745	0.002472	0	0.025013	0.046494	0.011903	0.055666	0.008944	0.024328	0.002658	0	0	0	0.387462	0
f__Family_XI	0	0	0	0	0	0.024342	0	0.002745	0	0.39706	0	0	0	0.013917	0.003833	0	0	0.002521	0.321503	0	0	0.009379
f__Bradyrhizobiaceae	0.006656	0	0.00542	0	0	0	0	0	0.003708	0.385716	0	0	0	0	0	0	0.005315	0.037815	0.17063	0	0.111805	0
f__Peptostreptococcaceae	0.06523	0.005596	0.025747	0.077495	0	0.240713	0	0	0	0	0.027645	0.054464	0.019838	0.045726	0.026832	0.007683	0.011959	0.003782	0	0.01238	0	0.011255
f__Morganellaceae	0	0	0.010841	0.018317	0.01557	0	0	0	0.027194	0	0.115847	0.057121	0.064804	0.204771	0.071551	0.039694	0	0	0	0	0	0
f__Actinomycetaceae	0.078542	0	0.044718	0	0.041519	0.135232	0	0.017842	0	0	0.042126	0.021254	0	0.031809	0.015332	0.02817	0	0	0	0.010832	0.040481	0.007503
f__Firmicutes_unclassified	0.031949	0	0.028457	0.021135	0.007785	0.009466	0	0	0.006181	0	0.009215	0.055792	0.002645	0	0	0.003841	0.018603	0	0.210144	0	0	0
f__Oxalobacteraceae	0	0.005596	0	0	0	0.010819	0	0	0	0.234455	0	0	0	0	0	0	0.03322	0.022689	0.068252	0	0	0
f__Brevibacillaceae	0	0	0	0	0	0	0	0	0.008653	0	0	0	0	0	0	0	0.002658	0	0	0.295565	0	0
f__Eubacterium]_coprostanoligenes_group	0.034612	0	0.004065	0.004227	0	0.008114	0	0	0.051917	0	0.003949	0.045165	0.00529	0.00994	0	0.010244	0	0.093278	0	0	0	0
f__Oscillospiraceae	0.035943	0	0.021681	0.023953	0.002595	0.006762	0	0	0.091472	0	0.006582	0.038523	0	0.011928	0	0.006402	0	0	0	0.004642	0	0
f__Microbacteriaceae	0	0	0	0	0	0	0	0	0	0	0	0	0	0	0	0	0	0	0	0	0.229393	0
f__Muribaculaceae	0.007987	0.002798	0.00271	0	0.012975	0.043274	0	0	0.019778	0	0.002633	0.126197	0.002645	0.003976	0	0	0	0.002521	0	0	0	0
f__Christensenellaceae	0.039937	0.01259	0.008131	0.032407	0	0.010819	0	0	0.087764	0	0.006582	0.010627	0.002645	0	0.008944	0	0	0	0	0.004642	0	0
f__Prevotellaceae	0.062567	0.011191	0.00271	0.002818	0.007785	0.029751	0	0	0.024722	0	0	0.054464	0.003968	0.007952	0	0.008963	0	0.002521	0	0	0	0
f__Acidaminococcaceae	0.031949	0	0.014906	0.033816	0.006487	0.013523	0	0	0.018542	0	0	0.061106	0	0.011928	0	0	0.006644	0	0.003592	0	0	0
f__Paracaedibacteraceae	0	0	0	0	0	0	0	0	0	0	0	0	0	0	0	0	0	0	0	0.174863	0	0
f__Ruminococcaceae	0.058574	0.002798	0.004065	0	0.00519	0.005409	0	0	0.011125	0	0.003949	0.009299	0.011903	0.007952	0	0.003841	0.003986	0	0	0.004642	0	0.007503
f__Planococcaceae	0.041268	0	0	0	0	0.081139	0	0	0	0	0.002633	0.005314	0	0	0	0	0.007973	0	0	0	0	0
f__Thermaceae	0	0	0	0	0	0	0	0	0	0	0	0	0	0	0	0	0	0	0	0	0.134937	0
f__Desulfovibrionaceae	0.023962	0.004197	0	0	0	0.004057	0	0.035684	0.023486	0	0.005266	0.011956	0	0	0	0.010244	0	0	0	0	0	0
f__unclassified	0.009319	0.018185	0.023036	0	0	0.002705	0	0.004117	0.014833	0	0.010532	0.017269	0	0	0	0	0	0	0	0	0	0.003752
f__Monoglobaceae	0.015975	0.009792	0.016261	0	0.002595	0.014876	0	0	0	0	0.010532	0	0.022483	0	0	0.008963	0	0	0	0	0	0
f__Anaerovoracaceae	0.019968	0	0	0.009863	0	0.004057	0	0	0.012361	0	0.005266	0.023911	0	0	0.017888	0.006402	0	0	0	0	0	0
f__Symbiobacteriales_unclassified	0	0	0	0	0	0	0	0	0	0	0	0	0	0	0	0	0	0	0.079029	0	0	0
f__Aneurinibacillaceae	0	0	0	0	0	0	0	0	0	0	0	0	0	0	0	0	0	0	0	0.07892	0	0
f__Frankiales_unclassified	0.019968	0	0	0.005636	0	0	0	0	0	0	0	0.022583	0.007935	0	0	0	0	0	0	0	0	0
f__Clostridiales_Family_XIV._Incertae_Sedis	0.027956	0.002798	0	0.012681	0.009082	0	0	0	0	0	0	0	0	0	0	0	0	0	0	0	0	0
f__Acetobacteraceae	0	0	0	0	0	0	0	0	0	0	0	0	0	0	0	0	0	0	0.050291	0	0	0
f__Aeromonadaceae	0	0	0	0	0	0	0	0	0	0	0	0	0	0	0	0	0	0	0	0	0.05012	0
f__Sutterellaceae	0.018637	0	0	0	0	0.018932	0	0	0.004944	0	0.002633	0	0	0	0	0.003841	0	0	0	0	0	0
f__Selenomonadaceae	0	0	0	0	0	0	0	0	0	0	0	0	0	0.011928	0	0	0	0	0	0.010832	0	0.024386
f__Sporomusaceae	0	0	0	0	0	0	0	0	0	0.045378	0	0	0	0	0	0	0	0	0	0	0	0
f__Tannerellaceae	0	0.006994	0	0.002818	0.002595	0.002705	0	0.015097	0.011125	0	0	0	0	0	0	0	0	0	0	0	0	0
f__Dermabacteraceae	0	0	0	0.004227	0	0	0	0	0	0	0	0.006642	0.002645	0	0	0	0	0	0.026942	0	0	0
f__Chlorobiaceae	0	0	0	0	0	0	0	0	0	0	0	0	0	0	0.005111	0.005122	0.011959	0.013866	0	0	0	0
f__Clostridiales_unclassified	0.006656	0	0	0.007045	0	0	0	0	0	0	0	0.021254	0	0	0	0	0	0	0	0	0	0
f__Elusimicrobiaceae	0	0	0.00542	0	0.01038	0.002705	0	0	0	0	0	0.00797	0.002645	0.003976	0	0	0	0	0	0	0	0
f__DTU014_unclassified	0	0	0	0	0	0	0	0	0	0.005042	0.006582	0	0.013225	0	0	0.005122	0	0.002521	0	0	0	0
f__Sphingobacteriaceae	0	0	0	0	0	0	0	0	0	0	0	0	0	0	0	0	0.029234	0	0	0	0	0
f__Eggerthellaceae	0.003994	0	0	0	0	0.004057	0	0	0	0	0	0	0	0.015905	0	0	0	0	0	0	0	0
f__Erysipelatoclostridiaceae	0.014643	0.004197	0	0	0.003892	0	0	0	0	0	0	0	0	0	0	0	0	0	0	0	0	0
f__Rikenellaceae	0	0	0	0	0	0	0	0	0.002472	0	0.002633	0.014612	0	0	0	0	0	0	0	0	0	0
f__Flavobacteriaceae	0	0	0	0	0	0	0	0	0	0	0.003949	0	0.003968	0	0	0	0	0.003782	0	0	0	0.005628
f__Yersiniaceae	0	0	0.00271	0	0	0	0	0	0	0	0	0	0.006613	0	0	0	0.006644	0	0	0	0	0
f__Coriobacteriaceae	0	0	0.004065	0.009863	0	0	0	0	0	0	0	0	0	0	0	0	0	0	0	0	0	0
f__Neisseriaceae	0	0	0.00542	0	0	0	0	0	0	0	0.002633	0	0	0	0	0	0.005315	0	0	0	0	0
f__Pseudonocardiaceae	0.013312	0	0	0	0	0	0	0	0	0	0	0	0	0	0	0	0	0	0	0	0	0
f__Rhodocyclaceae	0.005325	0	0	0	0	0	0	0	0	0	0.003949	0	0	0	0	0	0.003986	0	0	0	0	0
f__Gastranaerophilales_unclassified	0	0	0	0	0	0.002705	0	0	0.009889	0	0	0	0	0	0	0	0	0	0	0	0	0
f__Nocardiopsaceae	0	0	0	0	0	0	0	0	0.012361	0	0	0	0	0	0	0	0	0	0	0	0	0
f__Azospirillaceae	0	0.005596	0	0.005636	0	0	0	0	0	0	0	0	0	0	0	0	0	0	0	0	0	0
f__Micromonosporaceae	0.006656	0.004197	0	0	0	0	0	0	0	0	0	0	0	0	0	0	0	0	0	0	0	0
f__Xanthobacteraceae	0	0	0.00271	0	0	0	0	0	0	0	0.007899	0	0	0	0	0	0	0	0	0	0	0
f__Akkermansiaceae	0	0	0	0	0	0.002705	0	0	0	0	0	0	0	0	0	0	0	0	0	0.007737	0	0
f__Rhodanobacteraceae	0	0	0	0	0	0	0	0	0	0	0	0	0	0.00994	0	0	0	0	0	0	0	0
f__Saccharimonadaceae	0	0	0	0	0	0.002705	0	0	0	0	0	0.006642	0	0	0	0	0	0	0	0	0	0
f__Nocardioidaceae	0.009319	0	0	0	0	0	0	0	0	0	0	0	0	0	0	0	0	0	0	0	0	0
f__Lactobacillales_unclassified	0	0.005596	0	0	0	0	0	0	0	0	0	0.002657	0	0	0	0	0	0	0	0	0	0
f__Syntrophomonadaceae	0	0	0	0	0	0.002705	0	0	0	0	0.005266	0	0	0	0	0	0	0	0	0	0	0
f__Brevibacteriaceae	0	0	0	0	0	0	0	0	0	0	0	0	0	0	0	0.007683	0	0	0	0	0	0
f__Rhodospirillaceae	0	0	0	0	0	0	0	0	0	0	0	0	0	0	0	0	0	0.007563	0	0	0	0
f__Butyricicoccaceae	0	0	0	0.007045	0	0	0	0	0	0	0	0	0	0	0	0	0	0	0	0	0	0
f__Peptococcaceae	0	0	0	0.007045	0	0	0	0	0	0	0	0	0	0	0	0	0	0	0	0	0	0
f__Pseudoalteromonadaceae	0	0	0.004065	0.002818	0	0	0	0	0	0	0	0	0	0	0	0	0	0	0	0	0	0
f__Atopobiaceae	0.006656	0	0	0	0	0	0	0	0	0	0	0	0	0	0	0	0	0	0	0	0	0
f__Nitrospiraceae	0	0	0	0	0	0	0	0	0	0	0	0	0	0	0.002555	0	0	0.003782	0	0	0	0
f__Hyphomicrobiaceae	0	0	0	0	0	0	0	0	0	0	0	0	0	0	0	0	0	0.006303	0	0	0	0
f__Listeriaceae	0	0	0	0.005636	0	0	0	0	0	0	0	0	0	0	0	0	0	0	0	0	0	0
f__Marinifilaceae	0	0	0	0	0	0	0	0.00549	0	0	0	0	0	0	0	0	0	0	0	0	0	0
f__UCG-010	0	0	0	0	0	0	0	0	0	0	0	0.005314	0	0	0	0	0	0	0	0	0	0
f__Peptostreptococcales-Tissierellales_unclassified	0	0	0	0	0	0	0	0	0	0	0	0	0.00529	0	0	0	0	0	0	0	0	0
f__Isosphaeraceae	0	0	0	0	0	0	0	0	0	0	0.005266	0	0	0	0	0	0	0	0	0	0	0
f__Deinococcaceae	0	0	0	0	0	0	0	0	0	0.002521	0	0.002657	0	0	0	0	0	0	0	0	0	0
f__Deferribacteraceae	0	0	0	0	0	0	0	0	0.004944	0	0	0	0	0	0	0	0	0	0	0	0	0
f__Kineosporiaceae	0	0	0	0	0	0	0	0	0	0	0	0	0	0.003976	0	0	0	0	0	0	0	0
f__Gemmataceae	0	0	0	0	0	0	0	0	0	0	0.003949	0	0	0	0	0	0	0	0	0	0	0
f__Thermicanaceae	0	0	0	0	0.003892	0	0	0	0	0	0	0	0	0	0	0	0	0	0	0	0	0
f__Propionibacteriaceae	0	0	0	0	0	0	0	0	0	0	0	0	0	0	0	0	0	0	0	0	0.003855	0
f__Petrotogaceae	0	0	0	0	0	0	0	0	0	0	0	0	0	0	0	0	0	0	0	0	0	0.003752
f__Pirellulaceae	0	0.002798	0	0	0	0	0	0	0	0	0	0	0	0	0	0	0	0	0	0	0	0
f__Verrucomicrobiota_unclassified	0	0	0	0	0	0	0	0.002745	0	0	0	0	0	0	0	0	0	0	0	0	0	0
f__Clostridia_vadinBB60_group_unclassified	0	0	0.00271	0	0	0	0	0	0	0	0	0	0	0	0	0	0	0	0	0	0	0
f__Nitrosomonadaceae	0	0	0.00271	0	0	0	0	0	0	0	0	0	0	0	0	0	0	0	0	0	0	0
f__Subgroup_17_unclassified	0	0	0.00271	0	0	0	0	0	0	0	0	0	0	0	0	0	0	0	0	0	0	0
f__Synergistaceae	0	0	0.00271	0	0	0	0	0	0	0	0	0	0	0	0	0	0	0	0	0	0	0
f__Alphaproteobacteria_unclassified	0	0	0	0	0	0.002705	0	0	0	0	0	0	0	0	0	0	0	0	0	0	0	0
f__Bacteroidota_unclassified	0	0	0	0	0	0.002705	0	0	0	0	0	0	0	0	0	0	0	0	0	0	0	0
f__Hydrogenophilaceae	0	0	0	0	0	0	0	0	0	0	0	0	0	0	0	0	0.002658	0	0	0	0	0
f__Anaerolineaceae	0	0	0	0	0	0	0	0	0	0	0	0.002657	0	0	0	0	0	0	0	0	0	0
f__Acholeplasmataceae	0	0	0	0	0	0	0	0	0	0	0.002633	0	0	0	0	0	0	0	0	0	0	0
f__BRH-c20a_unclassified	0	0	0	0	0	0	0	0	0	0	0.002633	0	0	0	0	0	0	0	0	0	0	0
f__Caldilineaceae	0	0	0	0	0	0	0	0	0	0	0.002633	0	0	0	0	0	0	0	0	0	0	0
f__Dysgonomonadaceae	0	0	0	0	0	0	0	0	0	0	0.002633	0	0	0	0	0	0	0	0	0	0	0
f__Microtrichaceae	0	0	0	0	0	0	0	0	0	0	0.002633	0	0	0	0	0	0	0	0	0	0	0
f__Saccharimonadales_unclassified	0	0	0	0	0	0	0	0	0	0	0.002633	0	0	0	0	0	0	0	0	0	0	0
f__Syntrophorhabdaceae	0	0	0	0	0	0	0	0	0	0	0.002633	0	0	0	0	0	0	0	0	0	0	0
f__Chromatiaceae	0	0	0	0	0	0	0	0	0	0	0	0	0	0	0	0.002561	0	0	0	0	0	0
f__Cellvibrionaceae	0	0	0	0	0	0	0	0	0	0	0	0	0	0	0.002555	0	0	0	0	0	0	0
f__Desulfuromonadaceae	0	0	0	0	0	0	0	0	0	0	0	0	0	0	0	0	0	0.002521	0	0	0	0
