# Supplementary material for: A self-stabilized and water-responsive deliverable coenzyme-based polymer binary elastomer adhesive patch for treating oral ulcer
Source: Nat Commun. 2023 Nov 24;14:7707. doi: 10.1038/s41467-023-43571-x (PMC10673908; doi:10.1038/s41467-023-43571-x)
Supplement: Supplementary file 6 — Source Data [file 41467_2023_43571_MOESM6_ESM.zip › Source Data(2)/Source Data/data/Oral flora data/LEfSe analysis identifying the dominant bacteria in the normal group and PolyLA-based patch group.xlsx]

## Sheet: Sheet1
Group	PolyTA	PolyTA	PolyTA	PolyTA	PolyTA	Normal	Normal	Normal	Normal	Normal	Normal
ASV ID	PolyTA_2_5	PolyTA_2_4	PolyTA_2_3	PolyTA_2_2	PolyTA_2_1	Normal_6	Normal_5	Normal_4	Normal_3	Normal_2	Normal_1
d__Bacteria	99.9907	99.9818	99.9771	100	99.9999	100	100	100	99.9999	100	99.9963
d__Bacteria|p__Acidobacteriota	0	0	0.00271	0	0	0	0	0	0	0	0
d__Bacteria|p__Acidobacteriota|c__Vicinamibacteria	0	0	0.00271	0	0	0	0	0	0	0	0
d__Bacteria|p__Acidobacteriota|c__Vicinamibacteria|o__Subgroup_17	0	0	0.00271	0	0	0	0	0	0	0	0
d__Bacteria|p__Acidobacteriota|c__Vicinamibacteria|o__Subgroup_17|f__Subgroup_17_unclassified	0	0	0.00271	0	0	0	0	0	0	0	0
d__Bacteria|p__Acidobacteriota|c__Vicinamibacteria|o__Subgroup_17|f__Subgroup_17_unclassified|g__Subgroup_17_unclassified	0	0	0.00271	0	0	0	0	0	0	0	0
d__Bacteria|p__Acidobacteriota|c__Vicinamibacteria|o__Subgroup_17|f__Subgroup_17_unclassified|g__Subgroup_17_unclassified|s__Subgroup_17_unclassified	0	0	0.00271	0	0	0	0	0	0	0	0
d__Bacteria|p__Actinobacteriota	5.38081	0.30355	1.13693	1.53583	0.17905	7.06788	25.4383	36.3819	2.95565	4.64378	0.33953
d__Bacteria|p__Actinobacteriota|c__Acidimicrobiia	0	0	0	0	0	0	0	0	0	0	0
d__Bacteria|p__Actinobacteriota|c__Acidimicrobiia|o__Microtrichales	0	0	0	0	0	0	0	0	0	0	0
d__Bacteria|p__Actinobacteriota|c__Acidimicrobiia|o__Microtrichales|f__Microtrichaceae	0	0	0	0	0	0	0	0	0	0	0
d__Bacteria|p__Actinobacteriota|c__Acidimicrobiia|o__Microtrichales|f__Microtrichaceae|g__IMCC26207	0	0	0	0	0	0	0	0	0	0	0
d__Bacteria|p__Actinobacteriota|c__Acidimicrobiia|o__Microtrichales|f__Microtrichaceae|g__IMCC26207|s__IMCC26207_unclassified	0	0	0	0	0	0	0	0	0	0	0
d__Bacteria|p__Actinobacteriota|c__Actinobacteria	1.13553	0.20983	0.24934	1.07367	0.12715	6.71309	21.9304	27.9725	0.36056	4.2062	0.30764
d__Bacteria|p__Actinobacteriota|c__Actinobacteria|o__Actinomycetales	0.07854	0	0.04472	0	0.04152	0	0	0	0.01083	0.03663	0.0075
d__Bacteria|p__Actinobacteriota|c__Actinobacteria|o__Actinomycetales|f__Actinomycetaceae	0.07854	0	0.04472	0	0.04152	0	0	0	0.01083	0.03663	0.0075
d__Bacteria|p__Actinobacteriota|c__Actinobacteria|o__Actinomycetales|f__Actinomycetaceae|g__Actinobaculum	0.00266	0	0	0	0	0	0	0	0	0	0
d__Bacteria|p__Actinobacteriota|c__Actinobacteria|o__Actinomycetales|f__Actinomycetaceae|g__Actinobaculum|s__Actinobaculum_unclassified	0.00266	0	0	0	0	0	0	0	0	0	0
d__Bacteria|p__Actinobacteriota|c__Actinobacteria|o__Actinomycetales|f__Actinomycetaceae|g__Actinomyces	0.07588	0	0.04472	0	0.04152	0	0	0	0.01083	0.03663	0.0075
d__Bacteria|p__Actinobacteriota|c__Actinobacteria|o__Actinomycetales|f__Actinomycetaceae|g__Actinomyces|s__Actinomyces_unclassified	0.07588	0	0.04472	0	0.04152	0	0	0	0.01083	0.03663	0.0075
d__Bacteria|p__Actinobacteriota|c__Actinobacteria|o__Actinomycetales|f__Actinomycetaceae|g__Trueperella	0	0	0	0	0	0	0	0	0	0	0
d__Bacteria|p__Actinobacteriota|c__Actinobacteria|o__Actinomycetales|f__Actinomycetaceae|g__Trueperella|s__Trueperella_unclassified	0	0	0	0	0	0	0	0	0	0	0
d__Bacteria|p__Actinobacteriota|c__Actinobacteria|o__Bifidobacteriales	0.43531	0	0.00271	0.0789	0.00778	0	0	0.00898	0.01702	0	0
d__Bacteria|p__Actinobacteriota|c__Actinobacteria|o__Bifidobacteriales|f__Bifidobacteriaceae	0.43531	0	0.00271	0.0789	0.00778	0	0	0.00898	0.01702	0	0
d__Bacteria|p__Actinobacteriota|c__Actinobacteria|o__Bifidobacteriales|f__Bifidobacteriaceae|g__Bifidobacterium	0.43531	0	0.00271	0.0789	0.00778	0	0	0.00898	0.01702	0	0
d__Bacteria|p__Actinobacteriota|c__Actinobacteria|o__Bifidobacteriales|f__Bifidobacteriaceae|g__Bifidobacterium|s__Bifidobacterium_unclassified	0.43531	0	0.00271	0.0789	0.00778	0	0	0.00898	0.01702	0	0
d__Bacteria|p__Actinobacteriota|c__Actinobacteria|o__Corynebacteriales	0.14377	0	0.02304	0.09159	0	0.01196	0.0416	1.3381	0	0.00386	0.00563
d__Bacteria|p__Actinobacteriota|c__Actinobacteria|o__Corynebacteriales|f__Corynebacteriaceae	0.14377	0	0.02304	0.09159	0	0.01196	0.0416	1.3381	0	0.00386	0.00563
d__Bacteria|p__Actinobacteriota|c__Actinobacteria|o__Corynebacteriales|f__Corynebacteriaceae|g__Corynebacterium	0.14377	0	0.02304	0.09159	0	0.01196	0.0416	1.3381	0	0.00386	0.00563
d__Bacteria|p__Actinobacteriota|c__Actinobacteria|o__Corynebacteriales|f__Corynebacteriaceae|g__Corynebacterium|s__Corynebacterium_unclassified	0.14377	0	0.02304	0.09159	0	0.01196	0.0416	1.3381	0	0.00386	0.00563
d__Bacteria|p__Actinobacteriota|c__Actinobacteria|o__Kineosporiales	0	0	0	0	0	0	0	0	0	0	0
d__Bacteria|p__Actinobacteriota|c__Actinobacteria|o__Kineosporiales|f__Kineosporiaceae	0	0	0	0	0	0	0	0	0	0	0
d__Bacteria|p__Actinobacteriota|c__Actinobacteria|o__Kineosporiales|f__Kineosporiaceae|g__Quadrisphaera	0	0	0	0	0	0	0	0	0	0	0
d__Bacteria|p__Actinobacteriota|c__Actinobacteria|o__Kineosporiales|f__Kineosporiaceae|g__Quadrisphaera|s__Quadrisphaera_unclassified	0	0	0	0	0	0	0	0	0	0	0
d__Bacteria|p__Actinobacteriota|c__Actinobacteria|o__Micrococcales	0.45528	0.20563	0.17887	0.90318	0.07785	6.70113	21.8888	26.6255	0.33271	4.16185	0.29451
d__Bacteria|p__Actinobacteriota|c__Actinobacteria|o__Micrococcales|f__Brevibacteriaceae	0	0	0	0	0	0	0	0	0	0	0
d__Bacteria|p__Actinobacteriota|c__Actinobacteria|o__Micrococcales|f__Brevibacteriaceae|g__Brevibacterium	0	0	0	0	0	0	0	0	0	0	0
d__Bacteria|p__Actinobacteriota|c__Actinobacteria|o__Micrococcales|f__Brevibacteriaceae|g__Brevibacterium|s__Brevibacterium_unclassified	0	0	0	0	0	0	0	0	0	0	0
d__Bacteria|p__Actinobacteriota|c__Actinobacteria|o__Micrococcales|f__Dermabacteraceae	0	0	0	0.00423	0	0	0	0.02694	0	0	0
d__Bacteria|p__Actinobacteriota|c__Actinobacteria|o__Micrococcales|f__Dermabacteraceae|g__Brachybacterium	0	0	0	0.00423	0	0	0	0.02694	0	0	0
d__Bacteria|p__Actinobacteriota|c__Actinobacteria|o__Micrococcales|f__Dermabacteraceae|g__Brachybacterium|s__Brachybacterium_unclassified	0	0	0	0.00423	0	0	0	0.02694	0	0	0
d__Bacteria|p__Actinobacteriota|c__Actinobacteria|o__Micrococcales|f__Micrococcaceae	0.45528	0.20563	0.17887	0.89895	0.07785	6.70113	21.8888	26.5985	0.33271	4.16185	0.29451
d__Bacteria|p__Actinobacteriota|c__Actinobacteria|o__Micrococcales|f__Micrococcaceae|g__Enteractinococcus	0	0	0	0	0	0	0	0.19218	0	0	0
d__Bacteria|p__Actinobacteriota|c__Actinobacteria|o__Micrococcales|f__Micrococcaceae|g__Enteractinococcus|s__Enteractinococcus_unclassified	0	0	0	0	0	0	0	0.19218	0	0	0
d__Bacteria|p__Actinobacteriota|c__Actinobacteria|o__Micrococcales|f__Micrococcaceae|g__Kocuria	0	0	0	0	0	0.00266	0	0.01976	0.00774	0.05205	0
d__Bacteria|p__Actinobacteriota|c__Actinobacteria|o__Micrococcales|f__Micrococcaceae|g__Kocuria|s__Kocuria_unclassified	0	0	0	0	0	0.00266	0	0.01976	0.00774	0.05205	0
d__Bacteria|p__Actinobacteriota|c__Actinobacteria|o__Micrococcales|f__Micrococcaceae|g__Micrococcus	0	0	0	0	0	0	0.02395	0	0	0.08867	0
d__Bacteria|p__Actinobacteriota|c__Actinobacteria|o__Micrococcales|f__Micrococcaceae|g__Micrococcus|s__Micrococcus_unclassified	0	0	0	0	0	0	0.02395	0	0	0.08867	0
d__Bacteria|p__Actinobacteriota|c__Actinobacteria|o__Micrococcales|f__Micrococcaceae|g__Neomicrococcus	0	0	0	0	0	0	0	0	0	0	0
d__Bacteria|p__Actinobacteriota|c__Actinobacteria|o__Micrococcales|f__Micrococcaceae|g__Neomicrococcus|s__Neomicrococcus_unclassified	0	0	0	0	0	0	0	0	0	0	0
d__Bacteria|p__Actinobacteriota|c__Actinobacteria|o__Micrococcales|f__Micrococcaceae|g__Pseudoglutamicibacter	0	0	0	0	0	0	0	0	0	0	0
d__Bacteria|p__Actinobacteriota|c__Actinobacteria|o__Micrococcales|f__Micrococcaceae|g__Pseudoglutamicibacter|s__Pseudoglutamicibacter_unclassified	0	0	0	0	0	0	0	0	0	0	0
d__Bacteria|p__Actinobacteriota|c__Actinobacteria|o__Micrococcales|f__Micrococcaceae|g__Renibacterium	0	0	0	0	0	0	0	0	0	0	0
d__Bacteria|p__Actinobacteriota|c__Actinobacteria|o__Micrococcales|f__Micrococcaceae|g__Renibacterium|s__Renibacterium_unclassified	0	0	0	0	0	0	0	0	0	0	0
d__Bacteria|p__Actinobacteriota|c__Actinobacteria|o__Micrococcales|f__Micrococcaceae|g__Rothia	0.45528	0.20563	0.17887	0.89895	0.07785	6.69847	21.8648	26.3866	0.32497	4.02113	0.29451
d__Bacteria|p__Actinobacteriota|c__Actinobacteria|o__Micrococcales|f__Micrococcaceae|g__Rothia|s__Rothia_unclassified	0.45528	0.20563	0.17887	0.89895	0.07785	6.69847	21.8648	26.3866	0.32497	4.02113	0.29451
d__Bacteria|p__Actinobacteriota|c__Actinobacteria|o__Micromonosporales	0	0.0042	0	0	0	0	0	0	0	0	0
d__Bacteria|p__Actinobacteriota|c__Actinobacteria|o__Micromonosporales|f__Micromonosporaceae	0	0.0042	0	0	0	0	0	0	0	0	0
d__Bacteria|p__Actinobacteriota|c__Actinobacteria|o__Micromonosporales|f__Micromonosporaceae|g__Asanoa	0	0.0042	0	0	0	0	0	0	0	0	0
d__Bacteria|p__Actinobacteriota|c__Actinobacteria|o__Micromonosporales|f__Micromonosporaceae|g__Asanoa|s__Asanoa_unclassified	0	0.0042	0	0	0	0	0	0	0	0	0
d__Bacteria|p__Actinobacteriota|c__Actinobacteria|o__Propionibacteriales	0.00932	0	0	0	0	0	0	0	0	0.00386	0
d__Bacteria|p__Actinobacteriota|c__Actinobacteria|o__Propionibacteriales|f__Nocardioidaceae	0.00932	0	0	0	0	0	0	0	0	0	0
d__Bacteria|p__Actinobacteriota|c__Actinobacteria|o__Propionibacteriales|f__Nocardioidaceae|g__Marmoricola	0.00932	0	0	0	0	0	0	0	0	0	0
d__Bacteria|p__Actinobacteriota|c__Actinobacteria|o__Propionibacteriales|f__Nocardioidaceae|g__Marmoricola|s__Marmoricola_unclassified	0.00932	0	0	0	0	0	0	0	0	0	0
d__Bacteria|p__Actinobacteriota|c__Actinobacteria|o__Propionibacteriales|f__Propionibacteriaceae	0	0	0	0	0	0	0	0	0	0.00386	0
d__Bacteria|p__Actinobacteriota|c__Actinobacteria|o__Propionibacteriales|f__Propionibacteriaceae|g__Cutibacterium	0	0	0	0	0	0	0	0	0	0.00386	0
d__Bacteria|p__Actinobacteriota|c__Actinobacteria|o__Propionibacteriales|f__Propionibacteriaceae|g__Cutibacterium|s__Cutibacterium_unclassified	0	0	0	0	0	0	0	0	0	0.00386	0
d__Bacteria|p__Actinobacteriota|c__Actinobacteria|o__Pseudonocardiales	0.01331	0	0	0	0	0	0	0	0	0	0
d__Bacteria|p__Actinobacteriota|c__Actinobacteria|o__Pseudonocardiales|f__Pseudonocardiaceae	0.01331	0	0	0	0	0	0	0	0	0	0
d__Bacteria|p__Actinobacteriota|c__Actinobacteria|o__Pseudonocardiales|f__Pseudonocardiaceae|g__Pseudonocardia	0.01331	0	0	0	0	0	0	0	0	0	0
d__Bacteria|p__Actinobacteriota|c__Actinobacteria|o__Pseudonocardiales|f__Pseudonocardiaceae|g__Pseudonocardia|s__Pseudonocardia_unclassified	0.01331	0	0	0	0	0	0	0	0	0	0
d__Bacteria|p__Actinobacteriota|c__Actinobacteria|o__Streptosporangiales	0	0	0	0	0	0	0	0	0	0	0
d__Bacteria|p__Actinobacteriota|c__Actinobacteria|o__Streptosporangiales|f__Nocardiopsaceae	0	0	0	0	0	0	0	0	0	0	0
d__Bacteria|p__Actinobacteriota|c__Actinobacteria|o__Streptosporangiales|f__Nocardiopsaceae|g__Nocardiopsis	0	0	0	0	0	0	0	0	0	0	0
d__Bacteria|p__Actinobacteriota|c__Actinobacteria|o__Streptosporangiales|f__Nocardiopsaceae|g__Nocardiopsis|s__Nocardiopsis_unclassified	0	0	0	0	0	0	0	0	0	0	0
d__Bacteria|p__Actinobacteriota|c__Actinobacteriota	4.23463	0.09372	0.88352	0.4523	0.0519	0.35479	3.508	8.40937	2.59509	0.43758	0.03189
d__Bacteria|p__Actinobacteriota|c__Actinobacteriota|o__Actinomycetales	0	0	0	0	0	0	0	0	0	0.00386	0
d__Bacteria|p__Actinobacteriota|c__Actinobacteriota|o__Actinomycetales|f__Actinomycetaceae	0	0	0	0	0	0	0	0	0	0.00386	0
d__Bacteria|p__Actinobacteriota|c__Actinobacteriota|o__Actinomycetales|f__Actinomycetaceae|g__Actinobaculum	0	0	0	0	0	0	0	0	0	0	0
d__Bacteria|p__Actinobacteriota|c__Actinobacteriota|o__Actinomycetales|f__Actinomycetaceae|g__Actinobaculum|s__uncultured_Actinobaculum_sp.	0	0	0	0	0	0	0	0	0	0	0
d__Bacteria|p__Actinobacteriota|c__Actinobacteriota|o__Actinomycetales|f__Actinomycetaceae|g__Actinomyces	0	0	0	0	0	0	0	0	0	0.00386	0
d__Bacteria|p__Actinobacteriota|c__Actinobacteriota|o__Actinomycetales|f__Actinomycetaceae|g__Actinomyces|s__Actinomyces_urogenitalis	0	0	0	0	0	0	0	0	0	0.00386	0
d__Bacteria|p__Actinobacteriota|c__Actinobacteriota|o__Corynebacteriales	4.18004	0.07274	0.86319	0.43116	0.03763	0.35479	3.508	8.40937	0.60506	0.20433	0.03189
d__Bacteria|p__Actinobacteriota|c__Actinobacteriota|o__Corynebacteriales|f__Corynebacteriaceae	4.18004	0.07274	0.86319	0.43116	0.03763	0.35479	3.508	8.40937	0.60506	0.20433	0.03189
d__Bacteria|p__Actinobacteriota|c__Actinobacteriota|o__Corynebacteriales|f__Corynebacteriaceae|g__Corynebacterium	4.18004	0.07274	0.86319	0.43116	0.03763	0.35479	3.508	8.40937	0.60506	0.20433	0.03189
d__Bacteria|p__Actinobacteriota|c__Actinobacteriota|o__Corynebacteriales|f__Corynebacteriaceae|g__Corynebacterium|s__Corynebacterium_lowii	4.17338	0.07274	0.85641	0.43116	0.03763	0.35479	3.508	8.10044	0.60506	0.20433	0.03189
d__Bacteria|p__Actinobacteriota|c__Actinobacteriota|o__Corynebacteriales|f__Corynebacteriaceae|g__Corynebacterium|s__Corynebacterium_tuberculostearicum	0.00666	0	0.00407	0	0	0	0	0.30893	0	0	0
d__Bacteria|p__Actinobacteriota|c__Actinobacteriota|o__Corynebacteriales|f__Corynebacteriaceae|g__Corynebacterium|s__Corynebacterium_urealyticum	0	0	0.00271	0	0	0	0	0	0	0	0
d__Bacteria|p__Actinobacteriota|c__Actinobacteriota|o__Frankiales	0.01997	0	0	0.00564	0	0	0	0	0	0	0
d__Bacteria|p__Actinobacteriota|c__Actinobacteriota|o__Frankiales|f__Frankiales_unclassified	0.01997	0	0	0.00564	0	0	0	0	0	0	0
d__Bacteria|p__Actinobacteriota|c__Actinobacteriota|o__Frankiales|f__Frankiales_unclassified|g__Frankiales_unclassified	0.01997	0	0	0.00564	0	0	0	0	0	0	0
d__Bacteria|p__Actinobacteriota|c__Actinobacteriota|o__Frankiales|f__Frankiales_unclassified|g__Frankiales_unclassified|s__Frankiales_unclassified	0.01997	0	0	0.00564	0	0	0	0	0	0	0
d__Bacteria|p__Actinobacteriota|c__Actinobacteriota|o__Micrococcales	0.02796	0.02098	0.02033	0.0155	0.01427	0	0	0	1.99003	0.22939	0
d__Bacteria|p__Actinobacteriota|c__Actinobacteriota|o__Micrococcales|f__Intrasporangiaceae	0	0	0	0	0	0	0	0	1.99003	0	0
d__Bacteria|p__Actinobacteriota|c__Actinobacteriota|o__Micrococcales|f__Intrasporangiaceae|g__Janibacter	0	0	0	0	0	0	0	0	1.99003	0	0
d__Bacteria|p__Actinobacteriota|c__Actinobacteriota|o__Micrococcales|f__Intrasporangiaceae|g__Janibacter|s__Janibacter_sp._453B4_12ECASO	0	0	0	0	0	0	0	0	1.99003	0	0
d__Bacteria|p__Actinobacteriota|c__Actinobacteriota|o__Micrococcales|f__Microbacteriaceae	0	0	0	0	0	0	0	0	0	0.22939	0
d__Bacteria|p__Actinobacteriota|c__Actinobacteriota|o__Micrococcales|f__Microbacteriaceae|g__Microbacteriaceae_unclassified	0	0	0	0	0	0	0	0	0	0.22939	0
d__Bacteria|p__Actinobacteriota|c__Actinobacteriota|o__Micrococcales|f__Microbacteriaceae|g__Microbacteriaceae_unclassified|s__Microbacteriaceae_unclassified	0	0	0	0	0	0	0	0	0	0.22939	0
d__Bacteria|p__Actinobacteriota|c__Actinobacteriota|o__Micrococcales|f__Micrococcaceae	0.02796	0.02098	0.02033	0.0155	0.01427	0	0	0	0	0	0
d__Bacteria|p__Actinobacteriota|c__Actinobacteriota|o__Micrococcales|f__Micrococcaceae|g__Arthrobacter	0.02796	0.02098	0.02033	0.0155	0.01427	0	0	0	0	0	0
d__Bacteria|p__Actinobacteriota|c__Actinobacteriota|o__Micrococcales|f__Micrococcaceae|g__Arthrobacter|s__Arthrobacter_sp._NW-2013-Rh11	0.02796	0	0	0.0155	0.01427	0	0	0	0	0	0
d__Bacteria|p__Actinobacteriota|c__Actinobacteriota|o__Micrococcales|f__Micrococcaceae|g__Arthrobacter|s__Arthrobacter_sp._Z63zhy	0	0.02098	0.02033	0	0	0	0	0	0	0	0
d__Bacteria|p__Actinobacteriota|c__Actinobacteriota|o__Micromonosporales	0.00666	0	0	0	0	0	0	0	0	0	0
d__Bacteria|p__Actinobacteriota|c__Actinobacteriota|o__Micromonosporales|f__Micromonosporaceae	0.00666	0	0	0	0	0	0	0	0	0	0
d__Bacteria|p__Actinobacteriota|c__Actinobacteriota|o__Micromonosporales|f__Micromonosporaceae|g__Asanoa	0.00666	0	0	0	0	0	0	0	0	0	0
d__Bacteria|p__Actinobacteriota|c__Actinobacteriota|o__Micromonosporales|f__Micromonosporaceae|g__Asanoa|s__Asanoa_endophytica	0.00666	0	0	0	0	0	0	0	0	0	0
d__Bacteria|p__Actinobacteriota|c__Coriobacteriia	0.01065	0	0.00407	0.00986	0	0	0	0	0	0	0
d__Bacteria|p__Actinobacteriota|c__Coriobacteriia|o__Coriobacteriales	0.01065	0	0.00407	0.00986	0	0	0	0	0	0	0
d__Bacteria|p__Actinobacteriota|c__Coriobacteriia|o__Coriobacteriales|f__Atopobiaceae	0.00666	0	0	0	0	0	0	0	0	0	0
d__Bacteria|p__Actinobacteriota|c__Coriobacteriia|o__Coriobacteriales|f__Atopobiaceae|g__Coriobacteriaceae_UCG-002	0.00666	0	0	0	0	0	0	0	0	0	0
d__Bacteria|p__Actinobacteriota|c__Coriobacteriia|o__Coriobacteriales|f__Atopobiaceae|g__Coriobacteriaceae_UCG-002|s__Coriobacteriaceae_UCG-002_unclassified	0.00666	0	0	0	0	0	0	0	0	0	0
d__Bacteria|p__Actinobacteriota|c__Coriobacteriia|o__Coriobacteriales|f__Coriobacteriaceae	0	0	0.00407	0.00986	0	0	0	0	0	0	0
d__Bacteria|p__Actinobacteriota|c__Coriobacteriia|o__Coriobacteriales|f__Coriobacteriaceae|g__Collinsella	0	0	0.00407	0.00986	0	0	0	0	0	0	0
d__Bacteria|p__Actinobacteriota|c__Coriobacteriia|o__Coriobacteriales|f__Coriobacteriaceae|g__Collinsella|s__Collinsella_provencensis	0	0	0.00407	0.00986	0	0	0	0	0	0	0
d__Bacteria|p__Actinobacteriota|c__Coriobacteriia|o__Coriobacteriales|f__Eggerthellaceae	0.00399	0	0	0	0	0	0	0	0	0	0
d__Bacteria|p__Actinobacteriota|c__Coriobacteriia|o__Coriobacteriales|f__Eggerthellaceae|g__DNF00809	0	0	0	0	0	0	0	0	0	0	0
d__Bacteria|p__Actinobacteriota|c__Coriobacteriia|o__Coriobacteriales|f__Eggerthellaceae|g__DNF00809|s__DNF00809_unclassified	0	0	0	0	0	0	0	0	0	0	0
d__Bacteria|p__Actinobacteriota|c__Coriobacteriia|o__Coriobacteriales|f__Eggerthellaceae|g__Eggerthellaceae_unclassified	0.00399	0	0	0	0	0	0	0	0	0	0
d__Bacteria|p__Actinobacteriota|c__Coriobacteriia|o__Coriobacteriales|f__Eggerthellaceae|g__Eggerthellaceae_unclassified|s__Eggerthellaceae_unclassified	0.00399	0	0	0	0	0	0	0	0	0	0
d__Bacteria|p__Actinobacteriota|c__Coriobacteriia|o__Coriobacteriales|f__Eggerthellaceae|g__Enterorhabdus	0	0	0	0	0	0	0	0	0	0	0
d__Bacteria|p__Actinobacteriota|c__Coriobacteriia|o__Coriobacteriales|f__Eggerthellaceae|g__Enterorhabdus|s__Enterorhabdus_unclassified	0	0	0	0	0	0	0	0	0	0	0
d__Bacteria|p__Bacteroidota	5.43005	13.0333	16.5036	3.21254	14.7834	1.61183	0.81051	0.7813	7.63517	18.2242	4.86223
d__Bacteria|p__Bacteroidota|c__Bacteroidia	5.43005	13.0333	16.5036	3.21254	14.7834	1.59987	0.79286	0.7813	7.63517	18.2242	4.8566
d__Bacteria|p__Bacteroidota|c__Bacteroidia|o__Bacteroidales	4.19734	12.0387	14.765	1.9233	14.036	0.28702	0.39076	0.45441	7.07808	16.5896	3.53787
d__Bacteria|p__Bacteroidota|c__Bacteroidia|o__Bacteroidales|f__Bacteroidaceae	0.59372	0.8841	1.44453	0.03241	0.18813	0	0	0	0	0	0.01501
d__Bacteria|p__Bacteroidota|c__Bacteroidia|o__Bacteroidales|f__Bacteroidaceae|g__Anaerorhabdus	0.55512	0.84912	1.42149	0.00705	0.18813	0	0	0	0	0	0
d__Bacteria|p__Bacteroidota|c__Bacteroidia|o__Bacteroidales|f__Bacteroidaceae|g__Anaerorhabdus|s__uncultured_Anaerorhabdus_sp.	0.55512	0.84912	1.42149	0.00705	0.18813	0	0	0	0	0	0
d__Bacteria|p__Bacteroidota|c__Bacteroidia|o__Bacteroidales|f__Bacteroidaceae|g__Bacteroides	0.0386	0.03498	0.02304	0.02536	0	0	0	0	0	0	0.01501
d__Bacteria|p__Bacteroidota|c__Bacteroidia|o__Bacteroidales|f__Bacteroidaceae|g__Bacteroides|s__Bacteroides_faecichinchillae	0.00532	0	0	0	0	0	0	0	0	0	0
d__Bacteria|p__Bacteroidota|c__Bacteroidia|o__Bacteroidales|f__Bacteroidaceae|g__Bacteroides|s__Bacteroides_sartorii	0.00932	0	0	0	0	0	0	0	0	0	0
d__Bacteria|p__Bacteroidota|c__Bacteroidia|o__Bacteroidales|f__Bacteroidaceae|g__Bacteroides|s__Bacteroides_sp.	0	0	0	0	0	0	0	0	0	0	0
d__Bacteria|p__Bacteroidota|c__Bacteroidia|o__Bacteroidales|f__Bacteroidaceae|g__Bacteroides|s__Bacteroides_sp._HGA0129	0	0	0	0	0	0	0	0	0	0	0
d__Bacteria|p__Bacteroidota|c__Bacteroidia|o__Bacteroidales|f__Bacteroidaceae|g__Bacteroides|s__Bacteroides_sp._TP-5	0.02396	0.01399	0.0122	0	0	0	0	0	0	0	0
d__Bacteria|p__Bacteroidota|c__Bacteroidia|o__Bacteroidales|f__Bacteroidaceae|g__Bacteroides|s__Bacteroides_unclassified	0	0.0028	0.00542	0.00845	0	0	0	0	0	0	0.00938
d__Bacteria|p__Bacteroidota|c__Bacteroidia|o__Bacteroidales|f__Bacteroidaceae|g__Bacteroides|s__uncultured_Bacteroides_sp.	0	0.01819	0.00542	0.01691	0	0	0	0	0	0	0.00563
d__Bacteria|p__Bacteroidota|c__Bacteroidia|o__Bacteroidales|f__Dysgonomonadaceae	0	0	0	0	0	0	0	0	0	0	0
d__Bacteria|p__Bacteroidota|c__Bacteroidia|o__Bacteroidales|f__Dysgonomonadaceae|g__Petrimonas	0	0	0	0	0	0	0	0	0	0	0
d__Bacteria|p__Bacteroidota|c__Bacteroidia|o__Bacteroidales|f__Dysgonomonadaceae|g__Petrimonas|s__Petrimonas_unclassified	0	0	0	0	0	0	0	0	0	0	0
d__Bacteria|p__Bacteroidota|c__Bacteroidia|o__Bacteroidales|f__Marinifilaceae	0	0	0	0	0	0	0	0	0	0	0
d__Bacteria|p__Bacteroidota|c__Bacteroidia|o__Bacteroidales|f__Marinifilaceae|g__Butyricimonas	0	0	0	0	0	0	0	0	0	0	0
d__Bacteria|p__Bacteroidota|c__Bacteroidia|o__Bacteroidales|f__Marinifilaceae|g__Butyricimonas|s__Butyricimonas_unclassified	0	0	0	0	0	0	0	0	0	0	0
d__Bacteria|p__Bacteroidota|c__Bacteroidia|o__Bacteroidales|f__Muribaculaceae	0.00799	0.0028	0.00271	0	0.01297	0	0.00252	0	0	0	0
d__Bacteria|p__Bacteroidota|c__Bacteroidia|o__Bacteroidales|f__Muribaculaceae|g__Duncaniella	0	0	0	0	0	0	0	0	0	0	0
d__Bacteria|p__Bacteroidota|c__Bacteroidia|o__Bacteroidales|f__Muribaculaceae|g__Duncaniella|s__Duncaniella_muris	0	0	0	0	0	0	0	0	0	0	0
d__Bacteria|p__Bacteroidota|c__Bacteroidia|o__Bacteroidales|f__Muribaculaceae|g__Muribaculaceae_unclassified	0.00799	0	0.00271	0	0.01297	0	0.00252	0	0	0	0
d__Bacteria|p__Bacteroidota|c__Bacteroidia|o__Bacteroidales|f__Muribaculaceae|g__Muribaculaceae_unclassified|s__Muribaculaceae_unclassified	0.00799	0	0.00271	0	0.01297	0	0.00252	0	0	0	0
d__Bacteria|p__Bacteroidota|c__Bacteroidia|o__Bacteroidales|f__Muribaculaceae|g__Muribaculum	0	0	0	0	0	0	0	0	0	0	0
d__Bacteria|p__Bacteroidota|c__Bacteroidia|o__Bacteroidales|f__Muribaculaceae|g__Muribaculum|s__Muribaculum_sp.	0	0	0	0	0	0	0	0	0	0	0
d__Bacteria|p__Bacteroidota|c__Bacteroidia|o__Bacteroidales|f__Muribaculaceae|g__Paramuribaculum	0	0.0028	0	0	0	0	0	0	0	0	0
d__Bacteria|p__Bacteroidota|c__Bacteroidia|o__Bacteroidales|f__Muribaculaceae|g__Paramuribaculum|s__Paramuribaculum_intestinale	0	0.0028	0	0	0	0	0	0	0	0	0
d__Bacteria|p__Bacteroidota|c__Bacteroidia|o__Bacteroidales|f__Porphyromonadaceae	3.53306	11.1336	13.3151	1.88525	13.8246	0.28702	0.38572	0.45441	7.07808	16.5896	3.52286
d__Bacteria|p__Bacteroidota|c__Bacteroidia|o__Bacteroidales|f__Porphyromonadaceae|g__Porphyromonas	3.53306	11.1336	13.3151	1.88525	13.8246	0.28702	0.38572	0.45441	7.07808	16.5896	3.52286
d__Bacteria|p__Bacteroidota|c__Bacteroidia|o__Bacteroidales|f__Porphyromonadaceae|g__Porphyromonas|s__Porphyromonas_sp._canine_oral_taxon_239	0	0	0	0	0	0	0	0	0	0	0
d__Bacteria|p__Bacteroidota|c__Bacteroidia|o__Bacteroidales|f__Porphyromonadaceae|g__Porphyromonas|s__Porphyromonas_sp._canine_oral_taxon_281	3.53306	11.0231	13.2202	1.88525	13.7415	0.28702	0.38572	0.45441	7.07808	16.5896	3.52286
d__Bacteria|p__Bacteroidota|c__Bacteroidia|o__Bacteroidales|f__Porphyromonadaceae|g__Porphyromonas|s__Porphyromonas_sp._canine_oral_taxon_361	0	0	0	0	0	0	0	0	0	0	0
d__Bacteria|p__Bacteroidota|c__Bacteroidia|o__Bacteroidales|f__Porphyromonadaceae|g__Porphyromonas|s__uncultured_Porphyromonas_sp.	0	0.11051	0.09486	0	0.08304	0	0	0	0	0	0
d__Bacteria|p__Bacteroidota|c__Bacteroidia|o__Bacteroidales|f__Prevotellaceae	0.06257	0.0112	0.00271	0.00282	0.00778	0	0.00252	0	0	0	0
d__Bacteria|p__Bacteroidota|c__Bacteroidia|o__Bacteroidales|f__Prevotellaceae|g__Alloprevotella	0	0	0.00271	0	0.00259	0	0.00252	0	0	0	0
d__Bacteria|p__Bacteroidota|c__Bacteroidia|o__Bacteroidales|f__Prevotellaceae|g__Alloprevotella|s__Alloprevotella_unclassified	0	0	0.00271	0	0.00259	0	0.00252	0	0	0	0
d__Bacteria|p__Bacteroidota|c__Bacteroidia|o__Bacteroidales|f__Prevotellaceae|g__Prevotella	0	0.0028	0	0	0	0	0	0	0	0	0
d__Bacteria|p__Bacteroidota|c__Bacteroidia|o__Bacteroidales|f__Prevotellaceae|g__Prevotella_9	0.05325	0	0	0.00282	0	0	0	0	0	0	0
d__Bacteria|p__Bacteroidota|c__Bacteroidia|o__Bacteroidales|f__Prevotellaceae|g__Prevotella_9|s__Prevotella_9_unclassified	0.05325	0	0	0.00282	0	0	0	0	0	0	0
d__Bacteria|p__Bacteroidota|c__Bacteroidia|o__Bacteroidales|f__Prevotellaceae|g__Prevotellaceae_NK3B31_group	0.00932	0.0042	0	0	0	0	0	0	0	0	0
d__Bacteria|p__Bacteroidota|c__Bacteroidia|o__Bacteroidales|f__Prevotellaceae|g__Prevotellaceae_NK3B31_group|s__Prevotellaceae_NK3B31_group_unclassified	0.00932	0.0042	0	0	0	0	0	0	0	0	0
d__Bacteria|p__Bacteroidota|c__Bacteroidia|o__Bacteroidales|f__Prevotellaceae|g__Prevotellaceae_UCG-001	0	0	0	0	0	0	0	0	0	0	0
d__Bacteria|p__Bacteroidota|c__Bacteroidia|o__Bacteroidales|f__Prevotellaceae|g__Prevotellaceae_UCG-001|s__Prevotellaceae_UCG-001_unclassified	0	0	0	0	0	0	0	0	0	0	0
d__Bacteria|p__Bacteroidota|c__Bacteroidia|o__Bacteroidales|f__Prevotellaceae|g__Prevotellaceae_UCG-003	0	0.0042	0	0	0.00519	0	0	0	0	0	0
d__Bacteria|p__Bacteroidota|c__Bacteroidia|o__Bacteroidales|f__Prevotellaceae|g__Prevotellaceae_UCG-003|s__Prevotellaceae_UCG-003_unclassified	0	0.0042	0	0	0.00519	0	0	0	0	0	0
d__Bacteria|p__Bacteroidota|c__Bacteroidia|o__Bacteroidales|f__Prevotellaceae|g__Prevotella|s__uncultured_Prevotella_sp.	0	0.0028	0	0	0	0	0	0	0	0	0
d__Bacteria|p__Bacteroidota|c__Bacteroidia|o__Bacteroidales|f__Rikenellaceae	0	0	0	0	0	0	0	0	0	0	0
d__Bacteria|p__Bacteroidota|c__Bacteroidia|o__Bacteroidales|f__Rikenellaceae|g__Alistipes	0	0	0	0	0	0	0	0	0	0	0
d__Bacteria|p__Bacteroidota|c__Bacteroidia|o__Bacteroidales|f__Rikenellaceae|g__Alistipes|s__uncultured_Alistipes_sp.	0	0	0	0	0	0	0	0	0	0	0
d__Bacteria|p__Bacteroidota|c__Bacteroidia|o__Bacteroidales|f__Rikenellaceae|g__DMER64	0	0	0	0	0	0	0	0	0	0	0
d__Bacteria|p__Bacteroidota|c__Bacteroidia|o__Bacteroidales|f__Rikenellaceae|g__DMER64|s__DMER64_unclassified	0	0	0	0	0	0	0	0	0	0	0
d__Bacteria|p__Bacteroidota|c__Bacteroidia|o__Bacteroidales|f__Rikenellaceae|g__Rikenellaceae_RC9_gut_group	0	0	0	0	0	0	0	0	0	0	0
d__Bacteria|p__Bacteroidota|c__Bacteroidia|o__Bacteroidales|f__Rikenellaceae|g__Rikenellaceae_RC9_gut_group|s__Rikenellaceae_RC9_gut_group_unclassified	0	0	0	0	0	0	0	0	0	0	0
d__Bacteria|p__Bacteroidota|c__Bacteroidia|o__Bacteroidales|f__Rikenellaceae|g__Rikenellaceae_unclassified	0	0	0	0	0	0	0	0	0	0	0
d__Bacteria|p__Bacteroidota|c__Bacteroidia|o__Bacteroidales|f__Rikenellaceae|g__Rikenellaceae_unclassified|s__Rikenellaceae_unclassified	0	0	0	0	0	0	0	0	0	0	0
d__Bacteria|p__Bacteroidota|c__Bacteroidia|o__Bacteroidales|f__Tannerellaceae	0	0.00699	0	0.00282	0.00259	0	0	0	0	0	0
d__Bacteria|p__Bacteroidota|c__Bacteroidia|o__Bacteroidales|f__Tannerellaceae|g__Parabacteroides	0	0.00699	0	0.00282	0.00259	0	0	0	0	0	0
d__Bacteria|p__Bacteroidota|c__Bacteroidia|o__Bacteroidales|f__Tannerellaceae|g__Parabacteroides|s__Parabacteroides_distasonis	0	0.00699	0	0	0.00259	0	0	0	0	0	0
d__Bacteria|p__Bacteroidota|c__Bacteroidia|o__Bacteroidales|f__Tannerellaceae|g__Parabacteroides|s__Parabacteroides_unclassified	0	0	0	0	0	0	0	0	0	0	0
d__Bacteria|p__Bacteroidota|c__Bacteroidia|o__Bacteroidales|f__Tannerellaceae|g__Parabacteroides|s__uncultured_Parabacteroides_sp.	0	0	0	0.00282	0	0	0	0	0	0	0
d__Bacteria|p__Bacteroidota|c__Bacteroidia|o__Flavobacteriales	1.23271	0.9946	1.73858	1.28924	0.74734	1.28362	0.4021	0.32689	0.55709	1.63467	1.31873
d__Bacteria|p__Bacteroidota|c__Bacteroidia|o__Flavobacteriales|f__Weeksellaceae	1.23271	0.9946	1.73858	1.28924	0.74734	1.28362	0.4021	0.32689	0.55709	1.63467	1.31873
d__Bacteria|p__Bacteroidota|c__Bacteroidia|o__Flavobacteriales|f__Weeksellaceae|g__Bergeyella	1.23271	0.9946	1.73858	1.28924	0.74734	1.26236	0.4021	0.32689	0.55709	1.63467	1.31873
d__Bacteria|p__Bacteroidota|c__Bacteroidia|o__Flavobacteriales|f__Weeksellaceae|g__Bergeyella|s__Bergeyella_unclassified	1.23271	0.9946	1.73858	1.28924	0.74734	1.26236	0.4021	0.32689	0.55709	1.63467	1.31873
d__Bacteria|p__Bacteroidota|c__Bacteroidia|o__Flavobacteriales|f__Weeksellaceae|g__Chryseobacterium	0	0	0	0	0	0.02126	0	0	0	0	0
d__Bacteria|p__Bacteroidota|c__Bacteroidia|o__Flavobacteriales|f__Weeksellaceae|g__Chryseobacterium|s__Chryseobacterium_unclassified	0	0	0	0	0	0.02126	0	0	0	0	0
d__Bacteria|p__Bacteroidota|c__Bacteroidia|o__Sphingobacteriales	0	0	0	0	0	0.02923	0	0	0	0	0
d__Bacteria|p__Bacteroidota|c__Bacteroidia|o__Sphingobacteriales|f__Sphingobacteriaceae	0	0	0	0	0	0.02923	0	0	0	0	0
d__Bacteria|p__Bacteroidota|c__Bacteroidia|o__Sphingobacteriales|f__Sphingobacteriaceae|g__Sphingobacterium	0	0	0	0	0	0.02923	0	0	0	0	0
d__Bacteria|p__Bacteroidota|c__Bacteroidia|o__Sphingobacteriales|f__Sphingobacteriaceae|g__Sphingobacterium|s__Sphingobacterium_unclassified	0	0	0	0	0	0.02923	0	0	0	0	0
d__Bacteria|p__Bacteroidota|c__Bacteroidota_unclassified	0	0	0	0	0	0	0	0	0	0	0
d__Bacteria|p__Bacteroidota|c__Bacteroidota_unclassified|o__Bacteroidota_unclassified	0	0	0	0	0	0	0	0	0	0	0
d__Bacteria|p__Bacteroidota|c__Bacteroidota_unclassified|o__Bacteroidota_unclassified|f__Bacteroidota_unclassified	0	0	0	0	0	0	0	0	0	0	0
d__Bacteria|p__Bacteroidota|c__Bacteroidota_unclassified|o__Bacteroidota_unclassified|f__Bacteroidota_unclassified|g__Bacteroidota_unclassified	0	0	0	0	0	0	0	0	0	0	0
d__Bacteria|p__Bacteroidota|c__Bacteroidota_unclassified|o__Bacteroidota_unclassified|f__Bacteroidota_unclassified|g__Bacteroidota_unclassified|s__Bacteroidota_unclassified	0	0	0	0	0	0	0	0	0	0	0
d__Bacteria|p__Bacteroidota|c__Chlorobia	0	0	0	0	0	0.01196	0.01387	0	0	0	0
d__Bacteria|p__Bacteroidota|c__Chlorobia|o__Chlorobiales	0	0	0	0	0	0.01196	0.01387	0	0	0	0
d__Bacteria|p__Bacteroidota|c__Chlorobia|o__Chlorobiales|f__Chlorobiaceae	0	0	0	0	0	0.01196	0.01387	0	0	0	0
d__Bacteria|p__Bacteroidota|c__Chlorobia|o__Chlorobiales|f__Chlorobiaceae|g__Chlorobium	0	0	0	0	0	0.01196	0.01387	0	0	0	0
d__Bacteria|p__Bacteroidota|c__Chlorobia|o__Chlorobiales|f__Chlorobiaceae|g__Chlorobium|s__Chlorobium_unclassified	0	0	0	0	0	0.01196	0.01387	0	0	0	0
d__Bacteria|p__Bacteroidota|c__Flavobacteriia	0	0	0	0	0	0	0.00378	0	0	0	0.00563
d__Bacteria|p__Bacteroidota|c__Flavobacteriia|o__Flavobacteriales	0	0	0	0	0	0	0.00378	0	0	0	0.00563
d__Bacteria|p__Bacteroidota|c__Flavobacteriia|o__Flavobacteriales|f__Flavobacteriaceae	0	0	0	0	0	0	0.00378	0	0	0	0.00563
d__Bacteria|p__Bacteroidota|c__Flavobacteriia|o__Flavobacteriales|f__Flavobacteriaceae|g__Chryseobacterium	0	0	0	0	0	0	0.00378	0	0	0	0.00563
d__Bacteria|p__Bacteroidota|c__Flavobacteriia|o__Flavobacteriales|f__Flavobacteriaceae|g__Chryseobacterium|s__Chryseobacterium_sp.	0	0	0	0	0	0	0.00378	0	0	0	0
d__Bacteria|p__Bacteroidota|c__Flavobacteriia|o__Flavobacteriales|f__Flavobacteriaceae|g__Chryseobacterium|s__Chryseobacterium_sp._lxb-14	0	0	0	0	0	0	0	0	0	0	0.00563
d__Bacteria|p__Campylobacterota	3.8885	0.03358	0.03659	2.99837	0.42038	3.17184	0.96681	2.24513	0	0.40288	0.17821
d__Bacteria|p__Campylobacterota|c__Campylobacteria	3.8885	0.03358	0.03659	2.99837	0.42038	3.17184	0.96681	2.24513	0	0.40288	0.17821
d__Bacteria|p__Campylobacterota|c__Campylobacteria|o__Campylobacterales	3.8885	0.03358	0.03659	2.99837	0.42038	3.17184	0.96681	2.24513	0	0.40288	0.17821
d__Bacteria|p__Campylobacterota|c__Campylobacteria|o__Campylobacterales|f__Campylobacteraceae	0.02263	0.0028	0.00271	0	0	0.05315	0	0.34126	0	0.21204	0
d__Bacteria|p__Campylobacterota|c__Campylobacteria|o__Campylobacterales|f__Campylobacteraceae|g__Campylobacter	0.02263	0.0028	0.00271	0	0	0.05315	0	0.34126	0	0.21204	0
d__Bacteria|p__Campylobacterota|c__Campylobacteria|o__Campylobacterales|f__Campylobacteraceae|g__Campylobacter|s__Campylobacter_unclassified	0.02263	0.0028	0.00271	0	0	0.05315	0	0.34126	0	0.21204	0
d__Bacteria|p__Campylobacterota|c__Campylobacteria|o__Campylobacterales|f__Helicobacteraceae	3.86587	0.03078	0.03388	2.99837	0.42038	3.11869	0.96681	1.90387	0	0.19084	0.17821
d__Bacteria|p__Campylobacterota|c__Campylobacteria|o__Campylobacterales|f__Helicobacteraceae|g__Helicobacter	3.86587	0.03078	0.03388	2.99837	0.42038	3.11869	0.96681	1.90387	0	0.19084	0.17821
d__Bacteria|p__Campylobacterota|c__Campylobacteria|o__Campylobacterales|f__Helicobacteraceae|g__Helicobacter|s__Helicobacter_unclassified	3.86587	0.03078	0.03388	2.99837	0.42038	3.11869	0.96681	1.90387	0	0.19084	0.17821
d__Bacteria|p__Chloroflexi	0	0	0	0	0	0	0	0	0	0	0
d__Bacteria|p__Chloroflexi|c__Anaerolineae	0	0	0	0	0	0	0	0	0	0	0
d__Bacteria|p__Chloroflexi|c__Anaerolineae|o__Anaerolineales	0	0	0	0	0	0	0	0	0	0	0
d__Bacteria|p__Chloroflexi|c__Anaerolineae|o__Anaerolineales|f__Anaerolineaceae	0	0	0	0	0	0	0	0	0	0	0
d__Bacteria|p__Chloroflexi|c__Anaerolineae|o__Anaerolineales|f__Anaerolineaceae|g__Anaerolineaceae_unclassified	0	0	0	0	0	0	0	0	0	0	0
d__Bacteria|p__Chloroflexi|c__Anaerolineae|o__Anaerolineales|f__Anaerolineaceae|g__Anaerolineaceae_unclassified|s__Anaerolineaceae_unclassified	0	0	0	0	0	0	0	0	0	0	0
d__Bacteria|p__Chloroflexi|c__Anaerolineae|o__Caldilineales	0	0	0	0	0	0	0	0	0	0	0
d__Bacteria|p__Chloroflexi|c__Anaerolineae|o__Caldilineales|f__Caldilineaceae	0	0	0	0	0	0	0	0	0	0	0
d__Bacteria|p__Chloroflexi|c__Anaerolineae|o__Caldilineales|f__Caldilineaceae|g__Caldilineaceae_unclassified	0	0	0	0	0	0	0	0	0	0	0
d__Bacteria|p__Chloroflexi|c__Anaerolineae|o__Caldilineales|f__Caldilineaceae|g__Caldilineaceae_unclassified|s__Caldilineaceae_unclassified	0	0	0	0	0	0	0	0	0	0	0
d__Bacteria|p__Cyanobacteria	0.35544	0.05176	0.0664	0.18176	0.11158	0.16078	2.22858	1.20519	0	0	0
d__Bacteria|p__Cyanobacteria|c__Cyanobacteriia	0.35544	0.05176	0.0664	0.18176	0.11158	0.16078	2.22858	1.20519	0	0	0
d__Bacteria|p__Cyanobacteria|c__Cyanobacteriia|o__Chloroplast	0.35544	0.05176	0.0664	0.18176	0.11158	0.16078	2.22858	1.20519	0	0	0
d__Bacteria|p__Cyanobacteria|c__Cyanobacteriia|o__Chloroplast|f__Chloroplast_unclassified	0.35544	0.05176	0.0664	0.18176	0.11158	0.16078	2.22858	1.20519	0	0	0
d__Bacteria|p__Cyanobacteria|c__Cyanobacteriia|o__Chloroplast|f__Chloroplast_unclassified|g__Chloroplast_unclassified	0.35544	0.05176	0.0664	0.18176	0.11158	0.16078	2.22858	1.20519	0	0	0
d__Bacteria|p__Cyanobacteria|c__Cyanobacteriia|o__Chloroplast|f__Chloroplast_unclassified|g__Chloroplast_unclassified|s__Chloroplast_unclassified	0.35544	0.05176	0.0664	0.18176	0.11158	0.16078	2.22858	1.20519	0	0	0
d__Bacteria|p__Cyanobacteria|c__Vampirivibrionia	0	0	0	0	0	0	0	0	0	0	0
d__Bacteria|p__Cyanobacteria|c__Vampirivibrionia|o__Gastranaerophilales	0	0	0	0	0	0	0	0	0	0	0
d__Bacteria|p__Cyanobacteria|c__Vampirivibrionia|o__Gastranaerophilales|f__Gastranaerophilales_unclassified	0	0	0	0	0	0	0	0	0	0	0
d__Bacteria|p__Cyanobacteria|c__Vampirivibrionia|o__Gastranaerophilales|f__Gastranaerophilales_unclassified|g__Gastranaerophilales_unclassified	0	0	0	0	0	0	0	0	0	0	0
d__Bacteria|p__Cyanobacteria|c__Vampirivibrionia|o__Gastranaerophilales|f__Gastranaerophilales_unclassified|g__Gastranaerophilales_unclassified|s__Gastranaerophilales_unclassified	0	0	0	0	0	0	0	0	0	0	0
d__Bacteria|p__Deferribacterota	0	0	0	0	0	0	0	0	0	0	0
d__Bacteria|p__Deferribacterota|c__Deferribacteres	0	0	0	0	0	0	0	0	0	0	0
d__Bacteria|p__Deferribacterota|c__Deferribacteres|o__Deferribacterales	0	0	0	0	0	0	0	0	0	0	0
d__Bacteria|p__Deferribacterota|c__Deferribacteres|o__Deferribacterales|f__Deferribacteraceae	0	0	0	0	0	0	0	0	0	0	0
d__Bacteria|p__Deferribacterota|c__Deferribacteres|o__Deferribacterales|f__Deferribacteraceae|g__Mucispirillum	0	0	0	0	0	0	0	0	0	0	0
d__Bacteria|p__Deferribacterota|c__Deferribacteres|o__Deferribacterales|f__Deferribacteraceae|g__Mucispirillum|s__Mucispirillum_unclassified	0	0	0	0	0	0	0	0	0	0	0
d__Bacteria|p__Deinococcota	0	0	0	0	0	0	0	0	0	0.13494	0
d__Bacteria|p__Deinococcota|c__Deinococci	0	0	0	0	0	0	0	0	0	0.13494	0
d__Bacteria|p__Deinococcota|c__Deinococci|o__Deinococcales	0	0	0	0	0	0	0	0	0	0	0
d__Bacteria|p__Deinococcota|c__Deinococci|o__Deinococcales|f__Deinococcaceae	0	0	0	0	0	0	0	0	0	0	0
d__Bacteria|p__Deinococcota|c__Deinococci|o__Deinococcales|f__Deinococcaceae|g__Deinococcus	0	0	0	0	0	0	0	0	0	0	0
d__Bacteria|p__Deinococcota|c__Deinococci|o__Deinococcales|f__Deinococcaceae|g__Deinococcus|s__Deinococcus_unclassified	0	0	0	0	0	0	0	0	0	0	0
d__Bacteria|p__Deinococcota|c__Deinococci|o__Thermales	0	0	0	0	0	0	0	0	0	0.13494	0
d__Bacteria|p__Deinococcota|c__Deinococci|o__Thermales|f__Thermaceae	0	0	0	0	0	0	0	0	0	0.13494	0
d__Bacteria|p__Deinococcota|c__Deinococci|o__Thermales|f__Thermaceae|g__Meiothermus	0	0	0	0	0	0	0	0	0	0.13494	0
d__Bacteria|p__Deinococcota|c__Deinococci|o__Thermales|f__Thermaceae|g__Meiothermus|s__Meiothermus_unclassified	0	0	0	0	0	0	0	0	0	0.13494	0
d__Bacteria|p__Desulfobacterota	0.02396	0.0042	0	0	0	0	0	0	0	0	0
d__Bacteria|p__Desulfobacterota|c__Desulfovibrionia	0.02396	0.0042	0	0	0	0	0	0	0	0	0
d__Bacteria|p__Desulfobacterota|c__Desulfovibrionia|o__Desulfovibrionales	0.02396	0.0042	0	0	0	0	0	0	0	0	0
d__Bacteria|p__Desulfobacterota|c__Desulfovibrionia|o__Desulfovibrionales|f__Desulfovibrionaceae	0.02396	0.0042	0	0	0	0	0	0	0	0	0
d__Bacteria|p__Desulfobacterota|c__Desulfovibrionia|o__Desulfovibrionales|f__Desulfovibrionaceae|g__Bilophila	0.01997	0.0042	0	0	0	0	0	0	0	0	0
d__Bacteria|p__Desulfobacterota|c__Desulfovibrionia|o__Desulfovibrionales|f__Desulfovibrionaceae|g__Bilophila|s__Bilophila_unclassified	0.01997	0.0042	0	0	0	0	0	0	0	0	0
d__Bacteria|p__Desulfobacterota|c__Desulfovibrionia|o__Desulfovibrionales|f__Desulfovibrionaceae|g__Desulfovibrio	0	0	0	0	0	0	0	0	0	0	0
d__Bacteria|p__Desulfobacterota|c__Desulfovibrionia|o__Desulfovibrionales|f__Desulfovibrionaceae|g__Desulfovibrio|s__Desulfovibrio_unclassified	0	0	0	0	0	0	0	0	0	0	0
d__Bacteria|p__Desulfobacterota|c__Desulfovibrionia|o__Desulfovibrionales|f__Desulfovibrionaceae|g__Mailhella	0.00399	0	0	0	0	0	0	0	0	0	0
d__Bacteria|p__Desulfobacterota|c__Desulfovibrionia|o__Desulfovibrionales|f__Desulfovibrionaceae|g__Mailhella|s__Mailhella_unclassified	0.00399	0	0	0	0	0	0	0	0	0	0
d__Bacteria|p__Desulfobacterota|c__Syntrophorhabdia	0	0	0	0	0	0	0	0	0	0	0
d__Bacteria|p__Desulfobacterota|c__Syntrophorhabdia|o__Syntrophorhabdales	0	0	0	0	0	0	0	0	0	0	0
d__Bacteria|p__Desulfobacterota|c__Syntrophorhabdia|o__Syntrophorhabdales|f__Syntrophorhabdaceae	0	0	0	0	0	0	0	0	0	0	0
d__Bacteria|p__Desulfobacterota|c__Syntrophorhabdia|o__Syntrophorhabdales|f__Syntrophorhabdaceae|g__Syntrophorhabdus	0	0	0	0	0	0	0	0	0	0	0
d__Bacteria|p__Desulfobacterota|c__Syntrophorhabdia|o__Syntrophorhabdales|f__Syntrophorhabdaceae|g__Syntrophorhabdus|s__Syntrophorhabdus_unclassified	0	0	0	0	0	0	0	0	0	0	0
d__Bacteria|p__Elusimicrobiota	0	0	0.00542	0	0.01038	0	0	0	0	0	0
d__Bacteria|p__Elusimicrobiota|c__Elusimicrobia	0	0	0.00542	0	0.01038	0	0	0	0	0	0
d__Bacteria|p__Elusimicrobiota|c__Elusimicrobia|o__Elusimicrobiales	0	0	0.00542	0	0.01038	0	0	0	0	0	0
d__Bacteria|p__Elusimicrobiota|c__Elusimicrobia|o__Elusimicrobiales|f__Elusimicrobiaceae	0	0	0.00542	0	0.01038	0	0	0	0	0	0
d__Bacteria|p__Elusimicrobiota|c__Elusimicrobia|o__Elusimicrobiales|f__Elusimicrobiaceae|g__Elusimicrobium	0	0	0.00542	0	0.01038	0	0	0	0	0	0
d__Bacteria|p__Elusimicrobiota|c__Elusimicrobia|o__Elusimicrobiales|f__Elusimicrobiaceae|g__Elusimicrobium|s__Elusimicrobium_unclassified	0	0	0.00542	0	0.01038	0	0	0	0	0	0
d__Bacteria|p__Firmicutes	13.661	27.2627	19.8751	30.1147	24.9205	6.82738	17.9156	16.693	6.96663	20.3254	4.73092
d__Bacteria|p__Firmicutes|c__BRH-c20a	0	0	0	0	0	0	0	0	0	0	0
d__Bacteria|p__Firmicutes|c__BRH-c20a|o__BRH-c20a_unclassified	0	0	0	0	0	0	0	0	0	0	0
d__Bacteria|p__Firmicutes|c__BRH-c20a|o__BRH-c20a_unclassified|f__BRH-c20a_unclassified	0	0	0	0	0	0	0	0	0	0	0
d__Bacteria|p__Firmicutes|c__BRH-c20a|o__BRH-c20a_unclassified|f__BRH-c20a_unclassified|g__BRH-c20a_unclassified	0	0	0	0	0	0	0	0	0	0	0
d__Bacteria|p__Firmicutes|c__BRH-c20a|o__BRH-c20a_unclassified|f__BRH-c20a_unclassified|g__BRH-c20a_unclassified|s__BRH-c20a_unclassified	0	0	0	0	0	0	0	0	0	0	0
d__Bacteria|p__Firmicutes|c__Bacilli	9.14547	9.24376	7.10611	8.54562	3.54079	6.19886	17.0824	14.3024	6.23006	14.0373	3.93368
d__Bacteria|p__Firmicutes|c__Bacilli|o__Acholeplasmatales	0	0	0	0	0	0	0	0	0	0	0
d__Bacteria|p__Firmicutes|c__Bacilli|o__Acholeplasmatales|f__Acholeplasmataceae	0	0	0	0	0	0	0	0	0	0	0
d__Bacteria|p__Firmicutes|c__Bacilli|o__Acholeplasmatales|f__Acholeplasmataceae|g__Acholeplasma	0	0	0	0	0	0	0	0	0	0	0
d__Bacteria|p__Firmicutes|c__Bacilli|o__Acholeplasmatales|f__Acholeplasmataceae|g__Acholeplasma|s__Acholeplasma_unclassified	0	0	0	0	0	0	0	0	0	0	0
d__Bacteria|p__Firmicutes|c__Bacilli|o__Aneurinibacillales	0	0	0	0	0	0	0	0	0.07892	0	0
d__Bacteria|p__Firmicutes|c__Bacilli|o__Aneurinibacillales|f__Aneurinibacillaceae	0	0	0	0	0	0	0	0	0.07892	0	0
d__Bacteria|p__Firmicutes|c__Bacilli|o__Aneurinibacillales|f__Aneurinibacillaceae|g__Aneurinibacillus	0	0	0	0	0	0	0	0	0.07892	0	0
d__Bacteria|p__Firmicutes|c__Bacilli|o__Aneurinibacillales|f__Aneurinibacillaceae|g__Aneurinibacillus|s__Aneurinibacillus_unclassified	0	0	0	0	0	0	0	0	0.07892	0	0
d__Bacteria|p__Firmicutes|c__Bacilli|o__Bacillales	0.10251	0	0.00407	0.00282	0	0.00797	0.01008	0.8801	2.65389	0.19855	0
d__Bacteria|p__Firmicutes|c__Bacilli|o__Bacillales|f__Bacillaceae	0.06124	0	0.00407	0	0	0	0.01008	0.8801	2.65389	0.19855	0
d__Bacteria|p__Firmicutes|c__Bacilli|o__Bacillales|f__Bacillaceae|g__Aeribacillus	0.02796	0	0	0	0	0	0.01008	0.8801	0.51221	0.19855	0
d__Bacteria|p__Firmicutes|c__Bacilli|o__Bacillales|f__Bacillaceae|g__Aeribacillus|s__Aeribacillus_pallidus	0	0	0	0	0	0	0	0.80466	0	0.19855	0
d__Bacteria|p__Firmicutes|c__Bacilli|o__Bacillales|f__Bacillaceae|g__Aeribacillus|s__Aeribacillus_sp._SSL096201	0	0	0	0	0	0	0.01008	0	0	0	0
d__Bacteria|p__Firmicutes|c__Bacilli|o__Bacillales|f__Bacillaceae|g__Aeribacillus|s__Aeribacillus_unclassified	0.02796	0	0	0	0	0	0	0.07544	0.51221	0	0
d__Bacteria|p__Firmicutes|c__Bacilli|o__Bacillales|f__Bacillaceae|g__Anoxybacillus	0	0	0	0	0	0	0	0	0.99347	0	0
d__Bacteria|p__Firmicutes|c__Bacilli|o__Bacillales|f__Bacillaceae|g__Anoxybacillus|s__Anoxybacillus_unclassified	0	0	0	0	0	0	0	0	0.99347	0	0
d__Bacteria|p__Firmicutes|c__Bacilli|o__Bacillales|f__Bacillaceae|g__Bacillus	0.00932	0	0	0	0	0	0	0	1.13274	0	0
d__Bacteria|p__Firmicutes|c__Bacilli|o__Bacillales|f__Bacillaceae|g__Bacillus|s__Bacillus_licheniformis	0	0	0	0	0	0	0	0	0	0	0
d__Bacteria|p__Firmicutes|c__Bacilli|o__Bacillales|f__Bacillaceae|g__Bacillus|s__Bacillus_sp._N41	0.00932	0	0	0	0	0	0	0	0	0	0
d__Bacteria|p__Firmicutes|c__Bacilli|o__Bacillales|f__Bacillaceae|g__Bacillus|s__Bacillus_thuringiensis	0	0	0	0	0	0	0	0	1.13274	0	0
d__Bacteria|p__Firmicutes|c__Bacilli|o__Bacillales|f__Bacillaceae|g__Geobacillus	0	0	0.00407	0	0	0	0	0	0.01547	0	0
d__Bacteria|p__Firmicutes|c__Bacilli|o__Bacillales|f__Bacillaceae|g__Geobacillus|s__Geobacillus_sp._TibetanG6	0	0	0.00407	0	0	0	0	0	0	0	0
d__Bacteria|p__Firmicutes|c__Bacilli|o__Bacillales|f__Bacillaceae|g__Geobacillus|s__Geobacillus_unclassified	0	0	0	0	0	0	0	0	0.01547	0	0
d__Bacteria|p__Firmicutes|c__Bacilli|o__Bacillales|f__Bacillaceae|g__Pseudogracilibacillus	0	0	0	0	0	0	0	0	0	0	0
d__Bacteria|p__Firmicutes|c__Bacilli|o__Bacillales|f__Bacillaceae|g__Pseudogracilibacillus|s__Pseudogracilibacillus_auburnensis	0	0	0	0	0	0	0	0	0	0	0
d__Bacteria|p__Firmicutes|c__Bacilli|o__Bacillales|f__Bacillaceae|g__Virgibacillus	0.02396	0	0	0	0	0	0	0	0	0	0
d__Bacteria|p__Firmicutes|c__Bacilli|o__Bacillales|f__Bacillaceae|g__Virgibacillus|s__Virgibacillus_sp._YIM_93176	0.02396	0	0	0	0	0	0	0	0	0	0
d__Bacteria|p__Firmicutes|c__Bacilli|o__Bacillales|f__Paenibacillaceae	0	0	0	0.00282	0	0	0	0	0	0	0
d__Bacteria|p__Firmicutes|c__Bacilli|o__Bacillales|f__Paenibacillaceae|g__Paenibacillus	0	0	0	0.00282	0	0	0	0	0	0	0
d__Bacteria|p__Firmicutes|c__Bacilli|o__Bacillales|f__Paenibacillaceae|g__Paenibacillus|s__Paenibacillus_sp.	0	0	0	0.00282	0	0	0	0	0	0	0
d__Bacteria|p__Firmicutes|c__Bacilli|o__Bacillales|f__Planococcaceae	0.04127	0	0	0	0	0.00797	0	0	0	0	0
d__Bacteria|p__Firmicutes|c__Bacilli|o__Bacillales|f__Planococcaceae|g__Lysinibacillus	0	0	0	0	0	0.00797	0	0	0	0	0
d__Bacteria|p__Firmicutes|c__Bacilli|o__Bacillales|f__Planococcaceae|g__Lysinibacillus|s__Lysinibacillus_unclassified	0	0	0	0	0	0.00797	0	0	0	0	0
d__Bacteria|p__Firmicutes|c__Bacilli|o__Bacillales|f__Planococcaceae|g__Solibacillus	0	0	0	0	0	0	0	0	0	0	0
d__Bacteria|p__Firmicutes|c__Bacilli|o__Bacillales|f__Planococcaceae|g__Solibacillus|s__Solibacillus_unclassified	0	0	0	0	0	0	0	0	0	0	0
d__Bacteria|p__Firmicutes|c__Bacilli|o__Bacillales|f__Planococcaceae|g__Sporosarcina	0.04127	0	0	0	0	0	0	0	0	0	0
d__Bacteria|p__Firmicutes|c__Bacilli|o__Bacillales|f__Planococcaceae|g__Sporosarcina|s__Sporosarcina_pasteurii	0.03062	0	0	0	0	0	0	0	0	0	0
d__Bacteria|p__Firmicutes|c__Bacilli|o__Bacillales|f__Planococcaceae|g__Sporosarcina|s__Sporosarcina_sp.	0.01065	0	0	0	0	0	0	0	0	0	0
d__Bacteria|p__Firmicutes|c__Bacilli|o__Bacillales|f__Planococcaceae|g__Sporosarcina|s__uncultured_Sporosarcina_sp.	0	0	0	0	0	0	0	0	0	0	0
d__Bacteria|p__Firmicutes|c__Bacilli|o__Brevibacillales	0	0	0	0	0	0.00266	0	0	0.29556	0	0
d__Bacteria|p__Firmicutes|c__Bacilli|o__Brevibacillales|f__Brevibacillaceae	0	0	0	0	0	0.00266	0	0	0.29556	0	0
d__Bacteria|p__Firmicutes|c__Bacilli|o__Brevibacillales|f__Brevibacillaceae|g__Brevibacillus	0	0	0	0	0	0.00266	0	0	0.29556	0	0
d__Bacteria|p__Firmicutes|c__Bacilli|o__Brevibacillales|f__Brevibacillaceae|g__Brevibacillus|s__Brevibacillus_unclassified	0	0	0	0	0	0.00266	0	0	0.29556	0	0
d__Bacteria|p__Firmicutes|c__Bacilli|o__Erysipelotrichales	0.32481	0.04337	0.7575	0.26489	0.37497	0	0.09832	0	0	0	0.00375
d__Bacteria|p__Firmicutes|c__Bacilli|o__Erysipelotrichales|f__Erysipelatoclostridiaceae	0.01464	0.0042	0	0	0.00389	0	0	0	0	0	0
d__Bacteria|p__Firmicutes|c__Bacilli|o__Erysipelotrichales|f__Erysipelatoclostridiaceae|g__Erysipelatoclostridium	0.01464	0.0042	0	0	0.00389	0	0	0	0	0	0
d__Bacteria|p__Firmicutes|c__Bacilli|o__Erysipelotrichales|f__Erysipelatoclostridiaceae|g__Erysipelatoclostridium|s__Erysipelatoclostridium_unclassified	0.01464	0.0042	0	0	0.00389	0	0	0	0	0	0
d__Bacteria|p__Firmicutes|c__Bacilli|o__Erysipelotrichales|f__Erysipelotrichaceae	0.31017	0.03917	0.7575	0.26489	0.37108	0	0.09832	0	0	0	0.00375
d__Bacteria|p__Firmicutes|c__Bacilli|o__Erysipelotrichales|f__Erysipelotrichaceae|g__Allobaculum	0	0	0	0	0	0	0	0	0	0	0
d__Bacteria|p__Firmicutes|c__Bacilli|o__Erysipelotrichales|f__Erysipelotrichaceae|g__Allobaculum|s__Allobaculum_unclassified	0	0	0	0	0	0	0	0	0	0	0
d__Bacteria|p__Firmicutes|c__Bacilli|o__Erysipelotrichales|f__Erysipelotrichaceae|g__Dielma	0.13179	0.01399	0.72497	0.22121	0.37108	0	0	0	0	0	0
d__Bacteria|p__Firmicutes|c__Bacilli|o__Erysipelotrichales|f__Erysipelotrichaceae|g__Dielma|s__Dielma_unclassified	0.13179	0.01399	0.72497	0.22121	0.37108	0	0	0	0	0	0
d__Bacteria|p__Firmicutes|c__Bacilli|o__Erysipelotrichales|f__Erysipelotrichaceae|g__Dubosiella	0.03328	0	0.00407	0.00705	0	0	0	0	0	0	0
d__Bacteria|p__Firmicutes|c__Bacilli|o__Erysipelotrichales|f__Erysipelotrichaceae|g__Dubosiella|s__Dubosiella_unclassified	0.03328	0	0.00407	0.00705	0	0	0	0	0	0	0
d__Bacteria|p__Firmicutes|c__Bacilli|o__Erysipelotrichales|f__Erysipelotrichaceae|g__Erysipelotrichaceae_unclassified	0.08387	0.02518	0.02439	0.01409	0	0	0	0	0	0	0
d__Bacteria|p__Firmicutes|c__Bacilli|o__Erysipelotrichales|f__Erysipelotrichaceae|g__Erysipelotrichaceae_unclassified|s__Erysipelotrichaceae_unclassified	0.08387	0.02518	0.02439	0.01409	0	0	0	0	0	0	0
d__Bacteria|p__Firmicutes|c__Bacilli|o__Erysipelotrichales|f__Erysipelotrichaceae|g__Faecalibaculum	0.00266	0	0	0	0	0	0	0	0	0	0
d__Bacteria|p__Firmicutes|c__Bacilli|o__Erysipelotrichales|f__Erysipelotrichaceae|g__Faecalibaculum|s__Faecalibaculum_unclassified	0.00266	0	0	0	0	0	0	0	0	0	0
d__Bacteria|p__Firmicutes|c__Bacilli|o__Erysipelotrichales|f__Erysipelotrichaceae|g__Turicibacter	0.05857	0	0.00407	0.02254	0	0	0.09832	0	0	0	0.00375
d__Bacteria|p__Firmicutes|c__Bacilli|o__Erysipelotrichales|f__Erysipelotrichaceae|g__Turicibacter|s__Turicibacter_unclassified	0.05857	0	0.00407	0.02254	0	0	0.09832	0	0	0	0.00375
d__Bacteria|p__Firmicutes|c__Bacilli|o__Lactobacillales	7.81425	6.58589	4.74147	7.07039	2.77269	6.062	16.8833	11.822	2.92779	10.6735	3.60728
d__Bacteria|p__Firmicutes|c__Bacilli|o__Lactobacillales|f__Aerococcaceae	0.40069	0.0056	0.07995	0.4692	0.05709	0.75743	1.88194	1.58057	0	4.30449	0.31514
d__Bacteria|p__Firmicutes|c__Bacilli|o__Lactobacillales|f__Aerococcaceae|g__Aerococcaceae_unclassified	0	0	0	0	0	0.00532	0	0	0	0.03855	0.01313
d__Bacteria|p__Firmicutes|c__Bacilli|o__Lactobacillales|f__Aerococcaceae|g__Aerococcaceae_unclassified|s__Aerococcaceae_unclassified	0	0	0	0	0	0.00532	0	0	0	0.03855	0.01313
d__Bacteria|p__Firmicutes|c__Bacilli|o__Lactobacillales|f__Aerococcaceae|g__Aerococcus	0	0	0.00271	0	0	0.04917	0.07689	0.00718	0	0	0
d__Bacteria|p__Firmicutes|c__Bacilli|o__Lactobacillales|f__Aerococcaceae|g__Aerococcus|s__Aerococcus_sp._148a	0	0	0.00271	0	0	0.04917	0.07689	0.00718	0	0	0
d__Bacteria|p__Firmicutes|c__Bacilli|o__Lactobacillales|f__Aerococcaceae|g__Facklamia	0.00266	0	0	0	0	0.00532	0	0	0	0	0
d__Bacteria|p__Firmicutes|c__Bacilli|o__Lactobacillales|f__Aerococcaceae|g__Facklamia|s__Facklamia_sp._2320B-03	0.00266	0	0	0	0	0	0	0	0	0	0
d__Bacteria|p__Firmicutes|c__Bacilli|o__Lactobacillales|f__Aerococcaceae|g__Facklamia|s__Facklamia_sp._H119	0	0	0	0	0	0	0	0	0	0	0
d__Bacteria|p__Firmicutes|c__Bacilli|o__Lactobacillales|f__Aerococcaceae|g__Facklamia|s__Facklamia_unclassified	0	0	0	0	0	0.00532	0	0	0	0	0
d__Bacteria|p__Firmicutes|c__Bacilli|o__Lactobacillales|f__Aerococcaceae|g__Globicatella	0.39803	0.0056	0.07724	0.4692	0.05709	0.69762	1.80505	1.57339	0	4.26594	0.30201
d__Bacteria|p__Firmicutes|c__Bacilli|o__Lactobacillales|f__Aerococcaceae|g__Globicatella|s__Globicatella_sp._canine_oral_taxon_218	0.33014	0	0.0271	0.4382	0.05709	0.68965	1.80505	1.55363	0	4.24088	0.27575
d__Bacteria|p__Firmicutes|c__Bacilli|o__Lactobacillales|f__Aerococcaceae|g__Globicatella|s__Globicatella_sp._feline_oral_taxon_122	0	0	0	0	0	0.00797	0	0	0	0.01349	0
d__Bacteria|p__Firmicutes|c__Bacilli|o__Lactobacillales|f__Aerococcaceae|g__Globicatella|s__Globicatella_sulfidifaciens	0.06789	0.0056	0.05014	0.031	0	0	0	0	0	0	0.02626
d__Bacteria|p__Firmicutes|c__Bacilli|o__Lactobacillales|f__Aerococcaceae|g__Globicatella|s__Globicatella_unclassified	0	0	0	0	0	0	0	0.01976	0	0.01157	0
d__Bacteria|p__Firmicutes|c__Bacilli|o__Lactobacillales|f__Carnobacteriaceae	2.24577	3.26777	1.00141	0.97503	1.27152	0.32157	0	0.16165	1.22249	2.04141	1.4763
d__Bacteria|p__Firmicutes|c__Bacilli|o__Lactobacillales|f__Carnobacteriaceae|g__Alloiococcus	0	0	0	0	0	0	0	0	0	0	0
d__Bacteria|p__Firmicutes|c__Bacilli|o__Lactobacillales|f__Carnobacteriaceae|g__Alloiococcus|s__Alloiococcus_unclassified	0	0	0	0	0	0	0	0	0	0	0
d__Bacteria|p__Firmicutes|c__Bacilli|o__Lactobacillales|f__Carnobacteriaceae|g__Atopobacter	1.56285	2.56134	0.15855	0.19162	0.79016	0.02259	0	0	0	0	0.05815
d__Bacteria|p__Firmicutes|c__Bacilli|o__Lactobacillales|f__Carnobacteriaceae|g__Atopobacter|s__Atopobacter_phocae	1.56285	2.56134	0.15855	0.19162	0.79016	0.02259	0	0	0	0	0.05815
d__Bacteria|p__Firmicutes|c__Bacilli|o__Lactobacillales|f__Carnobacteriaceae|g__Atopostipes	0.00932	0	0	0	0	0	0	0	0	0	0
d__Bacteria|p__Firmicutes|c__Bacilli|o__Lactobacillales|f__Carnobacteriaceae|g__Atopostipes|s__Atopostipes_suicloacalis	0.00266	0	0	0	0	0	0	0	0	0	0
d__Bacteria|p__Firmicutes|c__Bacilli|o__Lactobacillales|f__Carnobacteriaceae|g__Atopostipes|s__uncultured_Atopostipes_sp.	0.00666	0	0	0	0	0	0	0	0	0	0
d__Bacteria|p__Firmicutes|c__Bacilli|o__Lactobacillales|f__Carnobacteriaceae|g__Granulicatella	0.6736	0.70643	0.84286	0.78341	0.48136	0.29499	0	0.16165	1.22249	2.04141	1.41815
d__Bacteria|p__Firmicutes|c__Bacilli|o__Lactobacillales|f__Carnobacteriaceae|g__Granulicatella|s__Granulicatella_sp._M658/99/3	0.6736	0.70643	0.84286	0.78341	0.48136	0.29499	0	0.16165	1.22249	2.04141	1.40877
d__Bacteria|p__Firmicutes|c__Bacilli|o__Lactobacillales|f__Carnobacteriaceae|g__Granulicatella|s__Granulicatella_sp._canine_oral_taxon_095	0	0	0	0	0	0	0	0	0	0	0.00938
d__Bacteria|p__Firmicutes|c__Bacilli|o__Lactobacillales|f__Carnobacteriaceae|g__Trichococcus	0	0	0	0	0	0.00399	0	0	0	0	0
d__Bacteria|p__Firmicutes|c__Bacilli|o__Lactobacillales|f__Carnobacteriaceae|g__Trichococcus|s__uncultured_Trichococcus_sp.	0	0	0	0	0	0.00399	0	0	0	0	0
d__Bacteria|p__Firmicutes|c__Bacilli|o__Lactobacillales|f__Enterococcaceae	0.02928	0	0	0.09299	0	0.27905	0.12983	0	0	0	0.07879
d__Bacteria|p__Firmicutes|c__Bacilli|o__Lactobacillales|f__Enterococcaceae|g__Enterococcus	0.02928	0	0	0	0	0	0	0	0	0	0
d__Bacteria|p__Firmicutes|c__Bacilli|o__Lactobacillales|f__Enterococcaceae|g__Enterococcus|s__Enterococcus_faecalis	0.01331	0	0	0	0	0	0	0	0	0	0
d__Bacteria|p__Firmicutes|c__Bacilli|o__Lactobacillales|f__Enterococcaceae|g__Enterococcus|s__Enterococcus_gallinarum	0	0	0	0	0	0	0	0	0	0	0
d__Bacteria|p__Firmicutes|c__Bacilli|o__Lactobacillales|f__Enterococcaceae|g__Enterococcus|s__uncultured_Enterococcus_sp.	0.01597	0	0	0	0	0	0	0	0	0	0
d__Bacteria|p__Firmicutes|c__Bacilli|o__Lactobacillales|f__Enterococcaceae|g__Vagococcus	0	0	0	0.09299	0	0.27905	0.12983	0	0	0	0.07879
d__Bacteria|p__Firmicutes|c__Bacilli|o__Lactobacillales|f__Enterococcaceae|g__Vagococcus|s__Vagococcus_sp.	0	0	0	0.09299	0	0.27905	0.12983	0	0	0	0.07879
d__Bacteria|p__Firmicutes|c__Bacilli|o__Lactobacillales|f__Lactobacillaceae	0.73616	0.22941	0.10571	0.3917	0.01686	0.02392	8.59667	1.99188	0	0	0
d__Bacteria|p__Firmicutes|c__Bacilli|o__Lactobacillales|f__Lactobacillaceae|g__HT002	0	0	0.00407	0.01127	0	0	0	0	0	0	0
d__Bacteria|p__Firmicutes|c__Bacilli|o__Lactobacillales|f__Lactobacillaceae|g__HT002|s__HT002_unclassified	0	0	0.00407	0.01127	0	0	0	0	0	0	0
d__Bacteria|p__Firmicutes|c__Bacilli|o__Lactobacillales|f__Lactobacillaceae|g__Lactobacillus	0.09718	0.02238	0.02033	0.01268	0.00389	0.01063	0.03655	0.01078	0	0	0
d__Bacteria|p__Firmicutes|c__Bacilli|o__Lactobacillales|f__Lactobacillaceae|g__Lactobacillus|s__Lactobacillus_crispatus	0	0	0	0	0	0	0	0.01078	0	0	0
d__Bacteria|p__Firmicutes|c__Bacilli|o__Lactobacillales|f__Lactobacillaceae|g__Lactobacillus|s__Lactobacillus_intestinalis	0	0	0	0	0	0.00664	0	0	0	0	0
d__Bacteria|p__Firmicutes|c__Bacilli|o__Lactobacillales|f__Lactobacillaceae|g__Lactobacillus|s__Lactobacillus_rogosae	0	0	0	0	0	0	0	0	0	0	0
d__Bacteria|p__Firmicutes|c__Bacilli|o__Lactobacillales|f__Lactobacillaceae|g__Lactobacillus|s__Lactobacillus_sp._L-YJ	0.09718	0.02238	0.02033	0.01268	0.00389	0.00399	0.03655	0	0	0	0
d__Bacteria|p__Firmicutes|c__Bacilli|o__Lactobacillales|f__Lactobacillaceae|g__Lactobacillus|s__uncultured_Lactobacillus_sp.	0	0	0	0	0	0	0	0	0	0	0
d__Bacteria|p__Firmicutes|c__Bacilli|o__Lactobacillales|f__Lactobacillaceae|g__Latilactobacillus	0	0	0	0	0	0.00399	0	0	0	0	0
d__Bacteria|p__Firmicutes|c__Bacilli|o__Lactobacillales|f__Lactobacillaceae|g__Latilactobacillus|s__Latilactobacillus_unclassified	0	0	0	0	0	0.00399	0	0	0	0	0
d__Bacteria|p__Firmicutes|c__Bacilli|o__Lactobacillales|f__Lactobacillaceae|g__Leuconostoc	0.01331	0	0	0	0	0	0	0	0	0	0
d__Bacteria|p__Firmicutes|c__Bacilli|o__Lactobacillales|f__Lactobacillaceae|g__Leuconostoc|s__Leuconostoc_unclassified	0.01331	0	0	0	0	0	0	0	0	0	0
d__Bacteria|p__Firmicutes|c__Bacilli|o__Lactobacillales|f__Lactobacillaceae|g__Ligilactobacillus	0.62567	0.20703	0.08131	0.36775	0.01297	0.0093	8.56012	1.9811	0	0	0
d__Bacteria|p__Firmicutes|c__Bacilli|o__Lactobacillales|f__Lactobacillaceae|g__Ligilactobacillus|s__Ligilactobacillus_unclassified	0.62567	0.20703	0.08131	0.36775	0.01297	0.0093	8.56012	1.9811	0	0	0
d__Bacteria|p__Firmicutes|c__Bacilli|o__Lactobacillales|f__Lactobacillales_unclassified	0	0.0056	0	0	0	0	0	0	0	0	0
d__Bacteria|p__Firmicutes|c__Bacilli|o__Lactobacillales|f__Lactobacillales_unclassified|g__Lactobacillales_unclassified	0	0.0056	0	0	0	0	0	0	0	0	0
d__Bacteria|p__Firmicutes|c__Bacilli|o__Lactobacillales|f__Lactobacillales_unclassified|g__Lactobacillales_unclassified|s__Lactobacillales_unclassified	0	0.0056	0	0	0	0	0	0	0	0	0
d__Bacteria|p__Firmicutes|c__Bacilli|o__Lactobacillales|f__Listeriaceae	0	0	0	0.00564	0	0	0	0	0	0	0
d__Bacteria|p__Firmicutes|c__Bacilli|o__Lactobacillales|f__Listeriaceae|g__Brochothrix	0	0	0	0.00564	0	0	0	0	0	0	0
d__Bacteria|p__Firmicutes|c__Bacilli|o__Lactobacillales|f__Listeriaceae|g__Brochothrix|s__Brochothrix_unclassified	0	0	0	0.00564	0	0	0	0	0	0	0
d__Bacteria|p__Firmicutes|c__Bacilli|o__Lactobacillales|f__Streptococcaceae	4.40235	3.07751	3.5544	5.13583	1.42722	4.68003	6.27481	8.08786	1.7053	4.32763	1.73705
d__Bacteria|p__Firmicutes|c__Bacilli|o__Lactobacillales|f__Streptococcaceae|g__Lactococcus	0	0	0	0	0	0	0	0	0	0	0
d__Bacteria|p__Firmicutes|c__Bacilli|o__Lactobacillales|f__Streptococcaceae|g__Lactococcus|s__Lactococcus_sp._ARa2	0	0	0	0	0	0	0	0	0	0	0
d__Bacteria|p__Firmicutes|c__Bacilli|o__Lactobacillales|f__Streptococcaceae|g__Streptococcus	4.40235	3.07751	3.5544	5.13583	1.42722	4.68003	6.27481	8.08786	1.7053	4.32763	1.73705
d__Bacteria|p__Firmicutes|c__Bacilli|o__Lactobacillales|f__Streptococcaceae|g__Streptococcus|s__Streptococcus_acidominimus	0	0.04476	0.00813	0	0	0	0	0	0	0	0
d__Bacteria|p__Firmicutes|c__Bacilli|o__Lactobacillales|f__Streptococcaceae|g__Streptococcus|s__Streptococcus_azizii	1.65338	2.2368	2.02721	0.21417	0.84725	0.14351	0.13235	0.28917	0.913	1.50359	0.64905
d__Bacteria|p__Firmicutes|c__Bacilli|o__Lactobacillales|f__Streptococcaceae|g__Streptococcus|s__Streptococcus_cuniculi	0	0	0.00271	0	0	0	0	0	0	0	0
d__Bacteria|p__Firmicutes|c__Bacilli|o__Lactobacillales|f__Streptococcaceae|g__Streptococcus|s__Streptococcus_equinus	0	0	0	0	0	0	0.00504	0	0	0	0.01126
d__Bacteria|p__Firmicutes|c__Bacilli|o__Lactobacillales|f__Streptococcaceae|g__Streptococcus|s__Streptococcus_iniae	0	0	0	0	0	0	0	0	0	0	0
d__Bacteria|p__Firmicutes|c__Bacilli|o__Lactobacillales|f__Streptococcaceae|g__Streptococcus|s__Streptococcus_marmotae	0	0	0	0	0	0	0	0	0	0	0
d__Bacteria|p__Firmicutes|c__Bacilli|o__Lactobacillales|f__Streptococcaceae|g__Streptococcus|s__Streptococcus_merionis	0	0	0	0	0	0	0.03908	0	0	0	0
d__Bacteria|p__Firmicutes|c__Bacilli|o__Lactobacillales|f__Streptococcaceae|g__Streptococcus|s__Streptococcus_mitis	0.01997	0.00839	0.02304	0	0.13234	0.04119	0	0.19398	0	0	0.06003
d__Bacteria|p__Firmicutes|c__Bacilli|o__Lactobacillales|f__Streptococcaceae|g__Streptococcus|s__Streptococcus_pharyngis	0	0	0	0	0	0	0	0	0	0	0
d__Bacteria|p__Firmicutes|c__Bacilli|o__Lactobacillales|f__Streptococcaceae|g__Streptococcus|s__Streptococcus_sp.	0	0	0	0	0	0	0	0	0	0	0
d__Bacteria|p__Firmicutes|c__Bacilli|o__Lactobacillales|f__Streptococcaceae|g__Streptococcus|s__Streptococcus_sp._AHSI00047	0	0.01119	0.01491	0	0	0	0	0	0	0	0
d__Bacteria|p__Firmicutes|c__Bacilli|o__Lactobacillales|f__Streptococcaceae|g__Streptococcus|s__Streptococcus_sp._GDLAMI-SD2	2.65579	0.55535	1.42826	4.82303	0.42817	4.46875	5.94078	7.60471	0.77837	2.69103	1.00358
d__Bacteria|p__Firmicutes|c__Bacilli|o__Lactobacillales|f__Streptococcaceae|g__Streptococcus|s__Streptococcus_sp._Smarlab_3301444	0	0.01539	0	0	0	0	0	0	0	0	0
d__Bacteria|p__Firmicutes|c__Bacilli|o__Lactobacillales|f__Streptococcaceae|g__Streptococcus|s__Streptococcus_sp._enrichment_culture	0	0	0	0	0	0	0	0	0	0.10795	0
d__Bacteria|p__Firmicutes|c__Bacilli|o__Lactobacillales|f__Streptococcaceae|g__Streptococcus|s__Streptococcus_suis	0	0.02098	0	0.02818	0	0.01727	0	0	0	0	0
d__Bacteria|p__Firmicutes|c__Bacilli|o__Lactobacillales|f__Streptococcaceae|g__Streptococcus|s__Streptococcus_thoraltensis	0.03727	0.13709	0.00678	0	0.01427	0	0	0	0	0	0.01313
d__Bacteria|p__Firmicutes|c__Bacilli|o__Lactobacillales|f__Streptococcaceae|g__Streptococcus|s__Streptococcus_unclassified	0.03594	0.01539	0	0.07045	0	0.00532	0.15756	0	0.01393	0.00578	0
d__Bacteria|p__Firmicutes|c__Bacilli|o__Lactobacillales|f__Streptococcaceae|g__Streptococcus|s__uncultured_Streptococcus_sp.	0	0.03217	0.04336	0	0.00519	0.00399	0	0	0	0.01928	0
d__Bacteria|p__Firmicutes|c__Bacilli|o__Mycoplasmatales	0.03195	0.04057	0.03252	0.02395	0.02984	0.00532	0.01387	0	0	0	0
d__Bacteria|p__Firmicutes|c__Bacilli|o__Mycoplasmatales|f__Mycoplasmataceae	0.03195	0.04057	0.03252	0.02395	0.02984	0.00532	0.01387	0	0	0	0
d__Bacteria|p__Firmicutes|c__Bacilli|o__Mycoplasmatales|f__Mycoplasmataceae|g__Mycoplasma	0.03195	0.04057	0.03252	0.02395	0.02984	0.00532	0.01387	0	0	0	0
d__Bacteria|p__Firmicutes|c__Bacilli|o__Mycoplasmatales|f__Mycoplasmataceae|g__Mycoplasma|s__Mycoplasma_unclassified	0.03195	0.04057	0.03252	0.02395	0.02984	0.00532	0.01387	0	0	0	0
d__Bacteria|p__Firmicutes|c__Bacilli|o__Paenibacillales	0.00532	0	0	0	0	0	0	0.62325	0	0.12723	0
d__Bacteria|p__Firmicutes|c__Bacilli|o__Paenibacillales|f__Paenibacillaceae	0.00532	0	0	0	0	0	0	0.62325	0	0.12723	0
d__Bacteria|p__Firmicutes|c__Bacilli|o__Paenibacillales|f__Paenibacillaceae|g__Paenibacillaceae_unclassified	0.00532	0	0	0	0	0	0	0.62325	0	0.12723	0
d__Bacteria|p__Firmicutes|c__Bacilli|o__Paenibacillales|f__Paenibacillaceae|g__Paenibacillaceae_unclassified|s__Paenibacillaceae_unclassified	0.00532	0	0	0	0	0	0	0.62325	0	0.12723	0
d__Bacteria|p__Firmicutes|c__Bacilli|o__Staphylococcales	0.86663	2.57393	1.57055	1.18357	0.3594	0.12091	0.07689	0.97708	0.2739	3.03801	0.32265
d__Bacteria|p__Firmicutes|c__Bacilli|o__Staphylococcales|f__Gemellaceae	0.74682	2.57393	1.54751	1.12861	0.3594	0.06112	0.07689	0.63403	0.26926	2.46742	0.31327
d__Bacteria|p__Firmicutes|c__Bacilli|o__Staphylococcales|f__Gemellaceae|g__Gemella	0.74682	2.57393	1.54751	1.12861	0.3594	0.06112	0.07689	0.63403	0.26926	2.46742	0.31327
d__Bacteria|p__Firmicutes|c__Bacilli|o__Staphylococcales|f__Gemellaceae|g__Gemella|s__Gemella_unclassified	0.74682	2.57393	1.54751	1.12861	0.3594	0.06112	0.07689	0.63403	0.26926	2.46742	0.31327
d__Bacteria|p__Firmicutes|c__Bacilli|o__Staphylococcales|f__Staphylococcaceae	0.11981	0	0.02304	0.05496	0	0.05979	0	0.34305	0.00464	0.57059	0.00938
d__Bacteria|p__Firmicutes|c__Bacilli|o__Staphylococcales|f__Staphylococcaceae|g__Jeotgalicoccus	0.06257	0	0	0.01832	0	0.02923	0	0	0	0	0.00938
d__Bacteria|p__Firmicutes|c__Bacilli|o__Staphylococcales|f__Staphylococcaceae|g__Jeotgalicoccus|s__Jeotgalicoccus_unclassified	0.06257	0	0	0.01832	0	0.02923	0	0	0	0	0.00938
d__Bacteria|p__Firmicutes|c__Bacilli|o__Staphylococcales|f__Staphylococcaceae|g__Nosocomiicoccus	0.00532	0	0	0	0	0	0	0.00359	0.00464	0	0
d__Bacteria|p__Firmicutes|c__Bacilli|o__Staphylococcales|f__Staphylococcaceae|g__Nosocomiicoccus|s__Nosocomiicoccus_unclassified	0.00532	0	0	0	0	0	0	0.00359	0.00464	0	0
d__Bacteria|p__Firmicutes|c__Bacilli|o__Staphylococcales|f__Staphylococcaceae|g__Salinicoccus	0.00399	0	0.00271	0.00423	0	0	0	0	0	0.02699	0
d__Bacteria|p__Firmicutes|c__Bacilli|o__Staphylococcales|f__Staphylococcaceae|g__Salinicoccus|s__Salinicoccus_unclassified	0.00399	0	0.00271	0.00423	0	0	0	0	0	0.02699	0
d__Bacteria|p__Firmicutes|c__Bacilli|o__Staphylococcales|f__Staphylococcaceae|g__Staphylococcaceae_unclassified	0.01864	0	0.00678	0.01268	0	0.02126	0	0.33946	0	0	0
d__Bacteria|p__Firmicutes|c__Bacilli|o__Staphylococcales|f__Staphylococcaceae|g__Staphylococcaceae_unclassified|s__Staphylococcaceae_unclassified	0.01864	0	0.00678	0.01268	0	0.02126	0	0.33946	0	0	0
d__Bacteria|p__Firmicutes|c__Bacilli|o__Staphylococcales|f__Staphylococcaceae|g__Staphylococcus	0.02929	0	0.01355	0.01973	0	0.0093	0	0	0	0.5436	0
d__Bacteria|p__Firmicutes|c__Bacilli|o__Staphylococcales|f__Staphylococcaceae|g__Staphylococcus|s__Staphylococcus_unclassified	0.02929	0	0.01355	0.01973	0	0.0093	0	0	0	0.5436	0
d__Bacteria|p__Firmicutes|c__Bacilli|o__Thermicanales	0	0	0	0	0.00389	0	0	0	0	0	0
d__Bacteria|p__Firmicutes|c__Bacilli|o__Thermicanales|f__Thermicanaceae	0	0	0	0	0.00389	0	0	0	0	0	0
d__Bacteria|p__Firmicutes|c__Bacilli|o__Thermicanales|f__Thermicanaceae|g__Hydrogenibacillus	0	0	0	0	0.00389	0	0	0	0	0	0
d__Bacteria|p__Firmicutes|c__Bacilli|o__Thermicanales|f__Thermicanaceae|g__Hydrogenibacillus|s__Hydrogenibacillus_unclassified	0	0	0	0	0.00389	0	0	0	0	0	0
d__Bacteria|p__Firmicutes|c__Clostridia	0.73218	0.04617	0.13959	0.33115	0.03891	0.01861	0.41471	1.27522	0.07735	0.50698	0.04502
d__Bacteria|p__Firmicutes|c__Clostridia|o__Christensenellales	0.03994	0.01259	0.00813	0.03241	0	0	0	0	0.00464	0	0
d__Bacteria|p__Firmicutes|c__Clostridia|o__Christensenellales|f__Christensenellaceae	0.03994	0.01259	0.00813	0.03241	0	0	0	0	0.00464	0	0
d__Bacteria|p__Firmicutes|c__Clostridia|o__Christensenellales|f__Christensenellaceae|g__Christensenellaceae_R-7_group	0.03994	0.01259	0.00813	0.03241	0	0	0	0	0.00464	0	0
d__Bacteria|p__Firmicutes|c__Clostridia|o__Christensenellales|f__Christensenellaceae|g__Christensenellaceae_R-7_group|s__Christensenellaceae_R-7_group_unclassified	0.03994	0.01259	0.00813	0.03241	0	0	0	0	0.00464	0	0
d__Bacteria|p__Firmicutes|c__Clostridia|o__Christensenellales|f__Christensenellaceae|g__Christensenellaceae_unclassified	0	0	0	0	0	0	0	0	0	0	0
d__Bacteria|p__Firmicutes|c__Clostridia|o__Christensenellales|f__Christensenellaceae|g__Christensenellaceae_unclassified|s__Christensenellaceae_unclassified	0	0	0	0	0	0	0	0	0	0	0
d__Bacteria|p__Firmicutes|c__Clostridia|o__Clostridia_UCG-014	0.05059	0	0	0.00705	0	0	0	0.81902	0	0	0
d__Bacteria|p__Firmicutes|c__Clostridia|o__Clostridia_UCG-014|f__Clostridia_UCG-014_unclassified	0.05059	0	0	0.00705	0	0	0	0.81902	0	0	0
d__Bacteria|p__Firmicutes|c__Clostridia|o__Clostridia_UCG-014|f__Clostridia_UCG-014_unclassified|g__Clostridia_UCG-014_unclassified	0.05059	0	0	0.00705	0	0	0	0.81902	0	0	0
d__Bacteria|p__Firmicutes|c__Clostridia|o__Clostridia_UCG-014|f__Clostridia_UCG-014_unclassified|g__Clostridia_UCG-014_unclassified|s__Clostridia_UCG-014_unclassified	0.05059	0	0	0.00705	0	0	0	0.81902	0	0	0
d__Bacteria|p__Firmicutes|c__Clostridia|o__Clostridia_vadinBB60_group	0	0	0.00271	0	0	0	0	0	0	0	0
d__Bacteria|p__Firmicutes|c__Clostridia|o__Clostridia_vadinBB60_group|f__Clostridia_vadinBB60_group_unclassified	0	0	0.00271	0	0	0	0	0	0	0	0
d__Bacteria|p__Firmicutes|c__Clostridia|o__Clostridia_vadinBB60_group|f__Clostridia_vadinBB60_group_unclassified|g__Clostridia_vadinBB60_group_unclassified	0	0	0.00271	0	0	0	0	0	0	0	0
d__Bacteria|p__Firmicutes|c__Clostridia|o__Clostridia_vadinBB60_group|f__Clostridia_vadinBB60_group_unclassified|g__Clostridia_vadinBB60_group_unclassified|s__Clostridia_vadinBB60_group_unclassified	0	0	0.00271	0	0	0	0	0	0	0	0
d__Bacteria|p__Firmicutes|c__Clostridia|o__Clostridiales	0.32084	0.0028	0.04743	0.10286	0.02335	0.00266	0.15378	0	0	0.38746	0
d__Bacteria|p__Firmicutes|c__Clostridia|o__Clostridiales|f__Clostridiaceae	0.08919	0	0.01626	0.04086	0	0.00266	0	0	0	0.38746	0
d__Bacteria|p__Firmicutes|c__Clostridia|o__Clostridiales|f__Clostridiaceae|g__Clostridium	0	0	0.00542	0	0	0	0	0	0	0.38746	0
d__Bacteria|p__Firmicutes|c__Clostridia|o__Clostridiales|f__Clostridiaceae|g__Clostridium_sensu_stricto_1	0.08919	0	0.01084	0.04086	0	0.00266	0	0	0	0	0
d__Bacteria|p__Firmicutes|c__Clostridia|o__Clostridiales|f__Clostridiaceae|g__Clostridium_sensu_stricto_1|s__Clostridium_sensu_stricto_1_unclassified	0.08919	0	0.01084	0.04086	0	0.00266	0	0	0	0	0
d__Bacteria|p__Firmicutes|c__Clostridia|o__Clostridiales|f__Clostridiaceae|g__Clostridium|s__Clostridium_sp.	0	0	0	0	0	0	0	0	0	0.38746	0
d__Bacteria|p__Firmicutes|c__Clostridia|o__Clostridiales|f__Clostridiaceae|g__Clostridium|s__uncultured_Clostridium_sp.	0	0	0.00542	0	0	0	0	0	0	0	0
d__Bacteria|p__Firmicutes|c__Clostridia|o__Clostridiales|f__Clostridiales_Family_XIV._Incertae_Sedis	0.02796	0.0028	0	0.01268	0.00908	0	0	0	0	0	0
d__Bacteria|p__Firmicutes|c__Clostridia|o__Clostridiales|f__Clostridiales_Family_XIV._Incertae_Sedis|g__Clostridiales_Family_XIV._Incertae_Sedis_unclassified	0.02796	0.0028	0	0.01268	0.00908	0	0	0	0	0	0
d__Bacteria|p__Firmicutes|c__Clostridia|o__Clostridiales|f__Clostridiales_Family_XIV._Incertae_Sedis|g__Clostridiales_Family_XIV._Incertae_Sedis_unclassified|s__Clostridiales_Family_XIV._Incertae_Sedis_unclassified	0.02796	0.0028	0	0.01268	0.00908	0	0	0	0	0	0
d__Bacteria|p__Firmicutes|c__Clostridia|o__Clostridiales|f__Clostridiales_unclassified	0.00666	0	0	0.00705	0	0	0	0	0	0	0
d__Bacteria|p__Firmicutes|c__Clostridia|o__Clostridiales|f__Clostridiales_unclassified|g__Clostridiales_unclassified	0.00666	0	0	0.00705	0	0	0	0	0	0	0
d__Bacteria|p__Firmicutes|c__Clostridia|o__Clostridiales|f__Clostridiales_unclassified|g__Clostridiales_unclassified|s__Clostridiales_unclassified	0.00666	0	0	0.00705	0	0	0	0	0	0	0
d__Bacteria|p__Firmicutes|c__Clostridia|o__Clostridiales|f__Lachnospiraceae	0.1704	0	0.02439	0.04227	0.01427	0	0.15378	0	0	0	0
d__Bacteria|p__Firmicutes|c__Clostridia|o__Clostridiales|f__Lachnospiraceae|g__Anaerotignum	0	0	0	0	0	0	0	0	0	0	0
d__Bacteria|p__Firmicutes|c__Clostridia|o__Clostridiales|f__Lachnospiraceae|g__Anaerotignum|s__Anaerotignum_sp.	0	0	0	0	0	0	0	0	0	0	0
d__Bacteria|p__Firmicutes|c__Clostridia|o__Clostridiales|f__Lachnospiraceae|g__Blautia	0	0	0	0	0	0	0	0	0	0	0
d__Bacteria|p__Firmicutes|c__Clostridia|o__Clostridiales|f__Lachnospiraceae|g__Blautia|s__Blautia_sp._Marseille-P3387	0	0	0	0	0	0	0	0	0	0	0
d__Bacteria|p__Firmicutes|c__Clostridia|o__Clostridiales|f__Lachnospiraceae|g__Dorea	0.09718	0	0.02168	0.03241	0.01038	0	0	0	0	0	0
d__Bacteria|p__Firmicutes|c__Clostridia|o__Clostridiales|f__Lachnospiraceae|g__Dorea|s__Candidatus_Dorea_massiliensis	0.09718	0	0.02168	0.03241	0.01038	0	0	0	0	0	0
d__Bacteria|p__Firmicutes|c__Clostridia|o__Clostridiales|f__Lachnospiraceae|g__Faecalicatena	0.00399	0	0	0	0	0	0	0	0	0	0
d__Bacteria|p__Firmicutes|c__Clostridia|o__Clostridiales|f__Lachnospiraceae|g__Faecalicatena|s__Faecalicatena_contorta	0.00399	0	0	0	0	0	0	0	0	0	0
d__Bacteria|p__Firmicutes|c__Clostridia|o__Clostridiales|f__Lachnospiraceae|g__Lachnoclostridium	0	0	0	0	0	0	0	0	0	0	0
d__Bacteria|p__Firmicutes|c__Clostridia|o__Clostridiales|f__Lachnospiraceae|g__Lachnoclostridium|s__Clostridium]_symbiosum	0	0	0	0	0	0	0	0	0	0	0
d__Bacteria|p__Firmicutes|c__Clostridia|o__Clostridiales|f__Lachnospiraceae|g__Lachnoclostridium|s__Lachnoclostridium_sp.	0	0	0	0	0	0	0	0	0	0	0
d__Bacteria|p__Firmicutes|c__Clostridia|o__Clostridiales|f__Lachnospiraceae|g__Lachnospiraceae_unclassified	0.06124	0	0.00271	0.00986	0.00389	0	0.15378	0	0	0	0
d__Bacteria|p__Firmicutes|c__Clostridia|o__Clostridiales|f__Lachnospiraceae|g__Lachnospiraceae_unclassified|s__Lachnospiraceae_unclassified	0.06124	0	0.00271	0.00986	0.00389	0	0.15378	0	0	0	0
d__Bacteria|p__Firmicutes|c__Clostridia|o__Clostridiales|f__Lachnospiraceae|g__Tyzzerella	0.00799	0	0	0	0	0	0	0	0	0	0
d__Bacteria|p__Firmicutes|c__Clostridia|o__Clostridiales|f__Lachnospiraceae|g__Tyzzerella|s__Tyzzerella_sp.	0.00799	0	0	0	0	0	0	0	0	0	0
d__Bacteria|p__Firmicutes|c__Clostridia|o__Clostridiales|f__Oscillospiraceae	0	0	0.00271	0	0	0	0	0	0	0	0
d__Bacteria|p__Firmicutes|c__Clostridia|o__Clostridiales|f__Oscillospiraceae|g__Oscillibacter	0	0	0.00271	0	0	0	0	0	0	0	0
d__Bacteria|p__Firmicutes|c__Clostridia|o__Clostridiales|f__Oscillospiraceae|g__Oscillibacter|s__uncultured_Oscillibacter_sp.	0	0	0.00271	0	0	0	0	0	0	0	0
d__Bacteria|p__Firmicutes|c__Clostridia|o__Clostridiales|f__Ruminococcaceae	0.02663	0	0.00407	0	0	0	0	0	0	0	0
d__Bacteria|p__Firmicutes|c__Clostridia|o__Clostridiales|f__Ruminococcaceae|g__Acetivibrio	0	0	0	0	0	0	0	0	0	0	0
d__Bacteria|p__Firmicutes|c__Clostridia|o__Clostridiales|f__Ruminococcaceae|g__Acetivibrio|s__Acetivibrio_sp.	0	0	0	0	0	0	0	0	0	0	0
d__Bacteria|p__Firmicutes|c__Clostridia|o__Clostridiales|f__Ruminococcaceae|g__Flavonifractor	0	0	0.00407	0	0	0	0	0	0	0	0
d__Bacteria|p__Firmicutes|c__Clostridia|o__Clostridiales|f__Ruminococcaceae|g__Flavonifractor|s__Flavonifractor_sp.	0	0	0.00407	0	0	0	0	0	0	0	0
d__Bacteria|p__Firmicutes|c__Clostridia|o__Clostridiales|f__Ruminococcaceae|g__Pseudoflavonifractor	0.00932	0	0	0	0	0	0	0	0	0	0
d__Bacteria|p__Firmicutes|c__Clostridia|o__Clostridiales|f__Ruminococcaceae|g__Pseudoflavonifractor|s__Pseudoflavonifractor_sp.	0.00932	0	0	0	0	0	0	0	0	0	0
d__Bacteria|p__Firmicutes|c__Clostridia|o__Clostridiales|f__Ruminococcaceae|g__Ruminococcaceae_unclassified	0.01731	0	0	0	0	0	0	0	0	0	0
d__Bacteria|p__Firmicutes|c__Clostridia|o__Clostridiales|f__Ruminococcaceae|g__Ruminococcaceae_unclassified|s__Ruminococcaceae_unclassified	0.01731	0	0	0	0	0	0	0	0	0	0
d__Bacteria|p__Firmicutes|c__Clostridia|o__Lachnospirales	0.11715	0.01259	0.01626	0.05918	0.00519	0	0	0.00718	0.01083	0	0.01688
d__Bacteria|p__Firmicutes|c__Clostridia|o__Lachnospirales|f__Lachnospiraceae	0.11715	0.01259	0.01626	0.05918	0.00519	0	0	0.00718	0.01083	0	0.01688
d__Bacteria|p__Firmicutes|c__Clostridia|o__Lachnospirales|f__Lachnospiraceae|g__Blautia	0.0812	0.00979	0.01355	0.0155	0.00519	0	0	0	0	0	0
d__Bacteria|p__Firmicutes|c__Clostridia|o__Lachnospirales|f__Lachnospiraceae|g__Blautia|s__Blautia_unclassified	0.0812	0.00979	0.01355	0.0155	0.00519	0	0	0	0	0	0
d__Bacteria|p__Firmicutes|c__Clostridia|o__Lachnospirales|f__Lachnospiraceae|g__Coprococcus	0.00666	0	0	0.02254	0	0	0	0	0	0	0
d__Bacteria|p__Firmicutes|c__Clostridia|o__Lachnospirales|f__Lachnospiraceae|g__Coprococcus|s__Coprococcus_unclassified	0.00666	0	0	0.02254	0	0	0	0	0	0	0
d__Bacteria|p__Firmicutes|c__Clostridia|o__Lachnospirales|f__Lachnospiraceae|g__Epulopiscium	0	0	0	0.00564	0	0	0	0	0	0	0
d__Bacteria|p__Firmicutes|c__Clostridia|o__Lachnospirales|f__Lachnospiraceae|g__Epulopiscium|s__Epulopiscium_unclassified	0	0	0	0.00564	0	0	0	0	0	0	0
d__Bacteria|p__Firmicutes|c__Clostridia|o__Lachnospirales|f__Lachnospiraceae|g__Eubacterium]_ventriosum_group	0	0	0	0	0	0	0	0	0	0	0
d__Bacteria|p__Firmicutes|c__Clostridia|o__Lachnospirales|f__Lachnospiraceae|g__Eubacterium]_ventriosum_group|s__Eubacterium]_ventriosum_group_unclassified	0	0	0	0	0	0	0	0	0	0	0
d__Bacteria|p__Firmicutes|c__Clostridia|o__Lachnospirales|f__Lachnospiraceae|g__Eubacterium]_xylanophilum_group	0	0	0	0	0	0	0	0	0	0	0
d__Bacteria|p__Firmicutes|c__Clostridia|o__Lachnospirales|f__Lachnospiraceae|g__Eubacterium]_xylanophilum_group|s__Eubacterium]_xylanophilum_group_unclassified	0	0	0	0	0	0	0	0	0	0	0
d__Bacteria|p__Firmicutes|c__Clostridia|o__Lachnospirales|f__Lachnospiraceae|g__Frisingicoccus	0	0	0.00271	0.00423	0	0	0	0	0	0	0
d__Bacteria|p__Firmicutes|c__Clostridia|o__Lachnospirales|f__Lachnospiraceae|g__Frisingicoccus|s__Frisingicoccus_unclassified	0	0	0.00271	0.00423	0	0	0	0	0	0	0
d__Bacteria|p__Firmicutes|c__Clostridia|o__Lachnospirales|f__Lachnospiraceae|g__Lachnoclostridium	0.00532	0	0	0	0	0	0	0	0	0	0
d__Bacteria|p__Firmicutes|c__Clostridia|o__Lachnospirales|f__Lachnospiraceae|g__Lachnoclostridium|s__Lachnoclostridium_unclassified	0.00532	0	0	0	0	0	0	0	0	0	0
d__Bacteria|p__Firmicutes|c__Clostridia|o__Lachnospirales|f__Lachnospiraceae|g__Lachnospira	0	0	0	0	0	0	0	0.00718	0	0	0
d__Bacteria|p__Firmicutes|c__Clostridia|o__Lachnospirales|f__Lachnospiraceae|g__Lachnospiraceae_FCS020_group	0.00799	0	0	0	0	0	0	0	0	0	0
d__Bacteria|p__Firmicutes|c__Clostridia|o__Lachnospirales|f__Lachnospiraceae|g__Lachnospiraceae_FCS020_group|s__Lachnospiraceae_FCS020_group_unclassified	0.00799	0	0	0	0	0	0	0	0	0	0
d__Bacteria|p__Firmicutes|c__Clostridia|o__Lachnospirales|f__Lachnospiraceae|g__Lachnospiraceae_ND3007_group	0.00932	0	0	0	0	0	0	0	0	0	0
d__Bacteria|p__Firmicutes|c__Clostridia|o__Lachnospirales|f__Lachnospiraceae|g__Lachnospiraceae_ND3007_group|s__Lachnospiraceae_ND3007_group_unclassified	0.00932	0	0	0	0	0	0	0	0	0	0
d__Bacteria|p__Firmicutes|c__Clostridia|o__Lachnospirales|f__Lachnospiraceae|g__Lachnospiraceae_NK4A136_group	0	0	0	0.01127	0	0	0	0	0	0	0
d__Bacteria|p__Firmicutes|c__Clostridia|o__Lachnospirales|f__Lachnospiraceae|g__Lachnospiraceae_NK4A136_group|s__Lachnospiraceae_NK4A136_group_unclassified	0	0	0	0.01127	0	0	0	0	0	0	0
d__Bacteria|p__Firmicutes|c__Clostridia|o__Lachnospirales|f__Lachnospiraceae|g__Lachnospira|s__Lachnospira_unclassified	0	0	0	0	0	0	0	0.00718	0	0	0
d__Bacteria|p__Firmicutes|c__Clostridia|o__Lachnospirales|f__Lachnospiraceae|g__Marvinbryantia	0	0	0	0	0	0	0	0	0	0	0
d__Bacteria|p__Firmicutes|c__Clostridia|o__Lachnospirales|f__Lachnospiraceae|g__Marvinbryantia|s__Marvinbryantia_unclassified	0	0	0	0	0	0	0	0	0	0	0
d__Bacteria|p__Firmicutes|c__Clostridia|o__Lachnospirales|f__Lachnospiraceae|g__Roseburia	0	0	0	0	0	0	0	0	0.00619	0	0
d__Bacteria|p__Firmicutes|c__Clostridia|o__Lachnospirales|f__Lachnospiraceae|g__Roseburia|s__Roseburia_unclassified	0	0	0	0	0	0	0	0	0.00619	0	0
d__Bacteria|p__Firmicutes|c__Clostridia|o__Lachnospirales|f__Lachnospiraceae|g__Ruminococcus]_gnavus_group	0	0	0	0	0	0	0	0	0.00464	0	0.01688
d__Bacteria|p__Firmicutes|c__Clostridia|o__Lachnospirales|f__Lachnospiraceae|g__Ruminococcus]_gnavus_group|s__Ruminococcus]_gnavus_group_unclassified	0	0	0	0	0	0	0	0	0.00464	0	0.01688
d__Bacteria|p__Firmicutes|c__Clostridia|o__Lachnospirales|f__Lachnospiraceae|g__Ruminococcus]_torques_group	0	0.0028	0	0	0	0	0	0	0	0	0
d__Bacteria|p__Firmicutes|c__Clostridia|o__Lachnospirales|f__Lachnospiraceae|g__Ruminococcus]_torques_group|s__Ruminococcus]_torques_group_unclassified	0	0.0028	0	0	0	0	0	0	0	0	0
d__Bacteria|p__Firmicutes|c__Clostridia|o__Lachnospirales|f__Lachnospiraceae|g__Tuzzerella	0.00666	0	0	0	0	0	0	0	0	0	0
d__Bacteria|p__Firmicutes|c__Clostridia|o__Lachnospirales|f__Lachnospiraceae|g__Tuzzerella|s__Tuzzerella_unclassified	0.00666	0	0	0	0	0	0	0	0	0	0
d__Bacteria|p__Firmicutes|c__Clostridia|o__Monoglobales	0.01597	0.00979	0.01626	0	0.00259	0	0	0	0	0	0
d__Bacteria|p__Firmicutes|c__Clostridia|o__Monoglobales|f__Monoglobaceae	0.01597	0.00979	0.01626	0	0.00259	0	0	0	0	0	0
d__Bacteria|p__Firmicutes|c__Clostridia|o__Monoglobales|f__Monoglobaceae|g__Monoglobus	0.01597	0.00979	0.01626	0	0.00259	0	0	0	0	0	0
d__Bacteria|p__Firmicutes|c__Clostridia|o__Monoglobales|f__Monoglobaceae|g__Monoglobus|s__Monoglobus_unclassified	0.01597	0.00979	0.01626	0	0.00259	0	0	0	0	0	0
d__Bacteria|p__Firmicutes|c__Clostridia|o__Oscillospirales	0.10249	0.0028	0.02305	0.03523	0.00778	0.00399	0.09328	0	0.00928	0	0.0075
d__Bacteria|p__Firmicutes|c__Clostridia|o__Oscillospirales|f__Butyricicoccaceae	0	0	0	0.00705	0	0	0	0	0	0	0
d__Bacteria|p__Firmicutes|c__Clostridia|o__Oscillospirales|f__Butyricicoccaceae|g__Butyricicoccaceae_unclassified	0	0	0	0.00705	0	0	0	0	0	0	0
d__Bacteria|p__Firmicutes|c__Clostridia|o__Oscillospirales|f__Butyricicoccaceae|g__Butyricicoccaceae_unclassified|s__Butyricicoccaceae_unclassified	0	0	0	0.00705	0	0	0	0	0	0	0
d__Bacteria|p__Firmicutes|c__Clostridia|o__Oscillospirales|f__Eubacterium]_coprostanoligenes_group	0.03461	0	0.00407	0.00423	0	0	0.09328	0	0	0	0
d__Bacteria|p__Firmicutes|c__Clostridia|o__Oscillospirales|f__Eubacterium]_coprostanoligenes_group|g__Eubacterium]_coprostanoligenes_group_unclassified	0.03461	0	0.00407	0.00423	0	0	0.09328	0	0	0	0
d__Bacteria|p__Firmicutes|c__Clostridia|o__Oscillospirales|f__Eubacterium]_coprostanoligenes_group|g__Eubacterium]_coprostanoligenes_group_unclassified|s__Eubacterium]_coprostanoligenes_group_unclassified	0.03461	0	0.00407	0.00423	0	0	0.09328	0	0	0	0
d__Bacteria|p__Firmicutes|c__Clostridia|o__Oscillospirales|f__Oscillospiraceae	0.03594	0	0.01898	0.02395	0.00259	0	0	0	0.00464	0	0
d__Bacteria|p__Firmicutes|c__Clostridia|o__Oscillospirales|f__Oscillospiraceae|g__Colidextribacter	0	0	0	0	0	0	0	0	0	0	0
d__Bacteria|p__Firmicutes|c__Clostridia|o__Oscillospirales|f__Oscillospiraceae|g__Colidextribacter|s__Colidextribacter_unclassified	0	0	0	0	0	0	0	0	0	0	0
d__Bacteria|p__Firmicutes|c__Clostridia|o__Oscillospirales|f__Oscillospiraceae|g__Intestinimonas	0	0	0	0	0.00259	0	0	0	0	0	0
d__Bacteria|p__Firmicutes|c__Clostridia|o__Oscillospirales|f__Oscillospiraceae|g__Intestinimonas|s__Intestinimonas_unclassified	0	0	0	0	0.00259	0	0	0	0	0	0
d__Bacteria|p__Firmicutes|c__Clostridia|o__Oscillospirales|f__Oscillospiraceae|g__NK4A214_group	0.00799	0	0.00813	0.01127	0	0	0	0	0.00464	0	0
d__Bacteria|p__Firmicutes|c__Clostridia|o__Oscillospirales|f__Oscillospiraceae|g__NK4A214_group|s__NK4A214_group_unclassified	0.00799	0	0.00813	0.01127	0	0	0	0	0.00464	0	0
d__Bacteria|p__Firmicutes|c__Clostridia|o__Oscillospirales|f__Oscillospiraceae|g__Oscillibacter	0.01065	0	0	0	0	0	0	0	0	0	0
d__Bacteria|p__Firmicutes|c__Clostridia|o__Oscillospirales|f__Oscillospiraceae|g__Oscillibacter|s__Oscillibacter_unclassified	0.01065	0	0	0	0	0	0	0	0	0	0
d__Bacteria|p__Firmicutes|c__Clostridia|o__Oscillospirales|f__Oscillospiraceae|g__Oscillospiraceae_unclassified	0.00266	0	0.00678	0.00986	0	0	0	0	0	0	0
d__Bacteria|p__Firmicutes|c__Clostridia|o__Oscillospirales|f__Oscillospiraceae|g__Oscillospiraceae_unclassified|s__Oscillospiraceae_unclassified	0.00266	0	0.00678	0.00986	0	0	0	0	0	0	0
d__Bacteria|p__Firmicutes|c__Clostridia|o__Oscillospirales|f__Oscillospiraceae|g__UCG-002	0.00399	0	0	0.00282	0	0	0	0	0	0	0
d__Bacteria|p__Firmicutes|c__Clostridia|o__Oscillospirales|f__Oscillospiraceae|g__UCG-002|s__UCG-002_unclassified	0.00399	0	0	0.00282	0	0	0	0	0	0	0
d__Bacteria|p__Firmicutes|c__Clostridia|o__Oscillospirales|f__Oscillospiraceae|g__UCG-003	0.01065	0	0	0	0	0	0	0	0	0	0
d__Bacteria|p__Firmicutes|c__Clostridia|o__Oscillospirales|f__Oscillospiraceae|g__UCG-003|s__UCG-003_unclassified	0.01065	0	0	0	0	0	0	0	0	0	0
d__Bacteria|p__Firmicutes|c__Clostridia|o__Oscillospirales|f__Oscillospiraceae|g__UCG-005	0	0	0.00407	0	0	0	0	0	0	0	0
d__Bacteria|p__Firmicutes|c__Clostridia|o__Oscillospirales|f__Oscillospiraceae|g__UCG-005|s__UCG-005_unclassified	0	0	0.00407	0	0	0	0	0	0	0	0
d__Bacteria|p__Firmicutes|c__Clostridia|o__Oscillospirales|f__Ruminococcaceae	0.03194	0.0028	0	0	0.00519	0.00399	0	0	0.00464	0	0.0075
d__Bacteria|p__Firmicutes|c__Clostridia|o__Oscillospirales|f__Ruminococcaceae|g__Candidatus_Soleaferrea	0	0	0	0	0	0	0	0	0	0	0
d__Bacteria|p__Firmicutes|c__Clostridia|o__Oscillospirales|f__Ruminococcaceae|g__Candidatus_Soleaferrea|s__Candidatus_Soleaferrea_unclassified	0	0	0	0	0	0	0	0	0	0	0
d__Bacteria|p__Firmicutes|c__Clostridia|o__Oscillospirales|f__Ruminococcaceae|g__Eubacterium]_siraeum_group	0	0	0	0	0	0	0	0	0	0	0
d__Bacteria|p__Firmicutes|c__Clostridia|o__Oscillospirales|f__Ruminococcaceae|g__Eubacterium]_siraeum_group|s__Eubacterium]_siraeum_group_unclassified	0	0	0	0	0	0	0	0	0	0	0
d__Bacteria|p__Firmicutes|c__Clostridia|o__Oscillospirales|f__Ruminococcaceae|g__Faecalibacterium	0.00532	0	0	0	0	0	0	0	0	0	0.00375
d__Bacteria|p__Firmicutes|c__Clostridia|o__Oscillospirales|f__Ruminococcaceae|g__Faecalibacterium|s__Faecalibacterium_unclassified	0.00532	0	0	0	0	0	0	0	0	0	0.00375
d__Bacteria|p__Firmicutes|c__Clostridia|o__Oscillospirales|f__Ruminococcaceae|g__Fournierella	0	0	0	0	0	0	0	0	0	0	0
d__Bacteria|p__Firmicutes|c__Clostridia|o__Oscillospirales|f__Ruminococcaceae|g__Fournierella|s__Fournierella_unclassified	0	0	0	0	0	0	0	0	0	0	0
d__Bacteria|p__Firmicutes|c__Clostridia|o__Oscillospirales|f__Ruminococcaceae|g__Incertae_Sedis	0.01464	0.0028	0	0	0	0	0	0	0	0	0
d__Bacteria|p__Firmicutes|c__Clostridia|o__Oscillospirales|f__Ruminococcaceae|g__Incertae_Sedis|s__Incertae_Sedis_unclassified	0.01464	0.0028	0	0	0	0	0	0	0	0	0
d__Bacteria|p__Firmicutes|c__Clostridia|o__Oscillospirales|f__Ruminococcaceae|g__Negativibacillus	0	0	0	0	0.00519	0	0	0	0	0	0
d__Bacteria|p__Firmicutes|c__Clostridia|o__Oscillospirales|f__Ruminococcaceae|g__Negativibacillus|s__Negativibacillus_unclassified	0	0	0	0	0.00519	0	0	0	0	0	0
d__Bacteria|p__Firmicutes|c__Clostridia|o__Oscillospirales|f__Ruminococcaceae|g__Ruminococcus	0.00399	0	0	0	0	0.00399	0	0	0	0	0
d__Bacteria|p__Firmicutes|c__Clostridia|o__Oscillospirales|f__Ruminococcaceae|g__Ruminococcus|s__Ruminococcus_unclassified	0.00399	0	0	0	0	0.00399	0	0	0	0	0
d__Bacteria|p__Firmicutes|c__Clostridia|o__Oscillospirales|f__Ruminococcaceae|g__Subdoligranulum	0	0	0	0	0	0	0	0	0.00464	0	0.00375
d__Bacteria|p__Firmicutes|c__Clostridia|o__Oscillospirales|f__Ruminococcaceae|g__Subdoligranulum|s__Subdoligranulum_unclassified	0	0	0	0	0	0	0	0	0.00464	0	0.00375
d__Bacteria|p__Firmicutes|c__Clostridia|o__Oscillospirales|f__Ruminococcaceae|g__UBA1819	0.00799	0	0	0	0	0	0	0	0	0	0
d__Bacteria|p__Firmicutes|c__Clostridia|o__Oscillospirales|f__Ruminococcaceae|g__UBA1819|s__UBA1819_unclassified	0.00799	0	0	0	0	0	0	0	0	0	0
d__Bacteria|p__Firmicutes|c__Clostridia|o__Oscillospirales|f__UCG-010	0	0	0	0	0	0	0	0	0	0	0
d__Bacteria|p__Firmicutes|c__Clostridia|o__Oscillospirales|f__UCG-010|g__UCG-010_unclassified	0	0	0	0	0	0	0	0	0	0	0
d__Bacteria|p__Firmicutes|c__Clostridia|o__Oscillospirales|f__UCG-010|g__UCG-010_unclassified|s__UCG-010_unclassified	0	0	0	0	0	0	0	0	0	0	0
d__Bacteria|p__Firmicutes|c__Clostridia|o__Peptococcales	0	0	0	0.00705	0	0	0	0	0	0	0
d__Bacteria|p__Firmicutes|c__Clostridia|o__Peptococcales|f__Peptococcaceae	0	0	0	0.00705	0	0	0	0	0	0	0
d__Bacteria|p__Firmicutes|c__Clostridia|o__Peptococcales|f__Peptococcaceae|g__Peptococcaceae_unclassified	0	0	0	0.00705	0	0	0	0	0	0	0
d__Bacteria|p__Firmicutes|c__Clostridia|o__Peptococcales|f__Peptococcaceae|g__Peptococcaceae_unclassified|s__Peptococcaceae_unclassified	0	0	0	0.00705	0	0	0	0	0	0	0
d__Bacteria|p__Firmicutes|c__Clostridia|o__Peptostreptococcales-Tissierellales	0.0852	0.0056	0.02575	0.08737	0	0.01196	0.0063	0.3215	0.01237	0	0.02064
d__Bacteria|p__Firmicutes|c__Clostridia|o__Peptostreptococcales-Tissierellales|f__Anaerovoracaceae	0.01997	0	0	0.00987	0	0	0	0	0	0	0
d__Bacteria|p__Firmicutes|c__Clostridia|o__Peptostreptococcales-Tissierellales|f__Anaerovoracaceae|g__Eubacterium]_nodatum_group	0.00799	0	0	0.00564	0	0	0	0	0	0	0
d__Bacteria|p__Firmicutes|c__Clostridia|o__Peptostreptococcales-Tissierellales|f__Anaerovoracaceae|g__Eubacterium]_nodatum_group|s__Eubacterium]_nodatum_group_unclassified	0.00799	0	0	0.00564	0	0	0	0	0	0	0
d__Bacteria|p__Firmicutes|c__Clostridia|o__Peptostreptococcales-Tissierellales|f__Anaerovoracaceae|g__Family_XIII_AD3011_group	0.01198	0	0	0.00423	0	0	0	0	0	0	0
d__Bacteria|p__Firmicutes|c__Clostridia|o__Peptostreptococcales-Tissierellales|f__Anaerovoracaceae|g__Family_XIII_AD3011_group|s__Family_XIII_AD3011_group_unclassified	0.01198	0	0	0.00423	0	0	0	0	0	0	0
d__Bacteria|p__Firmicutes|c__Clostridia|o__Peptostreptococcales-Tissierellales|f__Anaerovoracaceae|g__Family_XIII_UCG-001	0	0	0	0	0	0	0	0	0	0	0
d__Bacteria|p__Firmicutes|c__Clostridia|o__Peptostreptococcales-Tissierellales|f__Anaerovoracaceae|g__Family_XIII_UCG-001|s__Family_XIII_UCG-001_unclassified	0	0	0	0	0	0	0	0	0	0	0
d__Bacteria|p__Firmicutes|c__Clostridia|o__Peptostreptococcales-Tissierellales|f__Anaerovoracaceae|g__S5-A14a	0	0	0	0	0	0	0	0	0	0	0
d__Bacteria|p__Firmicutes|c__Clostridia|o__Peptostreptococcales-Tissierellales|f__Anaerovoracaceae|g__S5-A14a|s__S5-A14a_unclassified	0	0	0	0	0	0	0	0	0	0	0
d__Bacteria|p__Firmicutes|c__Clostridia|o__Peptostreptococcales-Tissierellales|f__Family_XI	0	0	0	0	0	0	0.00252	0.3215	0	0	0.00938
d__Bacteria|p__Firmicutes|c__Clostridia|o__Peptostreptococcales-Tissierellales|f__Family_XI|g__Anaerococcus	0	0	0	0	0	0	0	0.3215	0	0	0.00938
d__Bacteria|p__Firmicutes|c__Clostridia|o__Peptostreptococcales-Tissierellales|f__Family_XI|g__Anaerococcus|s__Anaerococcus_unclassified	0	0	0	0	0	0	0	0.3215	0	0	0.00938
d__Bacteria|p__Firmicutes|c__Clostridia|o__Peptostreptococcales-Tissierellales|f__Family_XI|g__Ezakiella	0	0	0	0	0	0	0.00252	0	0	0	0
d__Bacteria|p__Firmicutes|c__Clostridia|o__Peptostreptococcales-Tissierellales|f__Family_XI|g__Ezakiella|s__Ezakiella_unclassified	0	0	0	0	0	0	0.00252	0	0	0	0
d__Bacteria|p__Firmicutes|c__Clostridia|o__Peptostreptococcales-Tissierellales|f__Family_XI|g__Helcococcus	0	0	0	0	0	0	0	0	0	0	0
d__Bacteria|p__Firmicutes|c__Clostridia|o__Peptostreptococcales-Tissierellales|f__Family_XI|g__Helcococcus|s__Helcococcus_unclassified	0	0	0	0	0	0	0	0	0	0	0
d__Bacteria|p__Firmicutes|c__Clostridia|o__Peptostreptococcales-Tissierellales|f__Family_XI|g__Parvimonas	0	0	0	0	0	0	0	0	0	0	0
d__Bacteria|p__Firmicutes|c__Clostridia|o__Peptostreptococcales-Tissierellales|f__Family_XI|g__Parvimonas|s__Parvimonas_unclassified	0	0	0	0	0	0	0	0	0	0	0
d__Bacteria|p__Firmicutes|c__Clostridia|o__Peptostreptococcales-Tissierellales|f__Family_XI|g__Peptoniphilus	0	0	0	0	0	0	0	0	0	0	0
d__Bacteria|p__Firmicutes|c__Clostridia|o__Peptostreptococcales-Tissierellales|f__Family_XI|g__Peptoniphilus|s__Peptoniphilus_unclassified	0	0	0	0	0	0	0	0	0	0	0
d__Bacteria|p__Firmicutes|c__Clostridia|o__Peptostreptococcales-Tissierellales|f__Peptostreptococcaceae	0.06523	0.0056	0.02575	0.0775	0	0.01196	0.00378	0	0.01237	0	0.01126
d__Bacteria|p__Firmicutes|c__Clostridia|o__Peptostreptococcales-Tissierellales|f__Peptostreptococcaceae|g__Peptostreptococcus	0	0	0	0	0	0	0	0	0.00309	0	0
d__Bacteria|p__Firmicutes|c__Clostridia|o__Peptostreptococcales-Tissierellales|f__Peptostreptococcaceae|g__Peptostreptococcus|s__Peptostreptococcus_unclassified	0	0	0	0	0	0	0	0	0.00309	0	0
d__Bacteria|p__Firmicutes|c__Clostridia|o__Peptostreptococcales-Tissierellales|f__Peptostreptococcaceae|g__Romboutsia	0.05458	0.0056	0.02575	0.0775	0	0.01196	0.00378	0	0.00928	0	0.01126
d__Bacteria|p__Firmicutes|c__Clostridia|o__Peptostreptococcales-Tissierellales|f__Peptostreptococcaceae|g__Romboutsia|s__Romboutsia_unclassified	0.05458	0.0056	0.02575	0.0775	0	0.01196	0.00378	0	0.00928	0	0.01126
d__Bacteria|p__Firmicutes|c__Clostridia|o__Peptostreptococcales-Tissierellales|f__Peptostreptococcaceae|g__Terrisporobacter	0.01065	0	0	0	0	0	0	0	0	0	0
d__Bacteria|p__Firmicutes|c__Clostridia|o__Peptostreptococcales-Tissierellales|f__Peptostreptococcaceae|g__Terrisporobacter|s__Terrisporobacter_unclassified	0.01065	0	0	0	0	0	0	0	0	0	0
d__Bacteria|p__Firmicutes|c__Clostridia|o__Peptostreptococcales-Tissierellales|f__Peptostreptococcales-Tissierellales_unclassified	0	0	0	0	0	0	0	0	0	0	0
d__Bacteria|p__Firmicutes|c__Clostridia|o__Peptostreptococcales-Tissierellales|f__Peptostreptococcales-Tissierellales_unclassified|g__Peptostreptococcales-Tissierellales_unclassified	0	0	0	0	0	0	0	0	0	0	0
d__Bacteria|p__Firmicutes|c__Clostridia|o__Peptostreptococcales-Tissierellales|f__Peptostreptococcales-Tissierellales_unclassified|g__Peptostreptococcales-Tissierellales_unclassified|s__Peptostreptococcales-Tissierellales_unclassified	0	0	0	0	0	0	0	0	0	0	0
d__Bacteria|p__Firmicutes|c__Clostridia|o__Thermincolales	0	0	0	0	0	0	0.16135	0.12752	0.04023	0.11952	0
d__Bacteria|p__Firmicutes|c__Clostridia|o__Thermincolales|f__Thermincolaceae	0	0	0	0	0	0	0.16135	0.12752	0.04023	0.11952	0
d__Bacteria|p__Firmicutes|c__Clostridia|o__Thermincolales|f__Thermincolaceae|g__Thermincola	0	0	0	0	0	0	0.16135	0.12752	0.04023	0.11952	0
d__Bacteria|p__Firmicutes|c__Clostridia|o__Thermincolales|f__Thermincolaceae|g__Thermincola|s__Thermincola_unclassified	0	0	0	0	0	0	0.16135	0.12752	0.04023	0.11952	0
d__Bacteria|p__Firmicutes|c__Erysipelotrichia	0	0	0.01084	0	0	0	0	0	0	0	0
d__Bacteria|p__Firmicutes|c__Erysipelotrichia|o__Erysipelotrichales	0	0	0.01084	0	0	0	0	0	0	0	0
d__Bacteria|p__Firmicutes|c__Erysipelotrichia|o__Erysipelotrichales|f__Erysipelotrichaceae	0	0	0.01084	0	0	0	0	0	0	0	0
d__Bacteria|p__Firmicutes|c__Erysipelotrichia|o__Erysipelotrichales|f__Erysipelotrichaceae|g__Erysipelothrix	0	0	0.01084	0	0	0	0	0	0	0	0
d__Bacteria|p__Firmicutes|c__Erysipelotrichia|o__Erysipelotrichales|f__Erysipelotrichaceae|g__Erysipelothrix|s__Erysipelothrix_rhusiopathiae	0	0	0.01084	0	0	0	0	0	0	0	0
d__Bacteria|p__Firmicutes|c__Firmicutes_unclassified	0.03195	0	0.02846	0.02114	0.00778	0.0186	0	0.21014	0	0	0
d__Bacteria|p__Firmicutes|c__Firmicutes_unclassified|o__Firmicutes_unclassified	0.03195	0	0.02846	0.02114	0.00778	0.0186	0	0.21014	0	0	0
d__Bacteria|p__Firmicutes|c__Firmicutes_unclassified|o__Firmicutes_unclassified|f__Firmicutes_unclassified	0.03195	0	0.02846	0.02114	0.00778	0.0186	0	0.21014	0	0	0
d__Bacteria|p__Firmicutes|c__Firmicutes_unclassified|o__Firmicutes_unclassified|f__Firmicutes_unclassified|g__Firmicutes_unclassified	0.03195	0	0.02846	0.02114	0.00778	0.0186	0	0.21014	0	0	0
d__Bacteria|p__Firmicutes|c__Firmicutes_unclassified|o__Firmicutes_unclassified|f__Firmicutes_unclassified|g__Firmicutes_unclassified|s__Firmicutes_unclassified	0.03195	0	0.02846	0.02114	0.00778	0.0186	0	0.21014	0	0	0
d__Bacteria|p__Firmicutes|c__Incertae_Sedis	0	0	0	0	0	0	0.00252	0	0	0	0
d__Bacteria|p__Firmicutes|c__Incertae_Sedis|o__DTU014	0	0	0	0	0	0	0.00252	0	0	0	0
d__Bacteria|p__Firmicutes|c__Incertae_Sedis|o__DTU014|f__DTU014_unclassified	0	0	0	0	0	0	0.00252	0	0	0	0
d__Bacteria|p__Firmicutes|c__Incertae_Sedis|o__DTU014|f__DTU014_unclassified|g__DTU014_unclassified	0	0	0	0	0	0	0.00252	0	0	0	0
d__Bacteria|p__Firmicutes|c__Incertae_Sedis|o__DTU014|f__DTU014_unclassified|g__DTU014_unclassified|s__DTU014_unclassified	0	0	0	0	0	0	0.00252	0	0	0	0
d__Bacteria|p__Firmicutes|c__Negativicutes	3.75138	17.9728	12.5901	21.2168	21.333	0.59131	0.41597	0.82621	0.65922	5.78109	0.75222
d__Bacteria|p__Firmicutes|c__Negativicutes|o__Acidaminococcales	0.03195	0	0.01491	0.03382	0.00649	0.00664	0	0.00359	0	0	0
d__Bacteria|p__Firmicutes|c__Negativicutes|o__Acidaminococcales|f__Acidaminococcaceae	0.03195	0	0.01491	0.03382	0.00649	0.00664	0	0.00359	0	0	0
d__Bacteria|p__Firmicutes|c__Negativicutes|o__Acidaminococcales|f__Acidaminococcaceae|g__Phascolarctobacterium	0.03195	0	0.01491	0.03382	0.00649	0.00664	0	0.00359	0	0	0
d__Bacteria|p__Firmicutes|c__Negativicutes|o__Acidaminococcales|f__Acidaminococcaceae|g__Phascolarctobacterium|s__Phascolarctobacterium_faecium	0.00666	0	0	0.00564	0	0.00664	0	0.00359	0	0	0
d__Bacteria|p__Firmicutes|c__Negativicutes|o__Acidaminococcales|f__Acidaminococcaceae|g__Phascolarctobacterium|s__uncultured_Phascolarctobacterium_sp.	0.02529	0	0.01491	0.02818	0.00649	0	0	0	0	0	0
d__Bacteria|p__Firmicutes|c__Negativicutes|o__Veillonellales-Selenomonadales	3.71943	17.9728	12.5752	21.183	21.3265	0.58467	0.41597	0.82262	0.65922	5.78109	0.75222
d__Bacteria|p__Firmicutes|c__Negativicutes|o__Veillonellales-Selenomonadales|f__Selenomonadaceae	0	0	0	0	0	0	0	0	0.01083	0	0.02439
d__Bacteria|p__Firmicutes|c__Negativicutes|o__Veillonellales-Selenomonadales|f__Selenomonadaceae|g__Megamonas	0	0	0	0	0	0	0	0	0.01083	0	0.02439
d__Bacteria|p__Firmicutes|c__Negativicutes|o__Veillonellales-Selenomonadales|f__Selenomonadaceae|g__Megamonas|s__Megamonas_unclassified	0	0	0	0	0	0	0	0	0.01083	0	0.02439
d__Bacteria|p__Firmicutes|c__Negativicutes|o__Veillonellales-Selenomonadales|f__Sporomusaceae	0	0	0	0	0	0	0	0	0	0	0
d__Bacteria|p__Firmicutes|c__Negativicutes|o__Veillonellales-Selenomonadales|f__Sporomusaceae|g__Propionispora	0	0	0	0	0	0	0	0	0	0	0
d__Bacteria|p__Firmicutes|c__Negativicutes|o__Veillonellales-Selenomonadales|f__Sporomusaceae|g__Propionispora|s__Propionispora_unclassified	0	0	0	0	0	0	0	0	0	0	0
d__Bacteria|p__Firmicutes|c__Negativicutes|o__Veillonellales-Selenomonadales|f__Veillonellaceae	3.71943	17.9728	12.5752	21.183	21.3265	0.58467	0.41597	0.82262	0.64839	5.78109	0.72783
d__Bacteria|p__Firmicutes|c__Negativicutes|o__Veillonellales-Selenomonadales|f__Veillonellaceae|g__Allisonella	0.00399	0	0	0	0	0	0	0	0	0	0
d__Bacteria|p__Firmicutes|c__Negativicutes|o__Veillonellales-Selenomonadales|f__Veillonellaceae|g__Allisonella|s__Allisonella_unclassified	0.00399	0	0	0	0	0	0	0	0	0	0
d__Bacteria|p__Firmicutes|c__Negativicutes|o__Veillonellales-Selenomonadales|f__Veillonellaceae|g__Veillonella	3.71544	17.9728	12.5752	21.183	21.3265	0.58467	0.41597	0.82262	0.64839	5.78109	0.72783
d__Bacteria|p__Firmicutes|c__Negativicutes|o__Veillonellales-Selenomonadales|f__Veillonellaceae|g__Veillonella|s__Veillonella_unclassified	3.71544	17.9728	12.5752	21.183	21.3265	0.58467	0.41597	0.82262	0.64839	5.78109	0.72783
d__Bacteria|p__Firmicutes|c__Symbiobacteriia	0	0	0	0	0	0	0	0.07903	0	0	0
d__Bacteria|p__Firmicutes|c__Symbiobacteriia|o__Symbiobacteriales	0	0	0	0	0	0	0	0.07903	0	0	0
d__Bacteria|p__Firmicutes|c__Symbiobacteriia|o__Symbiobacteriales|f__Symbiobacteriales_unclassified	0	0	0	0	0	0	0	0.07903	0	0	0
d__Bacteria|p__Firmicutes|c__Symbiobacteriia|o__Symbiobacteriales|f__Symbiobacteriales_unclassified|g__Symbiobacteriales_unclassified	0	0	0	0	0	0	0	0.07903	0	0	0
d__Bacteria|p__Firmicutes|c__Symbiobacteriia|o__Symbiobacteriales|f__Symbiobacteriales_unclassified|g__Symbiobacteriales_unclassified|s__Symbiobacteriales_unclassified	0	0	0	0	0	0	0	0.07903	0	0	0
d__Bacteria|p__Firmicutes|c__Syntrophomonadia	0	0	0	0	0	0	0	0	0	0	0
d__Bacteria|p__Firmicutes|c__Syntrophomonadia|o__Syntrophomonadales	0	0	0	0	0	0	0	0	0	0	0
d__Bacteria|p__Firmicutes|c__Syntrophomonadia|o__Syntrophomonadales|f__Syntrophomonadaceae	0	0	0	0	0	0	0	0	0	0	0
d__Bacteria|p__Firmicutes|c__Syntrophomonadia|o__Syntrophomonadales|f__Syntrophomonadaceae|g__Pelospora	0	0	0	0	0	0	0	0	0	0	0
d__Bacteria|p__Firmicutes|c__Syntrophomonadia|o__Syntrophomonadales|f__Syntrophomonadaceae|g__Pelospora|s__Pelospora_unclassified	0	0	0	0	0	0	0	0	0	0	0
d__Bacteria|p__Firmicutes|c__Syntrophomonadia|o__Syntrophomonadales|f__Syntrophomonadaceae|g__Syntrophomonas	0	0	0	0	0	0	0	0	0	0	0
d__Bacteria|p__Firmicutes|c__Syntrophomonadia|o__Syntrophomonadales|f__Syntrophomonadaceae|g__Syntrophomonas|s__Syntrophomonas_unclassified	0	0	0	0	0	0	0	0	0	0	0
d__Bacteria|p__Fusobacteriota	1.92095	0.0098	7.98417	0.04227	0.01946	0.01329	0	0	0	0	0
d__Bacteria|p__Fusobacteriota|c__Fusobacteriia	1.92095	0.0098	7.98417	0.04227	0.01946	0.01329	0	0	0	0	0
d__Bacteria|p__Fusobacteriota|c__Fusobacteriia|o__Fusobacteriales	1.92095	0.0098	7.98417	0.04227	0.01946	0.01329	0	0	0	0	0
d__Bacteria|p__Fusobacteriota|c__Fusobacteriia|o__Fusobacteriales|f__Fusobacteriaceae	1.92095	0.0098	7.98417	0.04227	0.01946	0.01329	0	0	0	0	0
d__Bacteria|p__Fusobacteriota|c__Fusobacteriia|o__Fusobacteriales|f__Fusobacteriaceae|g__Cetobacterium	0.00932	0.0056	0	0.00986	0.00519	0.0093	0	0	0	0	0
d__Bacteria|p__Fusobacteriota|c__Fusobacteriia|o__Fusobacteriales|f__Fusobacteriaceae|g__Cetobacterium|s__Cetobacterium_unclassified	0.00932	0.0056	0	0.00986	0.00519	0.0093	0	0	0	0	0
d__Bacteria|p__Fusobacteriota|c__Fusobacteriia|o__Fusobacteriales|f__Fusobacteriaceae|g__Fusobacterium	1.91163	0.0042	7.98417	0.03241	0.01427	0.00399	0	0	0	0	0
d__Bacteria|p__Fusobacteriota|c__Fusobacteriia|o__Fusobacteriales|f__Fusobacteriaceae|g__Fusobacterium|s__Fusobacterium_unclassified	1.91163	0.0042	7.98417	0.03241	0.01427	0.00399	0	0	0	0	0
d__Bacteria|p__Nitrospirota	0	0	0	0	0	0	0.00378	0	0	0	0
d__Bacteria|p__Nitrospirota|c__Nitrospiria	0	0	0	0	0	0	0.00378	0	0	0	0
d__Bacteria|p__Nitrospirota|c__Nitrospiria|o__Nitrospirales	0	0	0	0	0	0	0.00378	0	0	0	0
d__Bacteria|p__Nitrospirota|c__Nitrospiria|o__Nitrospirales|f__Nitrospiraceae	0	0	0	0	0	0	0.00378	0	0	0	0
d__Bacteria|p__Nitrospirota|c__Nitrospiria|o__Nitrospirales|f__Nitrospiraceae|g__Nitrospira	0	0	0	0	0	0	0.00378	0	0	0	0
d__Bacteria|p__Nitrospirota|c__Nitrospiria|o__Nitrospirales|f__Nitrospiraceae|g__Nitrospira|s__Nitrospira_unclassified	0	0	0	0	0	0	0.00378	0	0	0	0
d__Bacteria|p__Patescibacteria	0	0	0	0	0	0	0	0	0	0	0
d__Bacteria|p__Patescibacteria|c__Saccharimonadia	0	0	0	0	0	0	0	0	0	0	0
d__Bacteria|p__Patescibacteria|c__Saccharimonadia|o__Saccharimonadales	0	0	0	0	0	0	0	0	0	0	0
d__Bacteria|p__Patescibacteria|c__Saccharimonadia|o__Saccharimonadales|f__Saccharimonadaceae	0	0	0	0	0	0	0	0	0	0	0
d__Bacteria|p__Patescibacteria|c__Saccharimonadia|o__Saccharimonadales|f__Saccharimonadaceae|g__Candidatus_Saccharimonas	0	0	0	0	0	0	0	0	0	0	0
d__Bacteria|p__Patescibacteria|c__Saccharimonadia|o__Saccharimonadales|f__Saccharimonadaceae|g__Candidatus_Saccharimonas|s__Candidatus_Saccharimonas_unclassified	0	0	0	0	0	0	0	0	0	0	0
d__Bacteria|p__Patescibacteria|c__Saccharimonadia|o__Saccharimonadales|f__Saccharimonadales_unclassified	0	0	0	0	0	0	0	0	0	0	0
d__Bacteria|p__Patescibacteria|c__Saccharimonadia|o__Saccharimonadales|f__Saccharimonadales_unclassified|g__Saccharimonadales_unclassified	0	0	0	0	0	0	0	0	0	0	0
d__Bacteria|p__Patescibacteria|c__Saccharimonadia|o__Saccharimonadales|f__Saccharimonadales_unclassified|g__Saccharimonadales_unclassified|s__Saccharimonadales_unclassified	0	0	0	0	0	0	0	0	0	0	0
d__Bacteria|p__Planctomycetota	0	0.0028	0	0	0	0	0	0	0	0	0
d__Bacteria|p__Planctomycetota|c__Planctomycetes	0	0.0028	0	0	0	0	0	0	0	0	0
d__Bacteria|p__Planctomycetota|c__Planctomycetes|o__Gemmatales	0	0	0	0	0	0	0	0	0	0	0
d__Bacteria|p__Planctomycetota|c__Planctomycetes|o__Gemmatales|f__Gemmataceae	0	0	0	0	0	0	0	0	0	0	0
d__Bacteria|p__Planctomycetota|c__Planctomycetes|o__Gemmatales|f__Gemmataceae|g__Gemmata	0	0	0	0	0	0	0	0	0	0	0
d__Bacteria|p__Planctomycetota|c__Planctomycetes|o__Gemmatales|f__Gemmataceae|g__Gemmata|s__Gemmata_unclassified	0	0	0	0	0	0	0	0	0	0	0
d__Bacteria|p__Planctomycetota|c__Planctomycetes|o__Isosphaerales	0	0	0	0	0	0	0	0	0	0	0
d__Bacteria|p__Planctomycetota|c__Planctomycetes|o__Isosphaerales|f__Isosphaeraceae	0	0	0	0	0	0	0	0	0	0	0
d__Bacteria|p__Planctomycetota|c__Planctomycetes|o__Isosphaerales|f__Isosphaeraceae|g__Isosphaeraceae_unclassified	0	0	0	0	0	0	0	0	0	0	0
d__Bacteria|p__Planctomycetota|c__Planctomycetes|o__Isosphaerales|f__Isosphaeraceae|g__Isosphaeraceae_unclassified|s__Isosphaeraceae_unclassified	0	0	0	0	0	0	0	0	0	0	0
d__Bacteria|p__Planctomycetota|c__Planctomycetes|o__Pirellulales	0	0.0028	0	0	0	0	0	0	0	0	0
d__Bacteria|p__Planctomycetota|c__Planctomycetes|o__Pirellulales|f__Pirellulaceae	0	0.0028	0	0	0	0	0	0	0	0	0
d__Bacteria|p__Planctomycetota|c__Planctomycetes|o__Pirellulales|f__Pirellulaceae|g__Pir4_lineage	0	0.0028	0	0	0	0	0	0	0	0	0
d__Bacteria|p__Planctomycetota|c__Planctomycetes|o__Pirellulales|f__Pirellulaceae|g__Pir4_lineage|s__Pir4_lineage_unclassified	0	0.0028	0	0	0	0	0	0	0	0	0
d__Bacteria|p__Proteobacteria	69.33	59.2801	54.3634	61.9146	59.5552	81.1471	52.6364	42.6934	82.4348	56.2688	89.8816
d__Bacteria|p__Proteobacteria|c__Alphaproteobacteria	0.09319	0.01679	0.02439	0.04791	0.01687	0.03191	0.1374	3.10007	4.37776	1.37636	0
d__Bacteria|p__Proteobacteria|c__Alphaproteobacteria|o__Alphaproteobacteria_unclassified	0	0	0	0	0	0	0	0	0	0	0
d__Bacteria|p__Proteobacteria|c__Alphaproteobacteria|o__Alphaproteobacteria_unclassified|f__Alphaproteobacteria_unclassified	0	0	0	0	0	0	0	0	0	0	0
d__Bacteria|p__Proteobacteria|c__Alphaproteobacteria|o__Alphaproteobacteria_unclassified|f__Alphaproteobacteria_unclassified|g__Alphaproteobacteria_unclassified	0	0	0	0	0	0	0	0	0	0	0
d__Bacteria|p__Proteobacteria|c__Alphaproteobacteria|o__Alphaproteobacteria_unclassified|f__Alphaproteobacteria_unclassified|g__Alphaproteobacteria_unclassified|s__Alphaproteobacteria_unclassified	0	0	0	0	0	0	0	0	0	0	0
d__Bacteria|p__Proteobacteria|c__Alphaproteobacteria|o__Azospirillales	0	0.0056	0	0.00564	0	0	0	0	0	0	0
d__Bacteria|p__Proteobacteria|c__Alphaproteobacteria|o__Azospirillales|f__Azospirillaceae	0	0.0056	0	0.00564	0	0	0	0	0	0	0
d__Bacteria|p__Proteobacteria|c__Alphaproteobacteria|o__Azospirillales|f__Azospirillaceae|g__Skermanella	0	0.0056	0	0.00564	0	0	0	0	0	0	0
d__Bacteria|p__Proteobacteria|c__Alphaproteobacteria|o__Azospirillales|f__Azospirillaceae|g__Skermanella|s__Skermanella_unclassified	0	0.0056	0	0.00564	0	0	0	0	0	0	0
d__Bacteria|p__Proteobacteria|c__Alphaproteobacteria|o__Caulobacterales	0.00799	0	0	0	0	0.00266	0.01261	1.23931	0.00309	0.16385	0
d__Bacteria|p__Proteobacteria|c__Alphaproteobacteria|o__Caulobacterales|f__Caulobacteraceae	0.00799	0	0	0	0	0.00266	0.01261	1.23931	0.00309	0.16385	0
d__Bacteria|p__Proteobacteria|c__Alphaproteobacteria|o__Caulobacterales|f__Caulobacteraceae|g__Brevundimonas	0	0	0	0	0	0.00266	0.01261	0.9681	0.00309	0	0
d__Bacteria|p__Proteobacteria|c__Alphaproteobacteria|o__Caulobacterales|f__Caulobacteraceae|g__Brevundimonas|s__Brevundimonas_sp._NA61	0	0	0	0	0	0	0	0.9681	0.00309	0	0
d__Bacteria|p__Proteobacteria|c__Alphaproteobacteria|o__Caulobacterales|f__Caulobacteraceae|g__Brevundimonas|s__Brevundimonas_sp._mixed_culture_JK-Clone-05	0	0	0	0	0	0.00266	0	0	0	0	0
d__Bacteria|p__Proteobacteria|c__Alphaproteobacteria|o__Caulobacterales|f__Caulobacteraceae|g__Brevundimonas|s__Brevundimonas_staleyi	0	0	0	0	0	0	0.01261	0	0	0	0
d__Bacteria|p__Proteobacteria|c__Alphaproteobacteria|o__Caulobacterales|f__Caulobacteraceae|g__Caulobacteraceae_unclassified	0.00799	0	0	0	0	0	0	0.27121	0	0	0
d__Bacteria|p__Proteobacteria|c__Alphaproteobacteria|o__Caulobacterales|f__Caulobacteraceae|g__Caulobacteraceae_unclassified|s__Caulobacteraceae_unclassified	0.00799	0	0	0	0	0	0	0.27121	0	0	0
d__Bacteria|p__Proteobacteria|c__Alphaproteobacteria|o__Caulobacterales|f__Caulobacteraceae|g__Phenylobacterium	0	0	0	0	0	0	0	0	0	0.16385	0
d__Bacteria|p__Proteobacteria|c__Alphaproteobacteria|o__Caulobacterales|f__Caulobacteraceae|g__Phenylobacterium|s__uncultured_Phenylobacterium_sp.	0	0	0	0	0	0	0	0	0	0.16385	0
d__Bacteria|p__Proteobacteria|c__Alphaproteobacteria|o__Paracaedibacterales	0	0	0	0	0	0	0	0	0.17486	0	0
d__Bacteria|p__Proteobacteria|c__Alphaproteobacteria|o__Paracaedibacterales|f__Paracaedibacteraceae	0	0	0	0	0	0	0	0	0.17486	0	0
d__Bacteria|p__Proteobacteria|c__Alphaproteobacteria|o__Paracaedibacterales|f__Paracaedibacteraceae|g__Paracaedibacteraceae_unclassified	0	0	0	0	0	0	0	0	0.17486	0	0
d__Bacteria|p__Proteobacteria|c__Alphaproteobacteria|o__Paracaedibacterales|f__Paracaedibacteraceae|g__Paracaedibacteraceae_unclassified|s__Paracaedibacteraceae_unclassified	0	0	0	0	0	0	0	0	0.17486	0	0
d__Bacteria|p__Proteobacteria|c__Alphaproteobacteria|o__Rhizobiales	0.00666	0	0.01084	0	0	0.00798	0.08446	0.42208	4.19981	0.11181	0
d__Bacteria|p__Proteobacteria|c__Alphaproteobacteria|o__Rhizobiales|f__Beijerinckiaceae	0	0	0.00271	0	0	0.00266	0.04034	0.25145	0	0	0
d__Bacteria|p__Proteobacteria|c__Alphaproteobacteria|o__Rhizobiales|f__Beijerinckiaceae|g__Methylobacterium-Methylorubrum	0	0	0	0	0	0.00266	0.04034	0.25145	0	0	0
d__Bacteria|p__Proteobacteria|c__Alphaproteobacteria|o__Rhizobiales|f__Beijerinckiaceae|g__Methylobacterium-Methylorubrum|s__Methylobacterium-Methylorubrum_unclassified	0	0	0	0	0	0.00266	0.04034	0.25145	0	0	0
d__Bacteria|p__Proteobacteria|c__Alphaproteobacteria|o__Rhizobiales|f__Beijerinckiaceae|g__Microvirga	0	0	0.00271	0	0	0	0	0	0	0	0
d__Bacteria|p__Proteobacteria|c__Alphaproteobacteria|o__Rhizobiales|f__Beijerinckiaceae|g__Microvirga|s__Microvirga_unclassified	0	0	0.00271	0	0	0	0	0	0	0	0
d__Bacteria|p__Proteobacteria|c__Alphaproteobacteria|o__Rhizobiales|f__Bradyrhizobiaceae	0.00666	0	0.00542	0	0	0.00532	0.03782	0.17063	0	0.11181	0
d__Bacteria|p__Proteobacteria|c__Alphaproteobacteria|o__Rhizobiales|f__Bradyrhizobiaceae|g__Afipia	0	0	0	0	0	0.00532	0	0	0	0.11181	0
d__Bacteria|p__Proteobacteria|c__Alphaproteobacteria|o__Rhizobiales|f__Bradyrhizobiaceae|g__Afipia|s__uncultured_Afipia_sp.	0	0	0	0	0	0.00532	0	0	0	0.11181	0
d__Bacteria|p__Proteobacteria|c__Alphaproteobacteria|o__Rhizobiales|f__Bradyrhizobiaceae|g__Bradyrhizobium	0.00666	0	0.00542	0	0	0	0.03782	0.17063	0	0	0
d__Bacteria|p__Proteobacteria|c__Alphaproteobacteria|o__Rhizobiales|f__Bradyrhizobiaceae|g__Bradyrhizobium|s__Bradyrhizobium_elkanii	0.00666	0	0.00542	0	0	0	0.03782	0.17063	0	0	0
d__Bacteria|p__Proteobacteria|c__Alphaproteobacteria|o__Rhizobiales|f__Hyphomicrobiaceae	0	0	0	0	0	0	0.0063	0	0	0	0
d__Bacteria|p__Proteobacteria|c__Alphaproteobacteria|o__Rhizobiales|f__Hyphomicrobiaceae|g__Devosia	0	0	0	0	0	0	0.0063	0	0	0	0
d__Bacteria|p__Proteobacteria|c__Alphaproteobacteria|o__Rhizobiales|f__Hyphomicrobiaceae|g__Devosia|s__Devosia_sp._Sr53	0	0	0	0	0	0	0.0063	0	0	0	0
d__Bacteria|p__Proteobacteria|c__Alphaproteobacteria|o__Rhizobiales|f__Methylopilaceae	0	0	0	0	0	0	0	0	2.78698	0	0
d__Bacteria|p__Proteobacteria|c__Alphaproteobacteria|o__Rhizobiales|f__Methylopilaceae|g__Methylopila	0	0	0	0	0	0	0	0	2.78698	0	0
d__Bacteria|p__Proteobacteria|c__Alphaproteobacteria|o__Rhizobiales|f__Methylopilaceae|g__Methylopila|s__Methylopila_unclassified	0	0	0	0	0	0	0	0	2.78698	0	0
d__Bacteria|p__Proteobacteria|c__Alphaproteobacteria|o__Rhizobiales|f__Rhizobiaceae	0	0	0	0	0	0	0	0	1.41283	0	0
d__Bacteria|p__Proteobacteria|c__Alphaproteobacteria|o__Rhizobiales|f__Rhizobiaceae|g__Phyllobacterium	0	0	0	0	0	0	0	0	1.41283	0	0
d__Bacteria|p__Proteobacteria|c__Alphaproteobacteria|o__Rhizobiales|f__Rhizobiaceae|g__Phyllobacterium|s__Phyllobacterium_unclassified	0	0	0	0	0	0	0	0	1.41283	0	0
d__Bacteria|p__Proteobacteria|c__Alphaproteobacteria|o__Rhizobiales|f__Xanthobacteraceae	0	0	0.00271	0	0	0	0	0	0	0	0
d__Bacteria|p__Proteobacteria|c__Alphaproteobacteria|o__Rhizobiales|f__Xanthobacteraceae|g__Bradyrhizobium	0	0	0	0	0	0	0	0	0	0	0
d__Bacteria|p__Proteobacteria|c__Alphaproteobacteria|o__Rhizobiales|f__Xanthobacteraceae|g__Bradyrhizobium|s__Bradyrhizobium_unclassified	0	0	0	0	0	0	0	0	0	0	0
d__Bacteria|p__Proteobacteria|c__Alphaproteobacteria|o__Rhizobiales|f__Xanthobacteraceae|g__Pseudolabrys	0	0	0.00271	0	0	0	0	0	0	0	0
d__Bacteria|p__Proteobacteria|c__Alphaproteobacteria|o__Rhizobiales|f__Xanthobacteraceae|g__Pseudolabrys|s__uncultured_Pseudolabrys_sp.	0	0	0.00271	0	0	0	0	0	0	0	0
d__Bacteria|p__Proteobacteria|c__Alphaproteobacteria|o__Rhodobacterales	0	0.0042	0	0	0	0	0.00882	0	0	0.9195	0
d__Bacteria|p__Proteobacteria|c__Alphaproteobacteria|o__Rhodobacterales|f__Rhodobacteraceae	0	0.0042	0	0	0	0	0.00882	0	0	0.9195	0
d__Bacteria|p__Proteobacteria|c__Alphaproteobacteria|o__Rhodobacterales|f__Rhodobacteraceae|g__Paracoccus	0	0.0042	0	0	0	0	0.00882	0	0	0	0
d__Bacteria|p__Proteobacteria|c__Alphaproteobacteria|o__Rhodobacterales|f__Rhodobacteraceae|g__Paracoccus|s__Paracoccus_marinus	0	0.0042	0	0	0	0	0.00504	0	0	0	0
d__Bacteria|p__Proteobacteria|c__Alphaproteobacteria|o__Rhodobacterales|f__Rhodobacteraceae|g__Paracoccus|s__Paracoccus_unclassified	0	0	0	0	0	0	0.00378	0	0	0	0
d__Bacteria|p__Proteobacteria|c__Alphaproteobacteria|o__Rhodobacterales|f__Rhodobacteraceae|g__Rhodovulum	0	0	0	0	0	0	0	0	0	0	0
d__Bacteria|p__Proteobacteria|c__Alphaproteobacteria|o__Rhodobacterales|f__Rhodobacteraceae|g__Rhodovulum|s__uncultured_Rhodovulum_sp.	0	0	0	0	0	0	0	0	0	0	0
d__Bacteria|p__Proteobacteria|c__Alphaproteobacteria|o__Rhodobacterales|f__Rhodobacteraceae|g__Rubellimicrobium	0	0	0	0	0	0	0	0	0	0.9195	0
d__Bacteria|p__Proteobacteria|c__Alphaproteobacteria|o__Rhodobacterales|f__Rhodobacteraceae|g__Rubellimicrobium|s__Rubellimicrobium_unclassified	0	0	0	0	0	0	0	0	0	0.9195	0
d__Bacteria|p__Proteobacteria|c__Alphaproteobacteria|o__Rhodobacterales|f__Rhodobacteraceae|g__Rubellimicrobium|s__uncultured_Rubellimicrobium_sp.	0	0	0	0	0	0	0	0	0	0	0
d__Bacteria|p__Proteobacteria|c__Alphaproteobacteria|o__Rhodospirillales	0	0	0	0	0	0	0.00756	0.05029	0	0	0
d__Bacteria|p__Proteobacteria|c__Alphaproteobacteria|o__Rhodospirillales|f__Acetobacteraceae	0	0	0	0	0	0	0	0.05029	0	0	0
d__Bacteria|p__Proteobacteria|c__Alphaproteobacteria|o__Rhodospirillales|f__Acetobacteraceae|g__Paracraurococcus	0	0	0	0	0	0	0	0.05029	0	0	0
d__Bacteria|p__Proteobacteria|c__Alphaproteobacteria|o__Rhodospirillales|f__Acetobacteraceae|g__Paracraurococcus|s__Paracraurococcus_sp._1PNM-27	0	0	0	0	0	0	0	0.05029	0	0	0
d__Bacteria|p__Proteobacteria|c__Alphaproteobacteria|o__Rhodospirillales|f__Rhodospirillaceae	0	0	0	0	0	0	0.00756	0	0	0	0
d__Bacteria|p__Proteobacteria|c__Alphaproteobacteria|o__Rhodospirillales|f__Rhodospirillaceae|g__Insolitispirillum	0	0	0	0	0	0	0.00756	0	0	0	0
d__Bacteria|p__Proteobacteria|c__Alphaproteobacteria|o__Rhodospirillales|f__Rhodospirillaceae|g__Insolitispirillum|s__uncultured_Insolitispirillum_sp.	0	0	0	0	0	0	0.00756	0	0	0	0
d__Bacteria|p__Proteobacteria|c__Alphaproteobacteria|o__Rickettsiales	0.05591	0.00699	0.00813	0.03804	0.01687	0.01595	0.02143	0	0	0	0
d__Bacteria|p__Proteobacteria|c__Alphaproteobacteria|o__Rickettsiales|f__Mitochondria	0.05591	0.00699	0.00813	0.03804	0.01687	0.01595	0.02143	0	0	0	0
d__Bacteria|p__Proteobacteria|c__Alphaproteobacteria|o__Rickettsiales|f__Mitochondria|g__Mitochondria_unclassified	0.05591	0.00699	0.00813	0.03804	0.01687	0.01595	0.02143	0	0	0	0
d__Bacteria|p__Proteobacteria|c__Alphaproteobacteria|o__Rickettsiales|f__Mitochondria|g__Mitochondria_unclassified|s__Mitochondria_unclassified	0.05591	0.00699	0.00813	0.03804	0.01687	0.01595	0.02143	0	0	0	0
d__Bacteria|p__Proteobacteria|c__Alphaproteobacteria|o__Sphingomonadales	0.02263	0	0.00542	0.00423	0	0.00532	0.00252	1.38839	0	0.1812	0
d__Bacteria|p__Proteobacteria|c__Alphaproteobacteria|o__Sphingomonadales|f__Sphingomonadaceae	0.02263	0	0.00542	0.00423	0	0.00532	0.00252	1.38839	0	0.1812	0
d__Bacteria|p__Proteobacteria|c__Alphaproteobacteria|o__Sphingomonadales|f__Sphingomonadaceae|g__Altererythrobacter	0	0	0	0.00423	0	0	0	0	0	0	0
d__Bacteria|p__Proteobacteria|c__Alphaproteobacteria|o__Sphingomonadales|f__Sphingomonadaceae|g__Altererythrobacter|s__Altererythrobacter_unclassified	0	0	0	0.00423	0	0	0	0	0	0	0
d__Bacteria|p__Proteobacteria|c__Alphaproteobacteria|o__Sphingomonadales|f__Sphingomonadaceae|g__Sphingobium	0	0	0	0	0	0.00266	0	0	0	0	0
d__Bacteria|p__Proteobacteria|c__Alphaproteobacteria|o__Sphingomonadales|f__Sphingomonadaceae|g__Sphingobium|s__Sphingobium_unclassified	0	0	0	0	0	0.00266	0	0	0	0	0
d__Bacteria|p__Proteobacteria|c__Alphaproteobacteria|o__Sphingomonadales|f__Sphingomonadaceae|g__Sphingomonas	0.02263	0	0.00542	0	0	0.00266	0.00252	1.38839	0	0.1812	0
d__Bacteria|p__Proteobacteria|c__Alphaproteobacteria|o__Sphingomonadales|f__Sphingomonadaceae|g__Sphingomonas|s__Sphingomonas_melonis	0	0	0	0	0	0	0	0	0	0.04819	0
d__Bacteria|p__Proteobacteria|c__Alphaproteobacteria|o__Sphingomonadales|f__Sphingomonadaceae|g__Sphingomonas|s__Sphingomonas_sp.	0	0	0.00542	0	0	0	0	0	0	0	0
d__Bacteria|p__Proteobacteria|c__Alphaproteobacteria|o__Sphingomonadales|f__Sphingomonadaceae|g__Sphingomonas|s__Sphingomonas_unclassified	0.01331	0	0	0	0	0.00266	0.00252	1.38839	0	0.13301	0
d__Bacteria|p__Proteobacteria|c__Alphaproteobacteria|o__Sphingomonadales|f__Sphingomonadaceae|g__Sphingomonas|s__uncultured_Sphingomonas_sp.	0.00932	0	0	0	0	0	0	0	0	0	0
d__Bacteria|p__Proteobacteria|c__Betaproteobacteria	5.05066	0.03497	0.41059	0.67632	1.09377	4.19103	1.04244	2.02601	16.8782	4.68232	9.42242
d__Bacteria|p__Proteobacteria|c__Betaproteobacteria|o__Burkholderiales	5.05066	0.03497	0.41059	0.67632	1.09377	4.18571	1.04244	2.02601	16.8782	4.68232	9.42242
d__Bacteria|p__Proteobacteria|c__Betaproteobacteria|o__Burkholderiales|f__Alcaligenaceae	5.03202	0.03217	0.41059	0.67632	1.09377	4.18571	1.00084	0.71485	14.4486	4.33919	9.42242
d__Bacteria|p__Proteobacteria|c__Betaproteobacteria|o__Burkholderiales|f__Alcaligenaceae|g__Pelistega	5.03202	0.03217	0.41059	0.67632	1.09377	4.18571	1.00084	0.71485	14.4486	4.33919	9.42242
d__Bacteria|p__Proteobacteria|c__Betaproteobacteria|o__Burkholderiales|f__Alcaligenaceae|g__Pelistega|s__Pelistega_suis	5.03202	0.03217	0.41059	0.67632	1.09377	4.18571	1.00084	0.71485	14.4486	4.33919	9.42242
d__Bacteria|p__Proteobacteria|c__Betaproteobacteria|o__Burkholderiales|f__Comamonadaceae	0.01864	0.0028	0	0	0	0	0.0416	1.31116	2.42951	0.34313	0
d__Bacteria|p__Proteobacteria|c__Betaproteobacteria|o__Burkholderiales|f__Comamonadaceae|g__Comamonas	0	0.0028	0	0	0	0	0	0	0	0.05976	0
d__Bacteria|p__Proteobacteria|c__Betaproteobacteria|o__Burkholderiales|f__Comamonadaceae|g__Comamonas|s__Comamonas_sp.	0	0.0028	0	0	0	0	0	0	0	0	0
d__Bacteria|p__Proteobacteria|c__Betaproteobacteria|o__Burkholderiales|f__Comamonadaceae|g__Comamonas|s__uncultured_Comamonas_sp.	0	0	0	0	0	0	0	0	0	0.05976	0
d__Bacteria|p__Proteobacteria|c__Betaproteobacteria|o__Burkholderiales|f__Comamonadaceae|g__Pelomonas	0.01864	0	0	0	0	0	0.0416	1.31116	2.42951	0.28337	0
d__Bacteria|p__Proteobacteria|c__Betaproteobacteria|o__Burkholderiales|f__Comamonadaceae|g__Pelomonas|s__uncultured_Pelomonas_sp.	0.01864	0	0	0	0	0	0.0416	1.31116	2.42951	0.28337	0
d__Bacteria|p__Proteobacteria|c__Betaproteobacteria|o__Neisseriales	0	0	0	0	0	0.00532	0	0	0	0	0
d__Bacteria|p__Proteobacteria|c__Betaproteobacteria|o__Neisseriales|f__Neisseriaceae	0	0	0	0	0	0.00532	0	0	0	0	0
d__Bacteria|p__Proteobacteria|c__Betaproteobacteria|o__Neisseriales|f__Neisseriaceae|g__Kingella	0	0	0	0	0	0.00532	0	0	0	0	0
d__Bacteria|p__Proteobacteria|c__Betaproteobacteria|o__Neisseriales|f__Neisseriaceae|g__Kingella|s__uncultured_Kingella_sp.	0	0	0	0	0	0.00532	0	0	0	0	0
d__Bacteria|p__Proteobacteria|c__Deltaproteobacteria	0	0	0	0	0	0	0.00252	0	0	0	0
d__Bacteria|p__Proteobacteria|c__Deltaproteobacteria|o__Desulfuromonadales	0	0	0	0	0	0	0.00252	0	0	0	0
d__Bacteria|p__Proteobacteria|c__Deltaproteobacteria|o__Desulfuromonadales|f__Desulfuromonadaceae	0	0	0	0	0	0	0.00252	0	0	0	0
d__Bacteria|p__Proteobacteria|c__Deltaproteobacteria|o__Desulfuromonadales|f__Desulfuromonadaceae|g__Desulfuromonas	0	0	0	0	0	0	0.00252	0	0	0	0
d__Bacteria|p__Proteobacteria|c__Deltaproteobacteria|o__Desulfuromonadales|f__Desulfuromonadaceae|g__Desulfuromonas|s__Desulfuromonas_michiganensis	0	0	0	0	0	0	0.00252	0	0	0	0
d__Bacteria|p__Proteobacteria|c__Gammaproteobacteria	64.1861	59.2284	53.9284	61.1904	58.4446	76.9241	51.454	37.5674	61.1788	50.2101	80.4592
d__Bacteria|p__Proteobacteria|c__Gammaproteobacteria|o__Burkholderiales	0.02795	0.0056	0.0122	0.02255	0	0.04386	0.03782	0.20655	0.01547	0.05205	0
d__Bacteria|p__Proteobacteria|c__Gammaproteobacteria|o__Burkholderiales|f__Burkholderiaceae	0.00399	0	0.00407	0.00423	0	0	0	0.05748	0.01547	0.05205	0
d__Bacteria|p__Proteobacteria|c__Gammaproteobacteria|o__Burkholderiales|f__Burkholderiaceae|g__Burkholderia-Caballeronia-Paraburkholderia	0.00399	0	0.00407	0	0	0	0	0	0	0	0
d__Bacteria|p__Proteobacteria|c__Gammaproteobacteria|o__Burkholderiales|f__Burkholderiaceae|g__Burkholderia-Caballeronia-Paraburkholderia|s__Burkholderia-Caballeronia-Paraburkholderia_unclassified	0.00399	0	0.00407	0	0	0	0	0	0	0	0
d__Bacteria|p__Proteobacteria|c__Gammaproteobacteria|o__Burkholderiales|f__Burkholderiaceae|g__Ralstonia	0	0	0	0.00423	0	0	0	0.05748	0.01547	0.05205	0
d__Bacteria|p__Proteobacteria|c__Gammaproteobacteria|o__Burkholderiales|f__Burkholderiaceae|g__Ralstonia|s__Ralstonia_unclassified	0	0	0	0.00423	0	0	0	0.05748	0.01547	0.05205	0
d__Bacteria|p__Proteobacteria|c__Gammaproteobacteria|o__Burkholderiales|f__Comamonadaceae	0	0	0	0.01832	0	0.00399	0.01513	0.08082	0	0	0
d__Bacteria|p__Proteobacteria|c__Gammaproteobacteria|o__Burkholderiales|f__Comamonadaceae|g__Acidovorax	0	0	0	0	0	0	0	0	0	0	0
d__Bacteria|p__Proteobacteria|c__Gammaproteobacteria|o__Burkholderiales|f__Comamonadaceae|g__Acidovorax|s__Acidovorax_unclassified	0	0	0	0	0	0	0	0	0	0	0
d__Bacteria|p__Proteobacteria|c__Gammaproteobacteria|o__Burkholderiales|f__Comamonadaceae|g__Curvibacter	0	0	0	0	0	0	0	0	0	0	0
d__Bacteria|p__Proteobacteria|c__Gammaproteobacteria|o__Burkholderiales|f__Comamonadaceae|g__Curvibacter|s__Curvibacter_unclassified	0	0	0	0	0	0	0	0	0	0	0
d__Bacteria|p__Proteobacteria|c__Gammaproteobacteria|o__Burkholderiales|f__Comamonadaceae|g__Delftia	0	0	0	0.00282	0	0.00399	0	0	0	0	0
d__Bacteria|p__Proteobacteria|c__Gammaproteobacteria|o__Burkholderiales|f__Comamonadaceae|g__Delftia|s__Delftia_unclassified	0	0	0	0.00282	0	0.00399	0	0	0	0	0
d__Bacteria|p__Proteobacteria|c__Gammaproteobacteria|o__Burkholderiales|f__Comamonadaceae|g__Hydrogenophaga	0	0	0	0	0	0	0	0	0	0	0
d__Bacteria|p__Proteobacteria|c__Gammaproteobacteria|o__Burkholderiales|f__Comamonadaceae|g__Hydrogenophaga|s__Hydrogenophaga_unclassified	0	0	0	0	0	0	0	0	0	0	0
d__Bacteria|p__Proteobacteria|c__Gammaproteobacteria|o__Burkholderiales|f__Comamonadaceae|g__Pelomonas	0	0	0	0.0155	0	0	0	0	0	0	0
d__Bacteria|p__Proteobacteria|c__Gammaproteobacteria|o__Burkholderiales|f__Comamonadaceae|g__Pelomonas|s__Pelomonas_unclassified	0	0	0	0.0155	0	0	0	0	0	0	0
d__Bacteria|p__Proteobacteria|c__Gammaproteobacteria|o__Burkholderiales|f__Comamonadaceae|g__Polaromonas	0	0	0	0	0	0	0.01513	0	0	0	0
d__Bacteria|p__Proteobacteria|c__Gammaproteobacteria|o__Burkholderiales|f__Comamonadaceae|g__Polaromonas|s__Polaromonas_unclassified	0	0	0	0	0	0	0.01513	0	0	0	0
d__Bacteria|p__Proteobacteria|c__Gammaproteobacteria|o__Burkholderiales|f__Comamonadaceae|g__Rhizobacter	0	0	0	0	0	0	0	0	0	0	0
d__Bacteria|p__Proteobacteria|c__Gammaproteobacteria|o__Burkholderiales|f__Comamonadaceae|g__Rhizobacter|s__Rhizobacter_unclassified	0	0	0	0	0	0	0	0	0	0	0
d__Bacteria|p__Proteobacteria|c__Gammaproteobacteria|o__Burkholderiales|f__Comamonadaceae|g__Schlegelella	0	0	0	0	0	0	0	0.08082	0	0	0
d__Bacteria|p__Proteobacteria|c__Gammaproteobacteria|o__Burkholderiales|f__Comamonadaceae|g__Schlegelella|s__Schlegelella_unclassified	0	0	0	0	0	0	0	0.08082	0	0	0
d__Bacteria|p__Proteobacteria|c__Gammaproteobacteria|o__Burkholderiales|f__Hydrogenophilaceae	0	0	0	0	0	0.00266	0	0	0	0	0
d__Bacteria|p__Proteobacteria|c__Gammaproteobacteria|o__Burkholderiales|f__Hydrogenophilaceae|g__Thiobacillus	0	0	0	0	0	0.00266	0	0	0	0	0
d__Bacteria|p__Proteobacteria|c__Gammaproteobacteria|o__Burkholderiales|f__Hydrogenophilaceae|g__Thiobacillus|s__Thiobacillus_unclassified	0	0	0	0	0	0.00266	0	0	0	0	0
d__Bacteria|p__Proteobacteria|c__Gammaproteobacteria|o__Burkholderiales|f__Neisseriaceae	0	0	0.00542	0	0	0	0	0	0	0	0
d__Bacteria|p__Proteobacteria|c__Gammaproteobacteria|o__Burkholderiales|f__Neisseriaceae|g__Neisseriaceae_unclassified	0	0	0.00542	0	0	0	0	0	0	0	0
d__Bacteria|p__Proteobacteria|c__Gammaproteobacteria|o__Burkholderiales|f__Neisseriaceae|g__Neisseriaceae_unclassified|s__Neisseriaceae_unclassified	0	0	0.00542	0	0	0	0	0	0	0	0
d__Bacteria|p__Proteobacteria|c__Gammaproteobacteria|o__Burkholderiales|f__Nitrosomonadaceae	0	0	0.00271	0	0	0	0	0	0	0	0
d__Bacteria|p__Proteobacteria|c__Gammaproteobacteria|o__Burkholderiales|f__Nitrosomonadaceae|g__Ellin6067	0	0	0.00271	0	0	0	0	0	0	0	0
d__Bacteria|p__Proteobacteria|c__Gammaproteobacteria|o__Burkholderiales|f__Nitrosomonadaceae|g__Ellin6067|s__Ellin6067_unclassified	0	0	0.00271	0	0	0	0	0	0	0	0
d__Bacteria|p__Proteobacteria|c__Gammaproteobacteria|o__Burkholderiales|f__Oxalobacteraceae	0	0.0056	0	0	0	0.03322	0.02269	0.06825	0	0	0
d__Bacteria|p__Proteobacteria|c__Gammaproteobacteria|o__Burkholderiales|f__Oxalobacteraceae|g__Janthinobacterium	0	0	0	0	0	0	0	0	0	0	0
d__Bacteria|p__Proteobacteria|c__Gammaproteobacteria|o__Burkholderiales|f__Oxalobacteraceae|g__Janthinobacterium|s__Janthinobacterium_unclassified	0	0	0	0	0	0	0	0	0	0	0
d__Bacteria|p__Proteobacteria|c__Gammaproteobacteria|o__Burkholderiales|f__Oxalobacteraceae|g__Massilia	0	0.0056	0	0	0	0.03322	0.02269	0.06825	0	0	0
d__Bacteria|p__Proteobacteria|c__Gammaproteobacteria|o__Burkholderiales|f__Oxalobacteraceae|g__Massilia|s__Massilia_unclassified	0	0.0056	0	0	0	0.03322	0.02269	0.06825	0	0	0
d__Bacteria|p__Proteobacteria|c__Gammaproteobacteria|o__Burkholderiales|f__Rhodocyclaceae	0.00532	0	0	0	0	0.00399	0	0	0	0	0
d__Bacteria|p__Proteobacteria|c__Gammaproteobacteria|o__Burkholderiales|f__Rhodocyclaceae|g__Dechlorosoma	0.00532	0	0	0	0	0	0	0	0	0	0
d__Bacteria|p__Proteobacteria|c__Gammaproteobacteria|o__Burkholderiales|f__Rhodocyclaceae|g__Dechlorosoma|s__Dechlorosoma_unclassified	0.00532	0	0	0	0	0	0	0	0	0	0
d__Bacteria|p__Proteobacteria|c__Gammaproteobacteria|o__Burkholderiales|f__Rhodocyclaceae|g__Methyloversatilis	0	0	0	0	0	0	0	0	0	0	0
d__Bacteria|p__Proteobacteria|c__Gammaproteobacteria|o__Burkholderiales|f__Rhodocyclaceae|g__Methyloversatilis|s__Methyloversatilis_unclassified	0	0	0	0	0	0	0	0	0	0	0
d__Bacteria|p__Proteobacteria|c__Gammaproteobacteria|o__Burkholderiales|f__Rhodocyclaceae|g__Zoogloea	0	0	0	0	0	0.00399	0	0	0	0	0
d__Bacteria|p__Proteobacteria|c__Gammaproteobacteria|o__Burkholderiales|f__Rhodocyclaceae|g__Zoogloea|s__Zoogloea_unclassified	0	0	0	0	0	0.00399	0	0	0	0	0
d__Bacteria|p__Proteobacteria|c__Gammaproteobacteria|o__Burkholderiales|f__Sutterellaceae	0.01864	0	0	0	0	0	0	0	0	0	0
d__Bacteria|p__Proteobacteria|c__Gammaproteobacteria|o__Burkholderiales|f__Sutterellaceae|g__Parasutterella	0.01864	0	0	0	0	0	0	0	0	0	0
d__Bacteria|p__Proteobacteria|c__Gammaproteobacteria|o__Burkholderiales|f__Sutterellaceae|g__Parasutterella|s__Parasutterella_unclassified	0.01864	0	0	0	0	0	0	0	0	0	0
d__Bacteria|p__Proteobacteria|c__Gammaproteobacteria|o__Chromatiales	0	0	0	0	0	0	0	0	0	0	0
d__Bacteria|p__Proteobacteria|c__Gammaproteobacteria|o__Chromatiales|f__Chromatiaceae	0	0	0	0	0	0	0	0	0	0	0
d__Bacteria|p__Proteobacteria|c__Gammaproteobacteria|o__Chromatiales|f__Chromatiaceae|g__Rheinheimera	0	0	0	0	0	0	0	0	0	0	0
d__Bacteria|p__Proteobacteria|c__Gammaproteobacteria|o__Chromatiales|f__Chromatiaceae|g__Rheinheimera|s__Rheinheimera_sp.	0	0	0	0	0	0	0	0	0	0	0
d__Bacteria|p__Proteobacteria|c__Gammaproteobacteria|o__Enterobacterales	4.34111	54.1239	28.0856	20.3672	10.9429	28.0855	22.0249	21.5587	21.8888	11.6258	18.1076
d__Bacteria|p__Proteobacteria|c__Gammaproteobacteria|o__Enterobacterales|f__Aeromonadaceae	0	0	0	0	0	0	0	0	0	0.05012	0
d__Bacteria|p__Proteobacteria|c__Gammaproteobacteria|o__Enterobacterales|f__Aeromonadaceae|g__Aeromonas	0	0	0	0	0	0	0	0	0	0.05012	0
d__Bacteria|p__Proteobacteria|c__Gammaproteobacteria|o__Enterobacterales|f__Aeromonadaceae|g__Aeromonas|s__Aeromonas_unclassified	0	0	0	0	0	0	0	0	0	0.05012	0
d__Bacteria|p__Proteobacteria|c__Gammaproteobacteria|o__Enterobacterales|f__Enterobacteriaceae	0.32215	0.54556	0.21953	0.42129	0.28804	0.08106	0.24076	2.09606	0.07892	0.10602	0.01501
d__Bacteria|p__Proteobacteria|c__Gammaproteobacteria|o__Enterobacterales|f__Enterobacteriaceae|g__Escherichia-Shigella	0.25293	0.44484	0.11518	0.34802	0.18554	0.02259	0.15126	2.06193	0.07892	0.10602	0.01501
d__Bacteria|p__Proteobacteria|c__Gammaproteobacteria|o__Enterobacterales|f__Enterobacteriaceae|g__Escherichia-Shigella|s__Escherichia-Shigella_unclassified	0.25293	0.44484	0.11518	0.34802	0.18554	0.02259	0.15126	2.06193	0.07892	0.10602	0.01501
d__Bacteria|p__Proteobacteria|c__Gammaproteobacteria|o__Enterobacterales|f__Enterobacteriaceae|g__Klebsiella	0.06922	0.10072	0.10435	0.07327	0.1025	0.05847	0.0895	0.03413	0	0	0
d__Bacteria|p__Proteobacteria|c__Gammaproteobacteria|o__Enterobacterales|f__Enterobacteriaceae|g__Klebsiella|s__Klebsiella_pneumoniae	0.06922	0.10072	0.08673	0.07327	0.04671	0.05847	0.0895	0	0	0	0
d__Bacteria|p__Proteobacteria|c__Gammaproteobacteria|o__Enterobacterales|f__Enterobacteriaceae|g__Klebsiella|s__Klebsiella_unclassified	0	0	0	0	0	0	0	0.03413	0	0	0
d__Bacteria|p__Proteobacteria|c__Gammaproteobacteria|o__Enterobacterales|f__Enterobacteriaceae|g__Klebsiella|s__uncultured_Klebsiella_sp.	0	0	0.01762	0	0.05579	0	0	0	0	0	0
d__Bacteria|p__Proteobacteria|c__Gammaproteobacteria|o__Enterobacterales|f__Morganellaceae	0	0	0.01085	0.01832	0.01556	0	0	0	0	0	0
d__Bacteria|p__Proteobacteria|c__Gammaproteobacteria|o__Enterobacterales|f__Morganellaceae|g__Morganella	0	0	0.00678	0.00564	0.01297	0	0	0	0	0	0
d__Bacteria|p__Proteobacteria|c__Gammaproteobacteria|o__Enterobacterales|f__Morganellaceae|g__Morganella|s__Morganella_morganii	0	0	0.00678	0.00564	0	0	0	0	0	0	0
d__Bacteria|p__Proteobacteria|c__Gammaproteobacteria|o__Enterobacterales|f__Morganellaceae|g__Morganella|s__Morganella_sp._(in:_Bacteria)	0	0	0	0	0.01297	0	0	0	0	0	0
d__Bacteria|p__Proteobacteria|c__Gammaproteobacteria|o__Enterobacterales|f__Morganellaceae|g__Morganella|s__Morganella_sp._PT53	0	0	0	0	0	0	0	0	0	0	0
d__Bacteria|p__Proteobacteria|c__Gammaproteobacteria|o__Enterobacterales|f__Morganellaceae|g__Proteus	0	0	0.00407	0.01268	0.00259	0	0	0	0	0	0
d__Bacteria|p__Proteobacteria|c__Gammaproteobacteria|o__Enterobacterales|f__Morganellaceae|g__Proteus|s__Proteus_mirabilis	0	0	0.00407	0.01268	0.00259	0	0	0	0	0	0
d__Bacteria|p__Proteobacteria|c__Gammaproteobacteria|o__Enterobacterales|f__Morganellaceae|g__Providencia	0	0	0	0	0	0	0	0	0	0	0
d__Bacteria|p__Proteobacteria|c__Gammaproteobacteria|o__Enterobacterales|f__Morganellaceae|g__Providencia|s__Providencia_rettgeri	0	0	0	0	0	0	0	0	0	0	0
d__Bacteria|p__Proteobacteria|c__Gammaproteobacteria|o__Enterobacterales|f__Pasteurellaceae	4.01896	53.5783	27.8484	19.9248	10.6393	27.9978	21.7841	19.4626	21.8099	11.4697	18.0926
d__Bacteria|p__Proteobacteria|c__Gammaproteobacteria|o__Enterobacterales|f__Pasteurellaceae|g__Aggregatibacter	0	0	0	0	0	0	0	0	0	0	0
d__Bacteria|p__Proteobacteria|c__Gammaproteobacteria|o__Enterobacterales|f__Pasteurellaceae|g__Aggregatibacter|s__Aggregatibacter_unclassified	0	0	0	0	0	0	0	0	0	0	0
d__Bacteria|p__Proteobacteria|c__Gammaproteobacteria|o__Enterobacterales|f__Pasteurellaceae|g__Haemophilus	0	0	0	0	0	0	0	0	0	0	0
d__Bacteria|p__Proteobacteria|c__Gammaproteobacteria|o__Enterobacterales|f__Pasteurellaceae|g__Haemophilus|s__Haemophilus_unclassified	0	0	0	0	0	0	0	0	0	0	0
d__Bacteria|p__Proteobacteria|c__Gammaproteobacteria|o__Enterobacterales|f__Pasteurellaceae|g__Rodentibacter	4.01896	53.5783	27.8484	19.9248	10.6393	27.9978	21.7841	19.4626	21.8099	11.4697	18.0926
d__Bacteria|p__Proteobacteria|c__Gammaproteobacteria|o__Enterobacterales|f__Pasteurellaceae|g__Rodentibacter|s__Rodentibacter_unclassified	4.01896	53.5783	27.8484	19.9248	10.6393	27.9978	21.7841	19.4626	21.8099	11.4697	18.0926
d__Bacteria|p__Proteobacteria|c__Gammaproteobacteria|o__Enterobacterales|f__Pseudoalteromonadaceae	0	0	0.00407	0.00282	0	0	0	0	0	0	0
d__Bacteria|p__Proteobacteria|c__Gammaproteobacteria|o__Enterobacterales|f__Pseudoalteromonadaceae|g__Pseudoalteromonas	0	0	0.00407	0.00282	0	0	0	0	0	0	0
d__Bacteria|p__Proteobacteria|c__Gammaproteobacteria|o__Enterobacterales|f__Pseudoalteromonadaceae|g__Pseudoalteromonas|s__Pseudoalteromonas_unclassified	0	0	0.00407	0.00282	0	0	0	0	0	0	0
d__Bacteria|p__Proteobacteria|c__Gammaproteobacteria|o__Enterobacterales|f__Yersiniaceae	0	0	0.00271	0	0	0.00664	0	0	0	0	0
d__Bacteria|p__Proteobacteria|c__Gammaproteobacteria|o__Enterobacterales|f__Yersiniaceae|g__Serratia	0	0	0.00271	0	0	0.00664	0	0	0	0	0
d__Bacteria|p__Proteobacteria|c__Gammaproteobacteria|o__Enterobacterales|f__Yersiniaceae|g__Serratia|s__Serratia_marcescens	0	0	0.00271	0	0	0	0	0	0	0	0
d__Bacteria|p__Proteobacteria|c__Gammaproteobacteria|o__Enterobacterales|f__Yersiniaceae|g__Serratia|s__Serratia_sp.	0	0	0	0	0	0.00664	0	0	0	0	0
d__Bacteria|p__Proteobacteria|c__Gammaproteobacteria|o__Enterobacterales|f__Yersiniaceae|g__Serratia|s__uncultured_Serratia_sp.	0	0	0	0	0	0	0	0	0	0	0
d__Bacteria|p__Proteobacteria|c__Gammaproteobacteria|o__Pasteurellales	59.7825	5.06533	25.7995	40.7597	47.4797	47.2574	27.0959	14.6436	38.1	37.9675	62.3478
d__Bacteria|p__Proteobacteria|c__Gammaproteobacteria|o__Pasteurellales|f__Pasteurellaceae	59.7825	5.06533	25.7995	40.7597	47.4797	47.2574	27.0959	14.6436	38.1	37.9675	62.3478
d__Bacteria|p__Proteobacteria|c__Gammaproteobacteria|o__Pasteurellales|f__Pasteurellaceae|g__Avibacterium	0	0	0.06775	0.05495	0.04282	0.05581	0	0	0	0	0.48022
d__Bacteria|p__Proteobacteria|c__Gammaproteobacteria|o__Pasteurellales|f__Pasteurellaceae|g__Avibacterium|s__Avibacterium_gallinarum	0	0	0.06775	0.05495	0.04282	0.05581	0	0	0	0	0.48022
d__Bacteria|p__Proteobacteria|c__Gammaproteobacteria|o__Pasteurellales|f__Pasteurellaceae|g__Haemophilus	0	0	0	0	0	0	0	0	0	0	0
d__Bacteria|p__Proteobacteria|c__Gammaproteobacteria|o__Pasteurellales|f__Pasteurellaceae|g__Haemophilus|s__uncultured_Haemophilus_sp.	0	0	0	0	0	0	0	0	0	0	0
d__Bacteria|p__Proteobacteria|c__Gammaproteobacteria|o__Pasteurellales|f__Pasteurellaceae|g__Mannheimia	0.00399	0	0	0	0	0	0	0	0	0	0
d__Bacteria|p__Proteobacteria|c__Gammaproteobacteria|o__Pasteurellales|f__Pasteurellaceae|g__Mannheimia|s__Mannheimia_sp._10-12559-1	0.00399	0	0	0	0	0	0	0	0	0	0
d__Bacteria|p__Proteobacteria|c__Gammaproteobacteria|o__Pasteurellales|f__Pasteurellaceae|g__Muribacter	59.5801	4.57432	24.5352	39.9369	46.6181	46.2129	27.0745	14.4084	38.0242	37.6398	59.489
d__Bacteria|p__Proteobacteria|c__Gammaproteobacteria|o__Pasteurellales|f__Pasteurellaceae|g__Muribacter|s__Muribacter_muris	59.5801	4.57432	24.5352	39.9369	46.6181	46.2129	27.0745	14.4084	38.0242	37.6398	59.489
d__Bacteria|p__Proteobacteria|c__Gammaproteobacteria|o__Pasteurellales|f__Pasteurellaceae|g__Pasteurella	0	0	0	0	0.04801	0.04784	0	0	0	0	0.12568
d__Bacteria|p__Proteobacteria|c__Gammaproteobacteria|o__Pasteurellales|f__Pasteurellaceae|g__Pasteurellaceae_unclassified	0.19835	0.49101	1.19654	0.76791	0.7707	0.94079	0.02143	0.23529	0.07583	0.3277	2.2529
d__Bacteria|p__Proteobacteria|c__Gammaproteobacteria|o__Pasteurellales|f__Pasteurellaceae|g__Pasteurellaceae_unclassified|s__Pasteurellaceae_unclassified	0.19835	0.49101	1.19654	0.76791	0.7707	0.94079	0.02143	0.23529	0.07583	0.3277	2.2529
d__Bacteria|p__Proteobacteria|c__Gammaproteobacteria|o__Pasteurellales|f__Pasteurellaceae|g__Pasteurella|s__Pasteurella_sp._V6	0	0	0	0	0.04801	0.04784	0	0	0	0	0.12568
d__Bacteria|p__Proteobacteria|c__Gammaproteobacteria|o__Pseudomonadales	0.02529	0.03357	0.03117	0.02959	0.01816	0.86904	1.57185	1.01839	0.00619	0.56481	0
d__Bacteria|p__Proteobacteria|c__Gammaproteobacteria|o__Pseudomonadales|f__Cellvibrionaceae	0	0	0	0	0	0	0	0	0	0	0
d__Bacteria|p__Proteobacteria|c__Gammaproteobacteria|o__Pseudomonadales|f__Cellvibrionaceae|g__Cellvibrio	0	0	0	0	0	0	0	0	0	0	0
d__Bacteria|p__Proteobacteria|c__Gammaproteobacteria|o__Pseudomonadales|f__Cellvibrionaceae|g__Cellvibrio|s__Cellvibrio_unclassified	0	0	0	0	0	0	0	0	0	0	0
d__Bacteria|p__Proteobacteria|c__Gammaproteobacteria|o__Pseudomonadales|f__Moraxellaceae	0.01597	0.02238	0.03117	0.01268	0.01816	0.35745	1.11555	0.69329	0.00619	0.56481	0
d__Bacteria|p__Proteobacteria|c__Gammaproteobacteria|o__Pseudomonadales|f__Moraxellaceae|g__Acinetobacter	0.01597	0.01958	0.03117	0.01268	0.01816	0.35745	1.11555	0.55499	0.00619	0.08289	0
d__Bacteria|p__Proteobacteria|c__Gammaproteobacteria|o__Pseudomonadales|f__Moraxellaceae|g__Acinetobacter|s__Acinetobacter_bouvetii	0	0	0	0	0	0	0	0	0	0	0
d__Bacteria|p__Proteobacteria|c__Gammaproteobacteria|o__Pseudomonadales|f__Moraxellaceae|g__Acinetobacter|s__Acinetobacter_calcoaceticus	0	0	0	0	0	0.03455	0	0.21912	0.00619	0	0
d__Bacteria|p__Proteobacteria|c__Gammaproteobacteria|o__Pseudomonadales|f__Moraxellaceae|g__Acinetobacter|s__Acinetobacter_lwoffii	0	0	0	0	0	0	0	0	0	0	0
d__Bacteria|p__Proteobacteria|c__Gammaproteobacteria|o__Pseudomonadales|f__Moraxellaceae|g__Acinetobacter|s__Acinetobacter_sp.	0.01597	0.01958	0.02168	0.00845	0.01816	0.05714	0.62773	0	0	0	0
d__Bacteria|p__Proteobacteria|c__Gammaproteobacteria|o__Pseudomonadales|f__Moraxellaceae|g__Acinetobacter|s__Acinetobacter_sp._DSP11	0	0	0	0	0	0.07973	0	0	0	0	0
d__Bacteria|p__Proteobacteria|c__Gammaproteobacteria|o__Pseudomonadales|f__Moraxellaceae|g__Acinetobacter|s__Acinetobacter_sp._H10	0	0	0	0	0	0	0	0	0	0	0
d__Bacteria|p__Proteobacteria|c__Gammaproteobacteria|o__Pseudomonadales|f__Moraxellaceae|g__Acinetobacter|s__Acinetobacter_sp._MG-2011-22-CW	0	0	0	0	0	0	0	0	0	0.08289	0
d__Bacteria|p__Proteobacteria|c__Gammaproteobacteria|o__Pseudomonadales|f__Moraxellaceae|g__Acinetobacter|s__Acinetobacter_sp._NF270	0	0	0	0	0	0	0	0	0	0	0
d__Bacteria|p__Proteobacteria|c__Gammaproteobacteria|o__Pseudomonadales|f__Moraxellaceae|g__Acinetobacter|s__Acinetobacter_sp._SG-3	0	0	0	0	0	0.01993	0.12605	0	0	0	0
d__Bacteria|p__Proteobacteria|c__Gammaproteobacteria|o__Pseudomonadales|f__Moraxellaceae|g__Acinetobacter|s__Acinetobacter_sp._VZ4C	0	0	0	0	0	0	0	0	0	0	0
d__Bacteria|p__Proteobacteria|c__Gammaproteobacteria|o__Pseudomonadales|f__Moraxellaceae|g__Acinetobacter|s__Acinetobacter_sp._u21	0	0	0	0	0	0	0.03908	0	0	0	0
d__Bacteria|p__Proteobacteria|c__Gammaproteobacteria|o__Pseudomonadales|f__Moraxellaceae|g__Acinetobacter|s__Acinetobacter_variabilis	0	0	0	0.00423	0	0.03455	0.17773	0	0	0	0
d__Bacteria|p__Proteobacteria|c__Gammaproteobacteria|o__Pseudomonadales|f__Moraxellaceae|g__Acinetobacter|s__uncultured_Acinetobacter_sp.	0	0	0.00949	0	0	0.13155	0.14496	0.33587	0	0	0
d__Bacteria|p__Proteobacteria|c__Gammaproteobacteria|o__Pseudomonadales|f__Moraxellaceae|g__Enhydrobacter	0	0	0	0	0	0	0	0	0	0.48192	0
d__Bacteria|p__Proteobacteria|c__Gammaproteobacteria|o__Pseudomonadales|f__Moraxellaceae|g__Enhydrobacter|s__Enhydrobacter_unclassified	0	0	0	0	0	0	0	0	0	0.48192	0
d__Bacteria|p__Proteobacteria|c__Gammaproteobacteria|o__Pseudomonadales|f__Moraxellaceae|g__Moraxella	0	0	0	0	0	0	0	0	0	0	0
d__Bacteria|p__Proteobacteria|c__Gammaproteobacteria|o__Pseudomonadales|f__Moraxellaceae|g__Moraxella|s__Moraxella_sp._SN10-2M	0	0	0	0	0	0	0	0	0	0	0
d__Bacteria|p__Proteobacteria|c__Gammaproteobacteria|o__Pseudomonadales|f__Moraxellaceae|g__Psychrobacter	0	0.0028	0	0	0	0	0	0.1383	0	0	0
d__Bacteria|p__Proteobacteria|c__Gammaproteobacteria|o__Pseudomonadales|f__Moraxellaceae|g__Psychrobacter|s__Psychrobacter_faecalis	0	0.0028	0	0	0	0	0	0	0	0	0
d__Bacteria|p__Proteobacteria|c__Gammaproteobacteria|o__Pseudomonadales|f__Moraxellaceae|g__Psychrobacter|s__Psychrobacter_phenylpyruvicus	0	0	0	0	0	0	0	0.1383	0	0	0
d__Bacteria|p__Proteobacteria|c__Gammaproteobacteria|o__Pseudomonadales|f__Pseudomonadaceae	0.00932	0.01119	0	0.01691	0	0.51159	0.4563	0.3251	0	0	0
d__Bacteria|p__Proteobacteria|c__Gammaproteobacteria|o__Pseudomonadales|f__Pseudomonadaceae|g__Pseudomonas	0.00932	0.01119	0	0.01691	0	0.51159	0.4563	0.3251	0	0	0
d__Bacteria|p__Proteobacteria|c__Gammaproteobacteria|o__Pseudomonadales|f__Pseudomonadaceae|g__Pseudomonas|s__Pseudomonas_monteilii	0	0	0	0	0	0	0	0.26762	0	0	0
d__Bacteria|p__Proteobacteria|c__Gammaproteobacteria|o__Pseudomonadales|f__Pseudomonadaceae|g__Pseudomonas|s__Pseudomonas_putida	0	0.01119	0	0	0	0	0	0	0	0	0
d__Bacteria|p__Proteobacteria|c__Gammaproteobacteria|o__Pseudomonadales|f__Pseudomonadaceae|g__Pseudomonas|s__Pseudomonas_sp._RR2-6-20	0.00932	0	0	0.01691	0	0	0	0	0	0	0
d__Bacteria|p__Proteobacteria|c__Gammaproteobacteria|o__Pseudomonadales|f__Pseudomonadaceae|g__Pseudomonas|s__Pseudomonas_stutzeri	0	0	0	0	0	0.51159	0.4563	0	0	0	0
d__Bacteria|p__Proteobacteria|c__Gammaproteobacteria|o__Pseudomonadales|f__Pseudomonadaceae|g__Pseudomonas|s__uncultured_Pseudomonas_sp.	0	0	0	0	0	0	0	0.05748	0	0	0
d__Bacteria|p__Proteobacteria|c__Gammaproteobacteria|o__Salinisphaerales	0.00666	0	0	0.00423	0	0	0	0	1.16833	0	0
d__Bacteria|p__Proteobacteria|c__Gammaproteobacteria|o__Salinisphaerales|f__Solimonadaceae	0.00666	0	0	0.00423	0	0	0	0	1.16833	0	0
d__Bacteria|p__Proteobacteria|c__Gammaproteobacteria|o__Salinisphaerales|f__Solimonadaceae|g__Nevskia	0.00666	0	0	0.00423	0	0	0	0	1.16833	0	0
d__Bacteria|p__Proteobacteria|c__Gammaproteobacteria|o__Salinisphaerales|f__Solimonadaceae|g__Nevskia|s__Nevskia_unclassified	0.00666	0	0	0.00423	0	0	0	0	1.16833	0	0
d__Bacteria|p__Proteobacteria|c__Gammaproteobacteria|o__Xanthomonadales	0.00266	0	0	0.00705	0.00389	0.66839	0.72353	0.1401	0	0	0.00375
d__Bacteria|p__Proteobacteria|c__Gammaproteobacteria|o__Xanthomonadales|f__Rhodanobacteraceae	0	0	0	0	0	0	0	0	0	0	0
d__Bacteria|p__Proteobacteria|c__Gammaproteobacteria|o__Xanthomonadales|f__Rhodanobacteraceae|g__Dyella	0	0	0	0	0	0	0	0	0	0	0
d__Bacteria|p__Proteobacteria|c__Gammaproteobacteria|o__Xanthomonadales|f__Rhodanobacteraceae|g__Dyella|s__Dyella_sp.	0	0	0	0	0	0	0	0	0	0	0
d__Bacteria|p__Proteobacteria|c__Gammaproteobacteria|o__Xanthomonadales|f__Xanthomonadaceae	0.00266	0	0	0.00705	0.00389	0.66839	0.72353	0.1401	0	0	0.00375
d__Bacteria|p__Proteobacteria|c__Gammaproteobacteria|o__Xanthomonadales|f__Xanthomonadaceae|g__Luteimonas	0	0	0	0.00282	0	0	0	0	0	0	0
d__Bacteria|p__Proteobacteria|c__Gammaproteobacteria|o__Xanthomonadales|f__Xanthomonadaceae|g__Luteimonas|s__Luteimonas_aestuarii	0	0	0	0.00282	0	0	0	0	0	0	0
d__Bacteria|p__Proteobacteria|c__Gammaproteobacteria|o__Xanthomonadales|f__Xanthomonadaceae|g__Stenotrophomonas	0	0	0	0.00423	0.00389	0.66839	0.72353	0.1401	0	0	0.00375
d__Bacteria|p__Proteobacteria|c__Gammaproteobacteria|o__Xanthomonadales|f__Xanthomonadaceae|g__Stenotrophomonas|s__Stenotrophomonas_maltophilia	0	0	0	0.00423	0.00389	0.66839	0.72353	0.1401	0	0	0.00375
d__Bacteria|p__Proteobacteria|c__Gammaproteobacteria|o__Xanthomonadales|f__Xanthomonadaceae|g__Stenotrophomonas|s__Stenotrophomonas_sp.	0	0	0	0	0	0	0	0	0	0	0
d__Bacteria|p__Proteobacteria|c__Gammaproteobacteria|o__Xanthomonadales|f__Xanthomonadaceae|g__Stenotrophomonas|s__Stenotrophomonas_sp._ITCr01	0	0	0	0	0	0	0	0	0	0	0
d__Bacteria|p__Proteobacteria|c__Gammaproteobacteria|o__Xanthomonadales|f__Xanthomonadaceae|g__Thermomonas	0.00266	0	0	0	0	0	0	0	0	0	0
d__Bacteria|p__Proteobacteria|c__Gammaproteobacteria|o__Xanthomonadales|f__Xanthomonadaceae|g__Thermomonas|s__Thermomonas_sp._WTPout_85	0.00266	0	0	0	0	0	0	0	0	0	0
d__Bacteria|p__Synergistota	0	0	0.00271	0	0	0	0	0	0	0	0
d__Bacteria|p__Synergistota|c__Synergistia	0	0	0.00271	0	0	0	0	0	0	0	0
d__Bacteria|p__Synergistota|c__Synergistia|o__Synergistales	0	0	0.00271	0	0	0	0	0	0	0	0
d__Bacteria|p__Synergistota|c__Synergistia|o__Synergistales|f__Synergistaceae	0	0	0.00271	0	0	0	0	0	0	0	0
d__Bacteria|p__Synergistota|c__Synergistia|o__Synergistales|f__Synergistaceae|g__Pyramidobacter	0	0	0.00271	0	0	0	0	0	0	0	0
d__Bacteria|p__Synergistota|c__Synergistia|o__Synergistales|f__Synergistaceae|g__Pyramidobacter|s__uncultured_Pyramidobacter_sp.	0	0	0.00271	0	0	0	0	0	0	0	0
d__Bacteria|p__Thermotogota	0	0	0	0	0	0	0	0	0	0	0.00375
d__Bacteria|p__Thermotogota|c__Thermotogae	0	0	0	0	0	0	0	0	0	0	0.00375
d__Bacteria|p__Thermotogota|c__Thermotogae|o__Petrotogales	0	0	0	0	0	0	0	0	0	0	0.00375
d__Bacteria|p__Thermotogota|c__Thermotogae|o__Petrotogales|f__Petrotogaceae	0	0	0	0	0	0	0	0	0	0	0.00375
d__Bacteria|p__Thermotogota|c__Thermotogae|o__Petrotogales|f__Petrotogaceae|g__Defluviitoga	0	0	0	0	0	0	0	0	0	0	0.00375
d__Bacteria|p__Thermotogota|c__Thermotogae|o__Petrotogales|f__Petrotogaceae|g__Defluviitoga|s__Defluviitoga_unclassified	0	0	0	0	0	0	0	0	0	0	0.00375
d__Bacteria|p__Verrucomicrobiota	0	0	0	0	0	0	0	0	0.00774	0	0
d__Bacteria|p__Verrucomicrobiota|c__Verrucomicrobiae	0	0	0	0	0	0	0	0	0.00774	0	0
d__Bacteria|p__Verrucomicrobiota|c__Verrucomicrobiae|o__Verrucomicrobiales	0	0	0	0	0	0	0	0	0.00774	0	0
d__Bacteria|p__Verrucomicrobiota|c__Verrucomicrobiae|o__Verrucomicrobiales|f__Akkermansiaceae	0	0	0	0	0	0	0	0	0.00774	0	0
d__Bacteria|p__Verrucomicrobiota|c__Verrucomicrobiae|o__Verrucomicrobiales|f__Akkermansiaceae|g__Akkermansia	0	0	0	0	0	0	0	0	0.00774	0	0
d__Bacteria|p__Verrucomicrobiota|c__Verrucomicrobiae|o__Verrucomicrobiales|f__Akkermansiaceae|g__Akkermansia|s__Akkermansia_unclassified	0	0	0	0	0	0	0	0	0.00774	0	0
d__Bacteria|p__Verrucomicrobiota|c__Verrucomicrobiota_unclassified	0	0	0	0	0	0	0	0	0	0	0
d__Bacteria|p__Verrucomicrobiota|c__Verrucomicrobiota_unclassified|o__Verrucomicrobiota_unclassified	0	0	0	0	0	0	0	0	0	0	0
d__Bacteria|p__Verrucomicrobiota|c__Verrucomicrobiota_unclassified|o__Verrucomicrobiota_unclassified|f__Verrucomicrobiota_unclassified	0	0	0	0	0	0	0	0	0	0	0
d__Bacteria|p__Verrucomicrobiota|c__Verrucomicrobiota_unclassified|o__Verrucomicrobiota_unclassified|f__Verrucomicrobiota_unclassified|g__Verrucomicrobiota_unclassified	0	0	0	0	0	0	0	0	0	0	0
d__Bacteria|p__Verrucomicrobiota|c__Verrucomicrobiota_unclassified|o__Verrucomicrobiota_unclassified|f__Verrucomicrobiota_unclassified|g__Verrucomicrobiota_unclassified|s__Verrucomicrobiota_unclassified	0	0	0	0	0	0	0	0	0	0	0
d__unclassified	0.00932	0.01819	0.02304	0	0	0	0	0	0	0	0.00375
d__unclassified|p__unclassified	0.00932	0.01819	0.02304	0	0	0	0	0	0	0	0.00375
d__unclassified|p__unclassified|c__unclassified	0.00932	0.01819	0.02304	0	0	0	0	0	0	0	0.00375
d__unclassified|p__unclassified|c__unclassified|o__unclassified	0.00932	0.01819	0.02304	0	0	0	0	0	0	0	0.00375
d__unclassified|p__unclassified|c__unclassified|o__unclassified|f__unclassified	0.00932	0.01819	0.02304	0	0	0	0	0	0	0	0.00375
d__unclassified|p__unclassified|c__unclassified|o__unclassified|f__unclassified|g__unclassified	0.00932	0.01819	0.02304	0	0	0	0	0	0	0	0.00375
d__unclassified|p__unclassified|c__unclassified|o__unclassified|f__unclassified|g__unclassified|s__unclassified	0.00932	0.01819	0.02304	0	0	0	0	0	0	0	0.00375
