# Supplementary material for: A self-stabilized and water-responsive deliverable coenzyme-based polymer binary elastomer adhesive patch for treating oral ulcer
Source: Nat Commun. 2023 Nov 24;14:7707. doi: 10.1038/s41467-023-43571-x (PMC10673908; doi:10.1038/s41467-023-43571-x)
Supplement: Supplementary file 6 — Source Data [file 41467_2023_43571_MOESM6_ESM.zip › Source Data(2)/Source Data/data/Oral flora data/NMDS analyses of the oral microbiota.xlsx]

## Sheet: Sheet1
	Chitosan_1	Chitosan_2	Chitosan_3	Chitosan_4	Chitosan_5	Control_1	Control_2	Control_3	Control_4	Control_5	Control_6	Normal_1	Normal_2	Normal_3	Normal_4	Normal_5	Normal_6	PolyTA_2_1	PolyTA_2_2	PolyTA_2_3	PolyTA_2_4	PolyTA_2_5
Chitosan_1	0	0.410899	0.462377	0.282561	0.311891	0.206953	0.225355	0.132972	0.262785	0.188762	0.253325	0.32025	0.180874	0.280765	0.202581	0.142212	0.263038	0.23806	0.201344	0.21866	0.241672	0.20606
Chitosan_2	0.410899	0	0.0831118	0.403301	0.149442	0.397841	0.47852	0.380883	0.420706	0.401522	0.360991	0.538352	0.324256	0.487616	0.421969	0.439841	0.520685	0.347305	0.395853	0.272596	0.345231	0.435885
Chitosan_3	0.462377	0.0831118	0	0.460246	0.20284	0.453239	0.533673	0.451929	0.472639	0.462021	0.385912	0.592286	0.369579	0.546716	0.481253	0.499743	0.578566	0.407798	0.462489	0.330201	0.408328	0.488954
Chitosan_4	0.282561	0.403301	0.460246	0	0.370163	0.0939324	0.141472	0.24207	0.0570975	0.12232	0.0912354	0.170437	0.171749	0.16256	0.343434	0.269279	0.159999	0.138029	0.181304	0.163441	0.124975	0.147253
Chitosan_5	0.311891	0.149442	0.20284	0.370163	0	0.336797	0.400862	0.325734	0.360296	0.326201	0.335023	0.452436	0.311616	0.404749	0.355148	0.355883	0.441263	0.301204	0.315745	0.233048	0.30023	0.352261
Control_1	0.206953	0.397841	0.453239	0.0939324	0.336797	0	0.102218	0.169301	0.100489	0.0551808	0.116452	0.165577	0.155592	0.137724	0.287181	0.209305	0.141871	0.151764	0.126539	0.16962	0.13795	0.0918168
Control_2	0.225355	0.47852	0.533673	0.141472	0.400862	0.102218	0	0.22084	0.0996537	0.130833	0.184753	0.108876	0.218118	0.144459	0.286058	0.217719	0.0712988	0.218079	0.166489	0.247816	0.224934	0.112196
Control_3	0.132972	0.380883	0.451929	0.24207	0.325734	0.169301	0.22084	0	0.260493	0.151255	0.222456	0.309607	0.174406	0.269996	0.219714	0.157884	0.243507	0.181519	0.13049	0.1807	0.153275	0.206125
Control_4	0.262785	0.420706	0.472639	0.0570975	0.360296	0.100489	0.0996537	0.260493	0	0.124246	0.103327	0.132165	0.172265	0.147274	0.339693	0.262602	0.132017	0.134063	0.171595	0.176755	0.156675	0.118415
Control_5	0.188762	0.401522	0.462021	0.12232	0.326201	0.0551808	0.130833	0.151255	0.124246	0	0.114388	0.191114	0.156653	0.152846	0.256947	0.180021	0.146407	0.147937	0.106559	0.161694	0.136769	0.0772434
Control_6	0.253325	0.360991	0.385912	0.0912354	0.335023	0.116452	0.184753	0.222456	0.103327	0.114388	0	0.221652	0.11519	0.182803	0.331732	0.252297	0.209316	0.100782	0.141073	0.12256	0.11404	0.155144
Normal_1	0.32025	0.538352	0.592286	0.170437	0.452436	0.165577	0.108876	0.309607	0.132165	0.191114	0.221652	0	0.268969	0.115846	0.375948	0.30307	0.0967542	0.244471	0.231056	0.294016	0.265145	0.156092
Normal_2	0.180874	0.324256	0.369579	0.171749	0.311616	0.155592	0.218118	0.174406	0.172265	0.156653	0.11519	0.268969	0	0.215525	0.271677	0.197795	0.242273	0.123903	0.179807	0.121894	0.141336	0.177114
Normal_3	0.280765	0.487616	0.546716	0.16256	0.404749	0.137724	0.144459	0.269996	0.147274	0.152846	0.182803	0.115846	0.215525	0	0.327682	0.261681	0.127541	0.20949	0.205701	0.244659	0.217874	0.149113
Normal_4	0.202581	0.421969	0.481253	0.343434	0.355148	0.287181	0.286058	0.219714	0.339693	0.256947	0.331732	0.375948	0.271677	0.327682	0	0.12099	0.292741	0.33713	0.290732	0.322625	0.327771	0.27669
Normal_5	0.142212	0.439841	0.499743	0.269279	0.355883	0.209305	0.217719	0.157884	0.262602	0.180021	0.252297	0.30307	0.197795	0.261681	0.12099	0	0.220278	0.254561	0.214484	0.23777	0.248125	0.209965
Normal_6	0.263038	0.520685	0.578566	0.159999	0.441263	0.141871	0.0712988	0.243507	0.132017	0.146407	0.209316	0.0967542	0.242273	0.127541	0.292741	0.220278	0	0.245891	0.184008	0.273213	0.253487	0.123428
PolyTA_2_1	0.23806	0.347305	0.407798	0.138029	0.301204	0.151764	0.218079	0.181519	0.134063	0.147937	0.100782	0.244471	0.123903	0.20949	0.33713	0.254561	0.245891	0	0.0902383	0.100193	0.0604373	0.180841
PolyTA_2_2	0.201344	0.395853	0.462489	0.181304	0.315745	0.126539	0.166489	0.13049	0.171595	0.106559	0.141073	0.231056	0.179807	0.205701	0.290732	0.214484	0.184008	0.0902383	0	0.150906	0.0967716	0.133741
PolyTA_2_3	0.21866	0.272596	0.330201	0.163441	0.233048	0.16962	0.247816	0.1807	0.176755	0.161694	0.12256	0.294016	0.121894	0.244659	0.322625	0.23777	0.273213	0.100193	0.150906	0	0.100324	0.197558
PolyTA_2_4	0.241672	0.345231	0.408328	0.124975	0.30023	0.13795	0.224934	0.153275	0.156675	0.136769	0.11404	0.265145	0.141336	0.217874	0.327771	0.248125	0.253487	0.0604373	0.0967716	0.100324	0	0.191087
PolyTA_2_5	0.20606	0.435885	0.488954	0.147253	0.352261	0.0918168	0.112196	0.206125	0.118415	0.0772434	0.155144	0.156092	0.177114	0.149113	0.27669	0.209965	0.123428	0.180841	0.133741	0.197558	0.191087	0
