# Supplementary material for: A self-stabilized and water-responsive deliverable coenzyme-based polymer binary elastomer adhesive patch for treating oral ulcer
Source: Nat Commun. 2023 Nov 24;14:7707. doi: 10.1038/s41467-023-43571-x (PMC10673908; doi:10.1038/s41467-023-43571-x)
Supplement: Supplementary file 6 — Source Data [file 41467_2023_43571_MOESM6_ESM.zip › Source Data(2)/Source Data/data/Oral flora data/Order_abund_all.xlsx]

## Sheet: Sheet1
Order	PolyTA_2_5	PolyTA_2_4	PolyTA_2_3	PolyTA_2_2	PolyTA_2_1	Chitosan_5	Chitosan_4	Chitosan_3	Chitosan_2	Chitosan_1	Control_6	Control_5	Control_4	Control_3	Control_2	Control_1	Normal_6	Normal_5	Normal_4	Normal_3	Normal_2	Normal_1
o__Pasteurellales	59.7825	5.06533	25.7995	40.7597	47.4797	25.0125	8.37605	10.137	6.37338	38.0031	32.1003	27.2785	60.725	11.3598	59.6939	31.2159	47.2574	27.0959	14.6437	38.1	37.9675	62.3478
o__Enterobacterales	4.34111	54.1239	28.0855	20.3672	10.9429	10.4548	63.2062	8.31297	16.7233	9.77777	30.9023	36.9359	12.433	38.8907	16.7173	35.6232	28.0855	22.0249	21.5587	21.8888	11.6258	18.1076
o__Bacteroidales	4.19734	12.0387	14.765	1.92329	14.036	7.85292	14.1257	22.124	16.0954	1.72942	20.4234	5.02132	11.8273	1.47316	0.474024	6.0693	0.28702	0.390758	0.454415	7.07808	16.5896	3.53786
o__Lactobacillales	7.81427	6.58591	4.74145	7.07039	2.7727	6.37889	4.63721	10.137	10.2894	12.5106	4.2824	8.28784	2.55644	16.4672	10.2267	10.99	6.06198	16.8833	11.822	2.9278	10.6735	3.60727
o__Veillonellales-Selenomonadales	3.71943	17.9728	12.5752	21.183	21.3265	12.4211	6.36791	8.80706	10.5415	4.41683	8.17646	8.04208	6.03335	15.2445	3.56221	7.17688	0.584671	0.415968	0.822617	0.659218	5.78109	0.752218
o__Fusobacteriales	1.92095	0.009792	7.98417	0.04227	0.019462	28.5083	0	36.4387	32.4602	0.017647	0.011848	0.031881	0.017193	0	0	0.010244	0.013288	0	0	0	0	0
o__Micrococcales	0.483233	0.226618	0.199198	0.918672	0.09212	0.055445	0.211383	0.028822	0.207666	3.22186	0.019747	0.758512	0.320051	1.08747	2.16952	0.779789	6.70113	21.8887	26.6255	2.32274	4.39124	0.294509
o__Burkholderiales	5.07861	0.040567	0.422787	0.698867	1.09377	0.608544	0.996142	0.149598	1.64279	2.86514	0.451542	2.68866	0.972055	3.25646	2.81731	3.54298	4.22956	1.08026	2.23256	16.8936	4.73437	9.42242
o__Corynebacteriales	4.32381	0.072742	0.886227	0.522741	0.037627	0.680217	0	0.883863	1.11991	11.0925	0.286986	4.78221	0.443046	9.53479	0.539187	1.64025	0.366748	3.5496	9.74747	0.605057	0.208189	0.037517
o__Staphylococcales	0.866625	2.57393	1.57055	1.18356	0.3594	0.901997	0.620937	1.34775	2.06925	1.27942	0.727996	0.964412	0.690357	0.300199	0.296425	1.05252	0.120921	0.076891	0.977082	0.273901	3.03801	0.322647
o__Flavobacteriales	1.23271	0.9946	1.73858	1.28924	0.747343	0.496301	0.356709	0.868766	0.645249	1.23908	0.455491	0.981681	1.03554	0.489066	1.5639	0.795155	1.28362	0.405884	0.326891	0.557086	1.63467	1.32435
o__Chloroplast	0.355436	0.051758	0.066399	0.181762	0.111583	4.30849	0	0.021959	0.102597	7.80255	0.111898	0.373278	0.846415	0.089463	1.30964	0.099875	0.160785	2.22858	1.20519	0	0	0
o__Campylobacterales	3.8885	0.033573	0.036587	2.99837	0.420381	0.051388	0	0.016469	0.025958	0.826894	0.015797	1.7216	0.043643	1.34592	0.022998	0.002561	3.17184	0.966811	2.24513	0	0.402884	0.178206
o__Erysipelotrichales	0.324818	0.043365	0.768334	0.264893	0.374969	0.24477	1.10183	0.48036	1.05935	0.81555	1.67189	0.858141	1.76557	0.176938	0.126492	0.505775	0	0.09832	0	0	0	0.003752
o__Rhizobiales	0.006656	0	0.010841	0	0	0	0	0	0.003708	0.894962	0.007899	0	0	0	0	0.008963	0.007973	0.084454	0.422085	4.19981	0.111805	0
o__Bacillales	0.102504	0	0.004065	0.002818	0	0.081139	0	0.013725	0.018542	1.09664	0.002633	0.00797	0	0.007952	0.002555	0	0.007973	0.010084	0.880092	2.65389	0.19855	0
o__Pseudomonadales	0.025293	0.033573	0.031167	0.029589	0.018165	0.028399	0	0.00549	0	0.307564	0.010532	0.288261	0	0	0.029387	0.020487	0.869034	1.57186	1.01839	0.00619	0.564808	0
o__Sphingomonadales	0.022631	0	0.00542	0.004227	0	0.004057	0	0.006862	0.008653	0.075631	0	0.005314	0	0.007952	0	0.003841	0.005315	0.002521	1.38839	0	0.181201	0
o__Xanthomonadales	0.002662	0	0	0.007045	0.003892	0	0	0.006862	0	0	0	0.002657	0	0.00994	0.113715	0.003841	0.668385	0.723532	0.140096	0	0	0.003752
o__Clostridiales	0.320824	0.002798	0.047428	0.102857	0.023354	0.097367	0	0.002745	0.085292	0	0.07767	0.146123	0.011903	0.063618	0.01661	0.037133	0.002658	0.153782	0	0	0.387462	0
o__Peptostreptococcales-Tissierellales	0.085198	0.005596	0.025747	0.087358	0	0.269112	0	0.002745	0.012361	0.39706	0.032911	0.078375	0.025128	0.059642	0.048552	0.014085	0.011959	0.006303	0.321503	0.01238	0	0.020634
o__Caulobacterales	0.007987	0	0	0	0	0	0	0	0	0.002521	0	0	0	0.007952	0	0	0.002658	0.012605	1.23931	0.003095	0.163852	0
o__Mycoplasmatales	0.031949	0.040567	0.032522	0.023953	0.029842	0.557156	0	0.134501	0.006181	0	0.009215	0.227155	0.034386	0	0.010222	0.254808	0.005315	0.013866	0	0	0	0
o__Paenibacillales	0.005325	0	0	0	0	0.004057	0	0	0.019778	0.61765	0	0	0	0	0.002555	0	0	0	0.623249	0	0.127226	0
o__Rickettsiales	0.055911	0.006994	0.008131	0.038043	0.016867	0.655875	0	0.009607	0.042028	0.007563	0.027645	0.07439	0.129607	0.007952	0.185266	0.020487	0.015946	0.021429	0	0	0	0
o__Thermincolales	0	0	0	0	0	0	0	0	0.012361	0.731096	0.002633	0	0.003968	0	0	0	0	0.161345	0.127524	0.040234	0.119516	0
o__Salinisphaerales	0.006656	0	0	0.004227	0	0	0	0	0	0	0	0	0	0	0	0	0	0	0	1.16833	0	0
o__Rhodobacterales	0	0.004197	0	0	0	0	0	0	0.042028	0.003782	0	0.002657	0	0	0	0	0	0.008824	0	0	0.9195	0
o__Bifidobacteriales	0.435309	0	0.00271	0.078904	0.007785	0.009466	0	0	0	0.259665	0.011848	0.073062	0.00529	0.013917	0.020443	0.006402	0	0	0.008981	0.017022	0	0
o__Clostridia_UCG-014	0.050586	0	0	0.007045	0	0.009466	0	0	0.002472	0	0.009215	0.003985	0	0	0.003833	0	0	0	0.819024	0	0	0
o__Oscillospirales	0.102504	0.002798	0.023036	0.035225	0.007785	0.020285	0	0	0.150805	0	0.010532	0.098301	0.017193	0.029821	0	0.016646	0.003986	0.093278	0	0.009285	0	0.007503
o__Lachnospirales	0.117147	0.01259	0.016261	0.059178	0.00519	0.074378	0	0.002745	0.053153	0	0.038177	0.045165	0.011903	0.007952	0.015332	0.044815	0	0	0.007184	0.010832	0	0.016883
o__Actinomycetales	0.078542	0	0.044718	0	0.041519	0.135232	0	0.017842	0	0	0.042126	0.021254	0	0.031809	0.015332	0.02817	0	0	0	0.010832	0.040481	0.007503
o__Firmicutes_unclassified	0.031949	0	0.028457	0.021135	0.007785	0.009466	0	0	0.006181	0	0.009215	0.055792	0.002645	0	0	0.003841	0.018603	0	0.210144	0	0	0
o__Brevibacillales	0	0	0	0	0	0	0	0	0.008653	0	0	0	0	0	0	0	0.002658	0	0	0.295565	0	0
o__Christensenellales	0.039937	0.01259	0.008131	0.032407	0	0.010819	0	0	0.087764	0	0.006582	0.010627	0.002645	0	0.008944	0	0	0	0	0.004642	0	0
o__Acidaminococcales	0.031949	0	0.014906	0.033816	0.006487	0.013523	0	0	0.018542	0	0	0.061106	0	0.011928	0	0	0.006644	0	0.003592	0	0	0
o__Paracaedibacterales	0	0	0	0	0	0	0	0	0	0	0	0	0	0	0	0	0	0	0	0.174863	0	0
o__Thermales	0	0	0	0	0	0	0	0	0	0	0	0	0	0	0	0	0	0	0	0	0.134937	0
o__Desulfovibrionales	0.023962	0.004197	0	0	0	0.004057	0	0.035684	0.023486	0	0.005266	0.011956	0	0	0	0.010244	0	0	0	0	0	0
o__unclassified	0.009319	0.018185	0.023036	0	0	0.002705	0	0.004117	0.014833	0	0.010532	0.017269	0	0	0	0	0	0	0	0	0	0.003752
o__Monoglobales	0.015975	0.009792	0.016261	0	0.002595	0.014876	0	0	0	0	0.010532	0	0.022483	0	0	0.008963	0	0	0	0	0	0
o__Symbiobacteriales	0	0	0	0	0	0	0	0	0	0	0	0	0	0	0	0	0	0	0.079029	0	0	0
o__Aneurinibacillales	0	0	0	0	0	0	0	0	0	0	0	0	0	0	0	0	0	0	0	0.07892	0	0
o__Rhodospirillales	0	0	0	0	0	0	0	0	0	0	0	0	0	0	0	0	0	0.007563	0.050291	0	0	0
o__Frankiales	0.019968	0	0	0.005636	0	0	0	0	0	0	0	0.022583	0.007935	0	0	0	0	0	0	0	0	0
o__Coriobacteriales	0.01065	0	0.004065	0.009863	0	0.004057	0	0	0	0	0	0	0	0.015905	0	0	0	0	0	0	0	0
o__Chlorobiales	0	0	0	0	0	0	0	0	0	0	0	0	0	0	0.005111	0.005122	0.011959	0.013866	0	0	0	0
o__Elusimicrobiales	0	0	0.00542	0	0.01038	0.002705	0	0	0	0	0	0.00797	0.002645	0.003976	0	0	0	0	0	0	0	0
o__DTU014	0	0	0	0	0	0	0	0	0	0.005042	0.006582	0	0.013225	0	0	0.005122	0	0.002521	0	0	0	0
o__Sphingobacteriales	0	0	0	0	0	0	0	0	0	0	0	0	0	0	0	0	0.029234	0	0	0	0	0
o__Pseudonocardiales	0.013312	0	0	0	0	0	0	0	0	0	0	0	0	0	0	0	0	0	0	0	0	0
o__Propionibacteriales	0.009319	0	0	0	0	0	0	0	0	0	0	0	0	0	0	0	0	0	0	0	0.003855	0
o__Gastranaerophilales	0	0	0	0	0	0.002705	0	0	0.009889	0	0	0	0	0	0	0	0	0	0	0	0	0
o__Streptosporangiales	0	0	0	0	0	0	0	0	0.012361	0	0	0	0	0	0	0	0	0	0	0	0	0
o__Saccharimonadales	0	0	0	0	0	0.002705	0	0	0	0	0.002633	0.006642	0	0	0	0	0	0	0	0	0	0
o__Azospirillales	0	0.005596	0	0.005636	0	0	0	0	0	0	0	0	0	0	0	0	0	0	0	0	0	0
o__Micromonosporales	0.006656	0.004197	0	0	0	0	0	0	0	0	0	0	0	0	0	0	0	0	0	0	0	0
o__Verrucomicrobiales	0	0	0	0	0	0.002705	0	0	0	0	0	0	0	0	0	0	0	0	0	0.007737	0	0
o__Syntrophomonadales	0	0	0	0	0	0.002705	0	0	0	0	0.005266	0	0	0	0	0	0	0	0	0	0	0
o__Peptococcales	0	0	0	0.007045	0	0	0	0	0	0	0	0	0	0	0	0	0	0	0	0	0	0
o__Nitrospirales	0	0	0	0	0	0	0	0	0	0	0	0	0	0	0.002555	0	0	0.003782	0	0	0	0
o__Neisseriales	0	0	0	0	0	0	0	0	0	0	0	0	0	0	0	0	0.005315	0	0	0	0	0
o__Isosphaerales	0	0	0	0	0	0	0	0	0	0	0.005266	0	0	0	0	0	0	0	0	0	0	0
o__Deinococcales	0	0	0	0	0	0	0	0	0	0.002521	0	0.002657	0	0	0	0	0	0	0	0	0	0
o__Deferribacterales	0	0	0	0	0	0	0	0	0.004944	0	0	0	0	0	0	0	0	0	0	0	0	0
o__Kineosporiales	0	0	0	0	0	0	0	0	0	0	0	0	0	0.003976	0	0	0	0	0	0	0	0
o__Gemmatales	0	0	0	0	0	0	0	0	0	0	0.003949	0	0	0	0	0	0	0	0	0	0	0
o__Thermicanales	0	0	0	0	0.003892	0	0	0	0	0	0	0	0	0	0	0	0	0	0	0	0	0
o__Petrotogales	0	0	0	0	0	0	0	0	0	0	0	0	0	0	0	0	0	0	0	0	0	0.003752
o__Pirellulales	0	0.002798	0	0	0	0	0	0	0	0	0	0	0	0	0	0	0	0	0	0	0	0
o__Verrucomicrobiota_unclassified	0	0	0	0	0	0	0	0.002745	0	0	0	0	0	0	0	0	0	0	0	0	0	0
o__Clostridia_vadinBB60_group	0	0	0.00271	0	0	0	0	0	0	0	0	0	0	0	0	0	0	0	0	0	0	0
o__Subgroup_17	0	0	0.00271	0	0	0	0	0	0	0	0	0	0	0	0	0	0	0	0	0	0	0
o__Synergistales	0	0	0.00271	0	0	0	0	0	0	0	0	0	0	0	0	0	0	0	0	0	0	0
o__Alphaproteobacteria_unclassified	0	0	0	0	0	0.002705	0	0	0	0	0	0	0	0	0	0	0	0	0	0	0	0
o__Bacteroidota_unclassified	0	0	0	0	0	0.002705	0	0	0	0	0	0	0	0	0	0	0	0	0	0	0	0
o__Anaerolineales	0	0	0	0	0	0	0	0	0	0	0	0.002657	0	0	0	0	0	0	0	0	0	0
o__Acholeplasmatales	0	0	0	0	0	0	0	0	0	0	0.002633	0	0	0	0	0	0	0	0	0	0	0
o__BRH-c20a_unclassified	0	0	0	0	0	0	0	0	0	0	0.002633	0	0	0	0	0	0	0	0	0	0	0
o__Caldilineales	0	0	0	0	0	0	0	0	0	0	0.002633	0	0	0	0	0	0	0	0	0	0	0
o__Microtrichales	0	0	0	0	0	0	0	0	0	0	0.002633	0	0	0	0	0	0	0	0	0	0	0
o__Syntrophorhabdales	0	0	0	0	0	0	0	0	0	0	0.002633	0	0	0	0	0	0	0	0	0	0	0
o__Chromatiales	0	0	0	0	0	0	0	0	0	0	0	0	0	0	0	0.002561	0	0	0	0	0	0
o__Desulfuromonadales	0	0	0	0	0	0	0	0	0	0	0	0	0	0	0	0	0	0.002521	0	0	0	0
