# Supplementary material for: A self-stabilized and water-responsive deliverable coenzyme-based polymer binary elastomer adhesive patch for treating oral ulcer
Source: Nat Commun. 2023 Nov 24;14:7707. doi: 10.1038/s41467-023-43571-x (PMC10673908; doi:10.1038/s41467-023-43571-x)
Supplement: Supplementary file 6 — Source Data [file 41467_2023_43571_MOESM6_ESM.zip › Source Data(2)/Source Data/data/Oral flora data/Phylum_abund_all.xlsx]

## Sheet: Sheet1
Phylum	PolyTA_2_5	PolyTA_2_4	PolyTA_2_3	PolyTA_2_2	PolyTA_2_1	Chitosan_5	Chitosan_4	Chitosan_3	Chitosan_2	Chitosan_1	Control_6	Control_5	Control_4	Control_3	Control_2	Control_1	Normal_6	Normal_5	Normal_4	Normal_3	Normal_2	Normal_1
p__Proteobacteria	69.33	59.2801	54.3634	61.9146	59.5552	36.7669	72.5783	18.6284	24.8359	51.938	63.5002	67.2764	74.2597	53.5408	79.5569	70.4423	81.147	52.6364	42.6934	82.4348	56.2688	89.8816
p__Firmicutes	13.661	27.2627	19.8751	30.1147	24.9205	21.1111	12.7279	20.9286	24.4416	21.8698	15.0852	18.8871	11.1912	32.3698	14.3204	20.1106	6.82736	17.9156	16.693	6.96667	20.3254	4.73091
p__Bacteroidota	5.43005	13.0333	16.5036	3.21253	14.7834	8.35193	14.4824	22.9928	16.7406	2.9685	20.8789	6.003	12.8629	1.96223	2.04303	6.86957	1.61183	0.810508	0.781306	7.63517	18.2242	4.86222
p__Actinobacteriota	5.3808	0.303556	1.13692	1.53582	0.179051	0.884417	0.211383	0.930526	1.33994	14.574	0.36334	5.65762	0.776322	10.6879	2.74449	2.45461	7.06787	25.4383	36.3819	2.95565	4.64377	0.33953
p__Fusobacteriota	1.92095	0.009792	7.98417	0.04227	0.019462	28.5083	0	36.4387	32.4602	0.017647	0.011848	0.031881	0.017193	0	0	0.010244	0.013288	0	0	0	0	0
p__Cyanobacteria	0.355436	0.051758	0.066399	0.181762	0.111583	4.3112	0	0.021959	0.112486	7.80255	0.111898	0.373278	0.846415	0.089463	1.30964	0.099875	0.160785	2.22858	1.20519	0	0	0
p__Campylobacterota	3.8885	0.033573	0.036587	2.99837	0.420381	0.051388	0	0.016469	0.025958	0.826894	0.015797	1.7216	0.043643	1.34592	0.022998	0.002561	3.17184	0.966811	2.24513	0	0.402884	0.178206
p__Deinococcota	0	0	0	0	0	0	0	0	0	0.002521	0	0.002657	0	0	0	0	0	0	0	0	0.134937	0
p__Desulfobacterota	0.023962	0.004197	0	0	0	0.004057	0	0.035684	0.023486	0	0.007899	0.011956	0	0	0	0.010244	0	0	0	0	0	0
p__unclassified	0.009319	0.018185	0.023036	0	0	0.002705	0	0.004117	0.014833	0	0.010532	0.017269	0	0	0	0	0	0	0	0	0	0.003752
p__Elusimicrobiota	0	0	0.00542	0	0.01038	0.002705	0	0	0	0	0	0.00797	0.002645	0.003976	0	0	0	0	0	0	0	0
p__Verrucomicrobiota	0	0	0	0	0	0.002705	0	0.002745	0	0	0	0	0	0	0	0	0	0	0	0.007737	0	0
p__Planctomycetota	0	0.002798	0	0	0	0	0	0	0	0	0.009215	0	0	0	0	0	0	0	0	0	0	0
p__Patescibacteria	0	0	0	0	0	0.002705	0	0	0	0	0.002633	0.006642	0	0	0	0	0	0	0	0	0	0
p__Nitrospirota	0	0	0	0	0	0	0	0	0	0	0	0	0	0	0.002555	0	0	0.003782	0	0	0	0
p__Chloroflexi	0	0	0	0	0	0	0	0	0	0	0.002633	0.002657	0	0	0	0	0	0	0	0	0	0
p__Deferribacterota	0	0	0	0	0	0	0	0	0.004944	0	0	0	0	0	0	0	0	0	0	0	0	0
p__Thermotogota	0	0	0	0	0	0	0	0	0	0	0	0	0	0	0	0	0	0	0	0	0	0.003752
p__Acidobacteriota	0	0	0.00271	0	0	0	0	0	0	0	0	0	0	0	0	0	0	0	0	0	0	0
p__Synergistota	0	0	0.00271	0	0	0	0	0	0	0	0	0	0	0	0	0	0	0	0	0	0	0
