# Supplementary material for: A self-stabilized and water-responsive deliverable coenzyme-based polymer binary elastomer adhesive patch for treating oral ulcer
Source: Nat Commun. 2023 Nov 24;14:7707. doi: 10.1038/s41467-023-43571-x (PMC10673908; doi:10.1038/s41467-023-43571-x)
Supplement: Supplementary file 6 — Source Data [file 41467_2023_43571_MOESM6_ESM.zip › Source Data(2)/Source Data/data/Oral flora data/Species_abund_all.xlsx]

## Sheet: Sheet1
Species	PolyTA_2_5	PolyTA_2_4	PolyTA_2_3	PolyTA_2_2	PolyTA_2_1	Chitosan_5	Chitosan_4	Chitosan_3	Chitosan_2	Chitosan_1	Control_6	Control_5	Control_4	Control_3	Control_2	Control_1	Normal_6	Normal_5	Normal_4	Normal_3	Normal_2	Normal_1
s__Muribacter_muris	59.5801	4.57432	24.5352	39.9369	46.6181	24.6568	7.59129	9.88307	6.34371	37.9993	30.5284	25.7535	60.4195	10.1153	59.2543	30.3708	46.2129	27.0745	14.4084	38.0242	37.6398	59.489
s__Rodentibacter_unclassified	4.01896	53.5783	27.8484	19.9248	10.6393	9.88275	62.535	8.1771	16.5935	9.65298	30.6035	34.6817	12.1117	36.5149	16.4682	35.1366	27.9978	21.7841	19.4626	21.8099	11.4697	18.0926
s__Veillonella_unclassified	3.71544	17.9728	12.5752	21.183	21.3265	12.4211	6.36791	8.80706	10.5415	4.37145	8.17646	8.04208	6.03335	15.2326	3.56221	7.17688	0.584671	0.415968	0.822617	0.648386	5.78109	0.727832
s__Porphyromonas_sp._canine_oral_taxon_281	3.53306	11.0231	13.2202	1.88525	13.7415	7.37826	14.1257	21.1756	15.9334	1.03614	20.2062	4.80878	11.8207	1.39563	0.465081	6.04113	0.28702	0.385716	0.454415	7.07808	16.5896	3.52286
s__Fusobacterium_unclassified	1.91163	0.004197	7.98417	0.032407	0.014272	28.5083	0	36.4387	32.4602	0.017647	0.011848	0.027896	0.017193	0	0	0.010244	0.003986	0	0	0	0	0
s__Streptococcus_sp._GDLAMI-SD2	2.65579	0.555353	1.42826	4.82303	0.428166	1.19275	1.48761	0.241553	0.443763	9.13869	0.167189	2.42697	0.776322	13.6143	8.50433	1.07429	4.46875	5.94078	7.60471	0.778373	2.69103	1.00358
s__Rothia_unclassified	0.455278	0.205635	0.178871	0.898946	0.077848	0.039217	0.211383	0.024704	0.207666	3.22186	0.014481	0.75187	0.317406	1.08747	2.16952	0.769546	6.69847	21.8648	26.3866	0.324967	4.02113	0.294509
s__Pelistega_suis	5.03202	0.032174	0.410591	0.676323	1.09377	0.578793	0.996142	0.14548	1.6329	0.008824	0.442326	2.68335	0.96941	3.25646	2.79687	3.5225	4.18571	1.00084	0.71485	14.4486	4.33919	9.42242
s__Corynebacterium_lowii	4.17338	0.072742	0.856415	0.431156	0.037627	0.523348	0	0.849551	1.0816	11.0862	0.268555	4.74369	0.443046	9.12127	0.500856	1.55062	0.354789	3.508	8.10044	0.605057	0.204333	0.03189
s__Streptococcus_azizii	1.65338	2.2368	2.02721	0.214169	0.847249	1.12378	0.581303	7.46891	5.86781	1.97522	2.16951	1.69237	1.15721	0.862823	0.187821	7.30236	0.14351	0.132353	0.289173	0.913002	1.50358	0.649046
s__Bergeyella_unclassified	1.23271	0.9946	1.73858	1.28924	0.747343	0.496301	0.356709	0.868766	0.645249	1.23908	0.451542	0.981681	1.03157	0.489066	1.5639	0.795155	1.26236	0.402103	0.326891	0.557086	1.63467	1.31873
s__Chloroplast_unclassified	0.355436	0.051758	0.066399	0.181762	0.111583	4.30849	0	0.021959	0.102597	7.80255	0.111898	0.373278	0.846415	0.089463	1.30964	0.099875	0.160785	2.22858	1.20519	0	0	0
s__Gemella_unclassified	0.746815	2.57393	1.54751	1.12861	0.3594	0.447618	0.620937	1.33952	2.06554	0	0.71878	0.851499	0.683745	0.220676	0.251706	1.01155	0.061125	0.076891	0.634025	0.269258	2.46742	0.313268
s__Atopobacter_phocae	1.56285	2.56134	0.158545	0.191625	0.79016	2.99539	2.35164	1.85831	2.58841	0	1.29933	0.23114	0.01587	1.07952	0.012777	0.153653	0.02259	0	0	0	0	0.058152
s__Helicobacter_unclassified	3.86587	0.030775	0.033877	2.99837	0.420381	0.051388	0	0.016469	0.025958	0	0.015797	1.7216	0.043643	1.34592	0.022998	0.002561	3.11869	0.966811	1.90387	0	0.19084	0.178206
s__Ligilactobacillus_unclassified	0.625674	0.207034	0.081305	0.367751	0.012975	0.549042	0	0.013725	0.169347	0	0.080303	3.12305	0.003968	0.04175	0.080495	0.536505	0.009302	8.56012	1.9811	0	0	0
s__Granulicatella_sp._M658/99/3	0.673598	0.706432	0.842864	0.783408	0.481362	0.09331	0.216668	0.148225	1.19655	0.928995	0.469972	0.511431	0.453626	0.234592	0.449748	1.16136	0.294993	0	0.16165	1.22249	2.04141	1.40877
s__Pasteurellaceae_unclassified	0.198352	0.491005	1.19654	0.767908	0.770698	0.35566	0.784759	0.253905	0.029667	0.003782	1.26247	1.37621	0.305503	1.23658	0.439527	0.845092	0.940789	0.021429	0.23529	0.075826	0.327705	2.2529
s__Globicatella_sp._canine_oral_taxon_218	0.330143	0	0.027102	0.438201	0.057089	0.071673	0	0.017842	0	0.213026	0.005266	0.005314	0.01058	0	0.723175	0.008963	0.689646	1.80505	1.55363	0	4.24088	0.275751
s__Dielma_unclassified	0.131791	0.013989	0.724972	0.221214	0.371077	0.159574	1.10183	0.472125	1.05935	0.81555	1.66004	0.812976	1.75763	0.172962	0.126492	0.498092	0	0	0	0	0	0
s__Escherichia-Shigella_unclassified	0.252932	0.444842	0.115182	0.348025	0.185538	0.490892	0.288009	0.085092	0.055625	0.036555	0.11848	2.15199	0.195734	2.13121	0.112437	0.398218	0.02259	0.151261	2.06193	0.07892	0.106022	0.015007
s__uncultured_Pelomonas_sp.	0.018637	0	0	0	0	0	0	0	0	0.610087	0	0.005314	0.002645	0	0	0.006402	0	0.041597	1.31116	2.42951	0.283368	0
s__uncultured_Anaerorhabdus_sp.	0.555119	0.849117	1.42149	0.007045	0.188133	0.277226	0	0.540748	0.097653	0	0	0	0	0	0	0	0	0	0	0	0	0
s__Methylopila_unclassified	0	0	0	0	0	0	0	0	0	0	0	0	0	0	0	0	0	0	0	2.78698	0	0
s__Corynebacterium_unclassified	0.143772	0	0.023036	0.091585	0	0.147403	0	0.034311	0.038319	0.006303	0.01843	0.038523	0	0.413519	0.038331	0.089631	0.011959	0.041597	1.3381	0	0.003855	0.005628
s__Janibacter_sp._453B4_12ECASO	0	0	0	0	0	0	0	0	0	0	0	0	0	0	0	0	0	0	0	1.99003	0	0
s__Aeribacillus_pallidus	0	0	0	0	0	0	0	0.002745	0	0.91513	0	0	0	0	0	0	0	0	0.804656	0	0.19855	0
s__Jeotgalicoccus_unclassified	0.062567	0	0	0.018317	0	0.251532	0	0	0	1.27942	0	0.011956	0.006613	0.017893	0.015332	0.015365	0.029234	0	0	0	0	0.009379
s__Ralstonia_unclassified	0	0	0	0.004227	0	0	0	0	0.002472	1.56429	0	0	0	0	0	0	0	0	0.057475	0.015475	0.052047	0
s__Stenotrophomonas_maltophilia	0	0	0	0.004227	0.003892	0	0	0.006862	0	0	0	0	0	0	0.08305	0.003841	0.668385	0.723532	0.140096	0	0	0.003752
s__Sphingomonas_unclassified	0.013312	0	0	0	0	0.004057	0	0.006862	0.008653	0	0	0.005314	0	0	0	0.003841	0.002658	0.002521	1.38839	0	0.133009	0
s__Campylobacter_unclassified	0.022631	0.002798	0.00271	0	0	0	0	0	0	0.826894	0	0	0	0	0	0	0.053152	0	0.34126	0	0.212044	0
s__Phyllobacterium_unclassified	0	0	0	0	0	0	0	0	0	0	0	0	0	0	0	0	0	0	0	1.41283	0	0
s__Mycoplasma_unclassified	0.031949	0.040567	0.032522	0.023953	0.029842	0.557156	0	0.134501	0.006181	0	0.009215	0.227155	0.034386	0	0.010222	0.254808	0.005315	0.013866	0	0	0	0
s__Paenibacillaceae_unclassified	0.005325	0	0	0	0	0.004057	0	0	0.019778	0.61765	0	0	0	0	0.002555	0	0	0	0.623249	0	0.127226	0
s__Klebsiella_pneumoniae	0.069223	0.100719	0.086726	0.073268	0.046709	0.050036	0.383132	0.050781	0.046972	0.078152	0.035544	0.023911	0.042321	0	0.061329	0.048657	0.058467	0.089496	0	0	0	0
s__Mitochondria_unclassified	0.055911	0.006994	0.008131	0.038043	0.016867	0.655875	0	0.009607	0.042028	0.007563	0.027645	0.07439	0.129607	0.007952	0.185266	0.020487	0.015946	0.021429	0	0	0	0
s__Streptococcus_mitis	0.019968	0.008393	0.023036	0	0.132342	0.079787	0	0.193517	0	0	0	0	0	0	0.153323	0.366207	0.041193	0	0.193979	0	0	0.060027
s__Thermincola_unclassified	0	0	0	0	0	0	0	0	0.012361	0.731096	0.002633	0	0.003968	0	0	0	0	0.161345	0.127524	0.040234	0.119516	0
s__Nevskia_unclassified	0.006656	0	0	0.004227	0	0	0	0	0	0	0	0	0	0	0	0	0	0	0	1.16833	0	0
s__Bacillus_thuringiensis	0	0	0	0	0	0	0	0	0	0	0	0	0	0	0	0	0	0	0	1.13274	0	0
s__Anoxybacillus_unclassified	0	0	0	0	0	0	0	0	0	0	0	0	0	0	0	0	0	0	0	0.99347	0	0
s__Brevundimonas_sp._NA61	0	0	0	0	0	0	0	0	0	0	0	0	0	0	0	0	0	0	0.968101	0.003095	0	0
s__Pseudomonas_stutzeri	0	0	0	0	0	0	0	0	0	0	0	0	0	0	0	0	0.511587	0.456304	0	0	0	0
s__Bifidobacterium_unclassified	0.435309	0	0.00271	0.078904	0.007785	0.009466	0	0	0	0.259665	0.011848	0.073062	0.00529	0.013917	0.020443	0.006402	0	0	0.008981	0.017022	0	0
s__Rubellimicrobium_unclassified	0	0	0	0	0	0	0	0	0	0	0	0	0	0	0	0	0	0	0	0	0.9195	0
s__uncultured_Bacteroides_sp.	0	0.018185	0.00542	0.016908	0	0.074378	0	0.07823	0	0.69328	0	0	0	0	0	0.014085	0	0	0	0	0	0.005628
s__Clostridia_UCG-014_unclassified	0.050586	0	0	0.007045	0	0.009466	0	0	0.002472	0	0.009215	0.003985	0	0	0.003833	0	0	0	0.819024	0	0	0
s__Avibacterium_gallinarum	0	0	0.067754	0.054951	0.042817	0	0	0	0	0	0.071088	0.073062	0	0	0	0	0.05581	0	0	0	0	0.480219
s__Methylobacterium-Methylorubrum_unclassified	0	0	0	0	0	0	0	0	0	0.509246	0	0	0	0	0	0.008963	0.002658	0.040336	0.251455	0	0	0
s__Aeribacillus_unclassified	0.027956	0	0	0	0	0	0	0	0.012361	0.181513	0	0	0	0	0	0	0	0	0.075436	0.512209	0	0
s__Staphylococcus_unclassified	0.029287	0	0.013551	0.019726	0	0.114947	0	0	0.003708	0	0	0.019926	0	0.015905	0.017888	0.016646	0.009302	0	0	0	0.543604	0
s__Acinetobacter_sp.	0.015975	0.019584	0.021681	0.008454	0.018165	0.012171	0	0	0	0	0	0	0	0	0	0	0.057138	0.627734	0	0	0	0
s__uncultured_Acinetobacter_sp.	0	0	0.009486	0	0	0	0	0	0	0.030252	0	0.070405	0	0	0.010222	0	0.131551	0.144959	0.335872	0	0	0
s__Streptococcus_thoraltensis	0.037274	0.13709	0.006775	0	0.014272	0	0	0.004117	0	0	0	0	0	0.399602	0.003833	0.11652	0	0	0	0	0	0.013131
s__Vagococcus_sp.	0	0	0	0.092994	0	0	0	0	0	0	0	0.065091	0	0	0.068995	0	0.279048	0.129832	0	0	0	0.078786
s__uncultured_Porphyromonas_sp.	0	0.110511	0.094856	0	0.083038	0.028399	0	0.188027	0.002472	0	0.204049	0	0	0	0.002555	0	0	0	0	0	0	0
s__Staphylococcaceae_unclassified	0.018637	0	0.006775	0.012681	0	0.062207	0	0.008235	0	0	0.006582	0.081032	0	0.033797	0	0.008963	0.021261	0	0.339464	0	0	0
s__Romboutsia_unclassified	0.05458	0.005596	0.025747	0.077495	0	0.240713	0	0	0	0	0.027645	0.04118	0.019838	0.031809	0.026832	0.007683	0.011959	0.003782	0	0.009285	0	0.011255
s__Pasteurella_sp._V6	0	0	0	0	0.048006	0	0	0	0	0	0.238277	0.075718	0	0	0	0	0.047837	0	0	0	0	0.125682
s__Lactobacillus_sp._L-YJ	0.097179	0.022382	0.020326	0.012681	0.003892	0.15146	0	0	0	0	0.030278	0.078375	0	0	0	0.064022	0.003986	0.036555	0	0	0	0
s__Enhydrobacter_unclassified	0	0	0	0	0	0	0	0	0	0	0	0	0	0	0	0	0	0	0	0	0.481918	0
s__uncultured_Afipia_sp.	0	0	0	0	0	0	0	0	0.003708	0.328993	0	0	0	0	0	0	0.005315	0	0	0	0.111805	0
s__Firmicutes_unclassified	0.031949	0	0.028457	0.021135	0.007785	0.009466	0	0	0.006181	0	0.009215	0.055792	0.002645	0	0	0.003841	0.018603	0	0.210144	0	0	0
s__Peptoniphilus_unclassified	0	0	0	0	0	0	0	0	0	0.39706	0	0	0	0	0	0	0	0	0	0	0	0
s__Clostridium_sp.	0	0	0	0	0	0	0	0	0	0	0	0	0	0	0	0	0	0	0	0	0.387462	0
s__Actinomyces_unclassified	0.07588	0	0.044718	0	0.041519	0.016228	0	0.015097	0	0	0.042126	0.021254	0	0.031809	0.015332	0.02817	0	0	0	0.010832	0.036626	0.007503
s__Clostridium_sensu_stricto_1_unclassified	0.089192	0	0.010841	0.040861	0	0.064911	0	0.002745	0.002472	0	0.025013	0.046494	0.011903	0.055666	0.008944	0.024328	0.002658	0	0	0	0	0
s__Rhizobacter_unclassified	0	0	0	0	0	0	0	0	0	0.359245	0	0	0	0	0	0	0	0	0	0	0	0
s__Streptococcus_unclassified	0.035943	0.015388	0	0.07045	0	0.002705	0	0	0	0	0	0.017269	0	0.015905	0.005111	0.006402	0.005315	0.157564	0	0.013927	0.005783	0
s__Anaerococcus_unclassified	0	0	0	0	0	0	0	0	0	0	0	0	0	0.00994	0	0	0	0	0.321503	0	0	0.009379
s__Lachnospiraceae_unclassified	0.061236	0	0.00271	0.009863	0.003892	0.002705	0	0	0.065514	0	0.002633	0.025239	0	0	0	0	0	0.153782	0	0	0	0
s__Morganella_morganii	0	0	0.006775	0.005636	0	0	0	0	0	0	0.107949	0.047822	0	0.115308	0.030665	0.011524	0	0	0	0	0	0
s__Corynebacterium_tuberculostearicum	0.006656	0	0.004065	0	0	0	0	0	0	0	0	0	0	0	0	0	0	0	0.30893	0	0	0
s__Brevibacillus_unclassified	0	0	0	0	0	0	0	0	0.008653	0	0	0	0	0	0	0	0.002658	0	0	0.295565	0	0
s__Streptococcus_merionis	0	0	0	0	0	0	0	0	0	0.249581	0.003949	0.005314	0	0	0	0	0	0.039076	0	0	0	0
s__Acinetobacter_sp._SG-3	0	0	0	0	0	0	0	0	0	0.132353	0	0	0	0	0.008944	0	0.019932	0.126051	0	0	0	0
s__Caulobacteraceae_unclassified	0.007987	0	0	0	0	0	0	0	0	0.002521	0	0	0	0	0	0	0	0	0.271212	0	0	0
s__Candidatus_Dorea_massiliensis	0.097179	0	0.021681	0.032407	0.01038	0.024342	0	0	0.013597	0	0.011848	0.045165	0	0.007952	0.007666	0.008963	0	0	0	0	0	0
s__Bradyrhizobium_elkanii	0.006656	0	0.00542	0	0	0	0	0	0	0.056723	0	0	0	0	0	0	0	0.037815	0.17063	0	0	0
s__Eubacterium]_coprostanoligenes_group_unclassified	0.034612	0	0.004065	0.004227	0	0.008114	0	0	0.051917	0	0.003949	0.045165	0.00529	0.00994	0	0.010244	0	0.093278	0	0	0	0
s__Pseudomonas_monteilii	0	0	0	0	0	0	0	0	0	0	0	0	0	0	0	0	0	0	0.26762	0	0	0
s__Turicibacter_unclassified	0.058574	0	0.004065	0.022544	0	0.060854	0	0	0	0	0.002633	0.005314	0.007935	0	0	0.002561	0	0.09832	0	0	0	0.003752
s__Globicatella_sulfidifaciens	0.067892	0.005596	0.050138	0.030998	0	0	0	0.008235	0	0	0.010532	0.00797	0.003968	0.015905	0.010222	0.026889	0	0	0	0	0	0.026262
s__Acinetobacter_calcoaceticus	0	0	0	0	0	0	0	0	0	0	0	0	0	0	0	0	0.034549	0	0.219125	0.00619	0	0
s__uncultured_Streptococcus_sp.	0	0.032174	0.043363	0	0.00519	0.004057	0	0.057643	0	0	0	0	0	0.023857	0	0.065303	0.003986	0	0	0	0.019277	0
s__Streptococcus_acidominimus	0	0.044764	0.008131	0	0	0	0	0.056271	0.017306	0	0.015797	0.023911	0	0	0	0.076827	0	0	0	0	0	0
s__Streptococcus_suis	0	0.020983	0	0.02818	0	0	0	0	0	0	0	0.029225	0	0.135189	0.010222	0	0.017274	0	0	0	0	0
s__Proteus_mirabilis	0	0	0.004065	0.012681	0.002595	0	0	0	0.023486	0	0.007899	0.009299	0.022483	0.089463	0.040886	0.02817	0	0	0	0	0	0
s__Janthinobacterium_unclassified	0	0	0	0	0	0	0	0	0	0.234455	0	0	0	0	0	0	0	0	0	0	0	0
s__Microbacteriaceae_unclassified	0	0	0	0	0	0	0	0	0	0	0	0	0	0	0	0	0	0	0	0	0.229393	0
s__Christensenellaceae_R-7_group_unclassified	0.039937	0.01259	0.008131	0.032407	0	0.008114	0	0	0.087764	0	0.006582	0.010627	0.002645	0	0.008944	0	0	0	0	0.004642	0	0
s__Acinetobacter_variabilis	0	0	0	0.004227	0	0	0	0	0	0	0	0	0	0	0	0	0.034549	0.177732	0	0	0	0
s__Acinetobacter_sp._H10	0	0	0	0	0	0	0	0	0	0	0.006582	0.193945	0	0	0.005111	0.008963	0	0	0	0	0	0
s__Muribaculaceae_unclassified	0.007987	0	0.00271	0	0.012975	0.043274	0	0	0.013597	0	0.002633	0.122212	0.002645	0.003976	0	0	0	0.002521	0	0	0	0
s__Blautia_unclassified	0.081204	0.009792	0.013551	0.015499	0.00519	0.013523	0	0.002745	0.023486	0	0.005266	0.017269	0	0	0.007666	0.010244	0	0	0	0	0	0
s__Erysipelotrichaceae_unclassified	0.083867	0.02518	0.024392	0.01409	0	0.006762	0	0.004117	0	0	0.006582	0.029225	0	0	0	0	0	0	0	0	0	0
s__Enteractinococcus_unclassified	0	0	0	0	0	0	0	0	0	0	0	0	0	0	0	0	0	0	0.192183	0	0	0
s__Aerococcus_sp._148a	0	0	0.00271	0	0	0.029751	0	0	0	0	0	0.005314	0	0	0.006388	0	0.049166	0.076891	0.007184	0	0	0
s__uncultured_Klebsiella_sp.	0	0	0.017616	0	0.055791	0.031103	0	0	0	0.010084	0.028962	0.021254	0.011903	0	0	0	0	0	0	0	0	0
s__Paracaedibacteraceae_unclassified	0	0	0	0	0	0	0	0	0	0	0	0	0	0	0	0	0	0	0	0.174863	0	0
s__uncultured_Phascolarctobacterium_sp.	0.025293	0	0.014906	0.02818	0.006487	0.006762	0	0	0.009889	0	0	0.061106	0	0.011928	0	0	0	0	0	0	0	0
s__Bacteroides_unclassified	0	0.002798	0.00542	0.008454	0	0.006762	0	0.091955	0	0	0.005266	0.005314	0	0.019881	0.006388	0.002561	0	0	0	0	0	0.009379
s__uncultured_Phenylobacterium_sp.	0	0	0	0	0	0	0	0	0	0	0	0	0	0	0	0	0	0	0	0	0.163852	0
s__Acinetobacter_bouvetii	0	0	0	0	0	0	0	0	0	0.141177	0	0	0	0	0	0	0	0	0	0	0	0
s__Massilia_unclassified	0	0.005596	0	0	0	0.010819	0	0	0	0	0	0	0	0	0	0	0.03322	0.022689	0.068252	0	0	0
s__Psychrobacter_phenylpyruvicus	0	0	0	0	0	0	0	0	0	0	0	0	0	0	0	0	0	0	0.1383	0	0	0
s__Meiothermus_unclassified	0	0	0	0	0	0	0	0	0	0	0	0	0	0	0	0	0	0	0	0	0.134937	0
s__Sphingomonas_melonis	0	0	0	0	0	0	0	0	0	0.075631	0	0	0	0.007952	0	0	0	0	0	0	0.048192	0
s__Streptococcus_sp.	0	0	0	0	0	0	0	0	0	0	0	0	0.129607	0	0	0	0	0	0	0	0	0
s__uncultured_Actinobaculum_sp.	0	0	0	0	0	0.119004	0	0	0	0	0	0	0	0	0	0	0	0	0	0	0	0
s__Micrococcus_unclassified	0	0	0	0	0	0	0	0	0	0	0.005266	0	0	0	0	0	0	0.02395	0	0	0.088673	0
s__Streptococcus_sp._enrichment_culture	0	0	0	0	0	0	0	0	0	0	0	0	0	0	0	0	0	0	0	0	0.10795	0
s__unclassified	0.009319	0.018185	0.023036	0	0	0.002705	0	0.004117	0.014833	0	0.010532	0.017269	0	0	0	0	0	0	0	0	0	0.003752
s__Lachnoclostridium_unclassified	0.005325	0	0	0	0	0.051388	0	0	0	0	0.023696	0	0	0	0	0.023048	0	0	0	0	0	0
s__Monoglobus_unclassified	0.015975	0.009792	0.016261	0	0.002595	0.014876	0	0	0	0	0.010532	0	0.022483	0	0	0.008963	0	0	0	0	0	0
s__NK4A214_group_unclassified	0.007987	0	0.008131	0.011272	0	0.002705	0	0	0.048208	0	0	0.003985	0	0	0	0.003841	0	0	0	0.004642	0	0
s__Pelomonas_unclassified	0	0	0	0.015499	0	0	0	0	0	0.071849	0	0	0	0	0	0	0	0	0	0	0	0
s__Schlegelella_unclassified	0	0	0	0	0	0	0	0	0	0.002521	0	0	0	0	0	0	0	0	0.080825	0	0	0
s__Acinetobacter_sp._MG-2011-22-CW	0	0	0	0	0	0	0	0	0	0	0	0	0	0	0	0	0	0	0	0	0.08289	0
s__Kocuria_unclassified	0	0	0	0	0	0	0	0	0	0	0	0	0	0	0	0	0.002658	0	0.019757	0.007737	0.052047	0
s__Prevotella_9_unclassified	0.053249	0	0	0.002818	0	0.008114	0	0	0	0	0	0.00797	0	0	0	0.008963	0	0	0	0	0	0
s__Streptococcus_sp._AHSI00047	0	0.011191	0.014906	0	0	0	0	0.048036	0	0	0.006582	0	0	0	0	0	0	0	0	0	0	0
s__Acinetobacter_sp._DSP11	0	0	0	0	0	0	0	0	0	0	0	0	0	0	0	0	0.079728	0	0	0	0	0
s__Bilophila_unclassified	0.019968	0.004197	0	0	0	0.004057	0	0.035684	0	0	0.005266	0	0	0	0	0.010244	0	0	0	0	0	0
s__Symbiobacteriales_unclassified	0	0	0	0	0	0	0	0	0	0	0	0	0	0	0	0	0	0	0.079029	0	0	0
s__Aneurinibacillus_unclassified	0	0	0	0	0	0	0	0	0	0	0	0	0	0	0	0	0	0	0	0.07892	0	0
s__Colidextribacter_unclassified	0	0	0	0	0	0	0	0	0.029667	0	0	0.034538	0	0.011928	0	0	0	0	0	0	0	0
s__uncultured_Comamonas_sp.	0	0	0	0	0	0	0	0	0	0	0	0	0	0	0.015332	0	0	0	0	0	0.059758	0
s__Bacteroides_sp._HGA0129	0	0	0	0	0	0.012171	0	0.013725	0	0	0	0	0	0.045726	0	0	0	0	0	0	0	0
s__Bacteroides_sp._TP-5	0.023962	0.013989	0.012196	0	0	0	0	0.01098	0.003708	0	0	0.003985	0	0	0	0.002561	0	0	0	0	0	0
s__Arthrobacter_sp._NW-2013-Rh11	0.027956	0	0	0.015499	0.014272	0.013523	0	0	0	0	0	0	0	0	0	0	0	0	0	0	0	0
s__uncultured_Sporosarcina_sp.	0	0	0	0	0	0.066264	0	0	0	0	0	0	0	0	0	0	0	0	0	0	0	0
s__HT002_unclassified	0	0	0.004065	0.011272	0	0.033808	0	0	0	0	0	0.009299	0	0	0	0.007683	0	0	0	0	0	0
s__Dubosiella_unclassified	0.033281	0	0.004065	0.007045	0	0.006762	0	0	0	0	0.002633	0.00797	0	0.003976	0	0	0	0	0	0	0	0
s__Family_XIII_AD3011_group_unclassified	0.011981	0	0	0.004227	0	0	0	0	0	0	0.005266	0.023911	0	0	0.012777	0.003841	0	0	0	0	0	0
s__uncultured_Pseudomonas_sp.	0	0	0	0	0	0	0	0	0	0	0	0.002657	0	0	0	0	0	0	0.057475	0	0	0
s__Alloprevotella_unclassified	0	0	0.00271	0	0.002595	0.018932	0	0	0	0	0	0.029225	0	0.003976	0	0	0	0.002521	0	0	0	0
s__Aerococcaceae_unclassified	0	0	0	0	0	0	0	0	0	0	0	0	0	0	0	0	0.005315	0	0	0	0.038553	0.013131
s__Frankiales_unclassified	0.019968	0	0	0.005636	0	0	0	0	0	0	0	0.022583	0.007935	0	0	0	0	0	0	0	0	0
s__Nosocomiicoccus_unclassified	0.005325	0	0	0	0	0.025694	0	0	0	0	0.002633	0	0	0.011928	0	0	0	0	0.003592	0.004642	0	0
s__Clostridiales_Family_XIV._Incertae_Sedis_unclassified	0.027956	0.002798	0	0.012681	0.009082	0	0	0	0	0	0	0	0	0	0	0	0	0	0	0	0	0
s__Lactobacillus_crispatus	0	0	0	0	0	0.029751	0	0	0	0	0	0	0	0	0	0.010244	0	0	0.010777	0	0	0
s__Paracraurococcus_sp._1PNM-27	0	0	0	0	0	0	0	0	0	0	0	0	0	0	0	0	0	0	0.050291	0	0	0
s__Aeromonas_unclassified	0	0	0	0	0	0	0	0	0	0	0	0	0	0	0	0	0	0	0	0	0.05012	0
s__Salinicoccus_unclassified	0.003994	0	0.00271	0.004227	0	0	0	0	0	0	0	0	0	0	0.011499	0	0	0	0	0	0.026987	0
s__Parasutterella_unclassified	0.018637	0	0	0	0	0.018932	0	0	0.004944	0	0.002633	0	0	0	0	0.003841	0	0	0	0	0	0
s__Sporosarcina_pasteurii	0.030618	0	0	0	0	0.014876	0	0	0	0	0.002633	0	0	0	0	0	0	0	0	0	0	0
s__Megamonas_unclassified	0	0	0	0	0	0	0	0	0	0	0	0	0	0.011928	0	0	0	0	0	0.010832	0	0.024386
s__uncultured_Enterococcus_sp.	0.015975	0	0	0	0	0	0	0	0	0	0	0	0.00529	0.025845	0	0	0	0	0	0	0	0
s__Propionispora_unclassified	0	0	0	0	0	0	0	0	0	0.045378	0	0	0	0	0	0	0	0	0	0	0	0
s__Cetobacterium_unclassified	0.009319	0.005596	0	0.009863	0.00519	0	0	0	0	0	0	0.003985	0	0	0	0	0.009302	0	0	0	0	0
s__Lactobacillus_intestinalis	0	0	0	0	0	0.018932	0	0	0	0	0	0.006642	0	0	0	0.010244	0.006644	0	0	0	0	0
s__Morganella_sp._PT53	0	0	0	0	0	0	0	0	0	0	0	0	0.042321	0	0	0	0	0	0	0	0	0
s__uncultured_Rubellimicrobium_sp.	0	0	0	0	0	0	0	0	0.042028	0	0	0	0	0	0	0	0	0	0	0	0	0
s__Arthrobacter_sp._Z63zhy	0	0.020983	0.020326	0	0	0	0	0	0	0	0	0	0	0	0	0	0	0	0	0	0	0
s__Brachybacterium_unclassified	0	0	0	0.004227	0	0	0	0	0	0	0	0.006642	0.002645	0	0	0	0	0	0.026942	0	0	0
s__Aggregatibacter_unclassified	0	0	0	0	0	0	0	0	0	0	0	0	0	0.039761	0	0	0	0	0	0	0	0
s__Oscillospiraceae_unclassified	0.002662	0	0.006775	0.009863	0	0.004057	0	0	0.013597	0	0	0	0	0	0	0.002561	0	0	0	0	0	0
s__Acinetobacter_sp._u21	0	0	0	0	0	0	0	0	0	0	0	0	0	0	0	0	0	0.039076	0	0	0	0
s__Phascolarctobacterium_faecium	0.006656	0	0	0.005636	0	0.006762	0	0	0.008653	0	0	0	0	0	0	0	0.006644	0	0.003592	0	0	0
s__Chlorobium_unclassified	0	0	0	0	0	0	0	0	0	0	0	0	0	0	0.005111	0.005122	0.011959	0.013866	0	0	0	0
s__Desulfovibrio_unclassified	0	0	0	0	0	0	0	0	0.023486	0	0	0.011956	0	0	0	0	0	0	0	0	0	0
s__Lachnospiraceae_NK4A136_group_unclassified	0	0	0	0.011272	0	0.002705	0	0	0	0	0	0.013284	0	0.007952	0	0	0	0	0	0	0	0
s__Clostridiales_unclassified	0.006656	0	0	0.007045	0	0	0	0	0	0	0	0.021254	0	0	0	0	0	0	0	0	0	0
s__Clostridium]_symbiosum	0	0	0	0	0	0	0	0	0	0	0.034228	0	0	0	0	0	0	0	0	0	0	0
s__Klebsiella_unclassified	0	0	0	0	0	0	0	0	0	0	0	0	0	0	0	0	0	0	0.034126	0	0	0
s__Streptococcus_sp._Smarlab_3301444	0	0.015388	0	0	0	0	0	0.017842	0	0	0	0	0	0	0	0	0	0	0	0	0	0
s__Elusimicrobium_unclassified	0	0	0.00542	0	0.01038	0.002705	0	0	0	0	0	0.00797	0.002645	0.003976	0	0	0	0	0	0	0	0
s__DTU014_unclassified	0	0	0	0	0	0	0	0	0	0.005042	0.006582	0	0.013225	0	0	0.005122	0	0.002521	0	0	0	0
s__Ruminococcus]_gnavus_group_unclassified	0	0	0	0	0	0.004057	0	0	0	0	0	0	0	0	0	0.006402	0	0	0	0.004642	0	0.016883
s__Globicatella_unclassified	0	0	0	0	0	0	0	0	0	0	0	0	0	0	0	0	0	0	0.019757	0	0.011566	0
s__Helcococcus_unclassified	0	0	0	0	0	0.024342	0	0.002745	0	0	0	0	0	0	0.003833	0	0	0	0	0	0	0
s__Prevotellaceae_NK3B31_group_unclassified	0.009319	0.004197	0	0	0	0.002705	0	0	0	0	0	0.010627	0	0.003976	0	0	0	0	0	0	0	0
s__Stenotrophomonas_sp._ITCr01	0	0	0	0	0	0	0	0	0	0	0	0	0	0	0.030665	0	0	0	0	0	0	0
s__Frisingicoccus_unclassified	0	0	0.00271	0.004227	0	0.002705	0	0	0.007417	0	0	0	0	0	0.007666	0.005122	0	0	0	0	0	0
s__Prevotellaceae_UCG-003_unclassified	0	0.004197	0	0	0.00519	0	0	0	0.016069	0	0	0	0.003968	0	0	0	0	0	0	0	0	0
s__Sphingobacterium_unclassified	0	0	0	0	0	0	0	0	0	0	0	0	0	0	0	0	0.029234	0	0	0	0	0
s__Coprococcus_unclassified	0.006656	0	0	0.022544	0	0	0	0	0	0	0	0	0	0	0	0	0	0	0	0	0	0
s__Pseudomonas_putida	0	0.011191	0	0	0	0.016228	0	0	0	0	0	0	0	0	0	0	0	0	0	0	0	0
s__Pseudomonas_sp._RR2-6-20	0.009319	0	0	0.016908	0	0	0	0	0	0	0	0	0	0	0	0	0	0	0	0	0	0
s__Ruminococcus_unclassified	0.003994	0	0	0	0	0	0	0	0.007417	0	0	0	0.009258	0	0	0	0.003986	0	0	0	0	0
s__Lactococcus_sp._ARa2	0	0	0	0	0	0	0	0	0	0	0	0.010627	0	0.013917	0	0	0	0	0	0	0	0
s__Virgibacillus_sp._YIM_93176	0.023962	0	0	0	0	0	0	0	0	0	0	0	0	0	0	0	0	0	0	0	0	0
s__Terrisporobacter_unclassified	0.01065	0	0	0	0	0	0	0	0	0	0	0.013284	0	0	0	0	0	0	0	0	0	0
s__Eubacterium]_nodatum_group_unclassified	0.007987	0	0	0.005636	0	0.004057	0	0	0	0	0	0	0	0	0.005111	0	0	0	0	0	0	0
s__Erysipelatoclostridium_unclassified	0.014643	0.004197	0	0	0.003892	0	0	0	0	0	0	0	0	0	0	0	0	0	0	0	0	0
s__Enterococcus_faecalis	0.013312	0	0	0	0	0	0	0	0	0	0	0.009299	0	0	0	0	0	0	0	0	0	0
s__Burkholderia-Caballeronia-Paraburkholderia_unclassified	0.003994	0	0.004065	0	0	0	0	0	0	0.013866	0	0	0	0	0	0	0	0	0	0	0	0
s__Globicatella_sp._feline_oral_taxon_122	0	0	0	0	0	0	0	0	0	0	0	0	0	0	0	0	0.007973	0	0	0	0.013494	0
s__Enterococcus_gallinarum	0	0	0	0	0	0	0	0	0.006181	0.005042	0	0	0	0	0.010222	0	0	0	0	0	0	0
s__Incertae_Sedis_unclassified	0.014643	0.002798	0	0	0	0	0	0	0	0	0	0.003985	0	0	0	0	0	0	0	0	0	0
s__Chryseobacterium_unclassified	0	0	0	0	0	0	0	0	0	0	0	0	0	0	0	0	0.021261	0	0	0	0	0
s__Ruminococcaceae_unclassified	0.017306	0	0	0	0	0	0	0	0	0	0.003949	0	0	0	0	0	0	0	0	0	0	0
s__Acinetobacter_sp._VZ4C	0	0	0	0	0	0	0	0	0	0	0	0.021254	0	0	0	0	0	0	0	0	0	0
s__Acinetobacter_sp._NF270	0	0	0	0	0	0	0	0.00549	0	0.003782	0	0	0	0	0	0.011524	0	0	0	0	0	0
s__Parabacteroides_distasonis	0	0.006994	0	0	0.002595	0	0	0	0.011125	0	0	0	0	0	0	0	0	0	0	0	0	0
s__Eubacterium]_xylanophilum_group_unclassified	0	0	0	0	0	0	0	0	0.008653	0	0.003949	0.002657	0.00529	0	0	0	0	0	0	0	0	0
s__Epulopiscium_unclassified	0	0	0	0.005636	0	0	0	0	0	0	0	0.00797	0.006613	0	0	0	0	0	0	0	0	0
s__uncultured_Parabacteroides_sp.	0	0	0	0.002818	0	0	0	0.015097	0	0	0	0	0	0	0	0	0	0	0	0	0	0
s__Facklamia_sp._H119	0	0	0	0	0	0.002705	0	0	0	0	0	0.014612	0	0	0	0	0	0	0	0	0	0
s__Bacillus_sp._N41	0.009319	0	0	0	0	0	0	0	0	0	0	0	0	0.007952	0	0	0	0	0	0	0	0
s__Oscillibacter_unclassified	0.01065	0	0	0	0	0	0	0	0	0	0.006582	0	0	0	0	0	0	0	0	0	0	0
s__Peptostreptococcus_unclassified	0	0	0	0	0	0	0	0	0	0	0	0	0	0.013917	0	0	0	0	0	0.003095	0	0
s__Streptococcus_equinus	0	0	0	0	0	0	0	0	0	0	0	0	0	0	0	0	0	0.005042	0	0	0	0.011255
s__DNF00809_unclassified	0	0	0	0	0	0	0	0	0	0	0	0	0	0.015905	0	0	0	0	0	0	0	0
s__Faecalibaculum_unclassified	0.002662	0	0	0	0	0.005409	0	0	0	0	0	0.002657	0	0	0	0.005122	0	0	0	0	0	0
s__Geobacillus_unclassified	0	0	0	0	0	0	0	0	0	0	0	0	0	0	0	0	0	0	0	0.015475	0	0
s__Prevotellaceae_UCG-001_unclassified	0	0	0	0	0	0	0	0	0.008653	0	0	0.006642	0	0	0	0	0	0	0	0	0	0
s__Polaromonas_unclassified	0	0	0	0	0	0	0	0	0	0	0	0	0	0	0	0	0	0.015126	0	0	0	0
s__Erysipelothrix_rhusiopathiae	0	0	0.010841	0	0	0	0	0.004117	0	0	0	0	0	0	0	0	0	0	0	0	0	0
s__Collinsella_provencensis	0	0	0.004065	0.009863	0	0	0	0	0	0	0	0	0	0	0	0	0	0	0	0	0	0
s__Eubacterium]_ventriosum_group_unclassified	0	0	0	0	0	0	0	0	0.013597	0	0	0	0	0	0	0	0	0	0	0	0	0
s__Chryseobacterium_sp._lxb-14	0	0	0	0	0	0	0	0	0	0	0.003949	0	0.003968	0	0	0	0	0	0	0	0	0.005628
s__Bacillus_licheniformis	0	0	0	0	0	0	0	0.01098	0	0	0	0	0	0	0.002555	0	0	0	0	0	0	0
s__UBA1819_unclassified	0.007987	0	0	0	0	0.005409	0	0	0	0	0	0	0	0	0	0	0	0	0	0	0	0
s__Leuconostoc_unclassified	0.013312	0	0	0	0	0	0	0	0	0	0	0	0	0	0	0	0	0	0	0	0	0
s__Pseudonocardia_unclassified	0.013312	0	0	0	0	0	0	0	0	0	0	0	0	0	0	0	0	0	0	0	0	0
s__uncultured_Trichococcus_sp.	0	0	0	0	0	0	0	0	0	0	0.009215	0	0	0	0	0	0.003986	0	0	0	0	0
s__Paracoccus_marinus	0	0.004197	0	0	0	0	0	0	0	0.003782	0	0	0	0	0	0	0	0.005042	0	0	0	0
s__Morganella_sp._(in:_Bacteria)	0	0	0	0	0.012975	0	0	0	0	0	0	0	0	0	0	0	0	0	0	0	0	0
s__Brevundimonas_staleyi	0	0	0	0	0	0	0	0	0	0	0	0	0	0	0	0	0	0.012605	0	0	0	0
s__Gastranaerophilales_unclassified	0	0	0	0	0	0.002705	0	0	0.009889	0	0	0	0	0	0	0	0	0	0	0	0	0
s__Family_XIII_UCG-001_unclassified	0	0	0	0	0	0	0	0	0.012361	0	0	0	0	0	0	0	0	0	0	0	0	0
s__Nocardiopsis_unclassified	0	0	0	0	0	0	0	0	0.012361	0	0	0	0	0	0	0	0	0	0	0	0	0
s__Corynebacterium_urealyticum	0	0	0.00271	0	0	0.009466	0	0	0	0	0	0	0	0	0	0	0	0	0	0	0	0
s__Rikenellaceae_RC9_gut_group_unclassified	0	0	0	0	0	0	0	0	0	0	0	0.011956	0	0	0	0	0	0	0	0	0	0
s__Delftia_unclassified	0	0	0	0.002818	0	0	0	0	0	0	0	0	0	0	0	0.005122	0.003986	0	0	0	0	0
s__Skermanella_unclassified	0	0.005596	0	0.005636	0	0	0	0	0	0	0	0	0	0	0	0	0	0	0	0	0	0
s__Sporosarcina_sp.	0.01065	0	0	0	0	0	0	0	0	0	0	0	0	0	0	0	0	0	0	0	0	0
s__UCG-003_unclassified	0.01065	0	0	0	0	0	0	0	0	0	0	0	0	0	0	0	0	0	0	0	0	0
s__uncultured_Atopostipes_sp.	0.006656	0	0	0	0	0	0	0	0	0	0	0	0	0.003976	0	0	0	0	0	0	0	0
s__Brevundimonas_sp._mixed_culture_JK-Clone-05	0	0	0	0	0	0	0	0	0	0	0	0	0	0.007952	0	0	0.002658	0	0	0	0	0
s__Lactobacillus_rogosae	0	0	0	0	0	0	0	0	0	0	0.006582	0.003985	0	0	0	0	0	0	0	0	0	0
s__Akkermansia_unclassified	0	0	0	0	0	0.002705	0	0	0	0	0	0	0	0	0	0	0	0	0	0.007737	0	0
s__Aeribacillus_sp._SSL096201	0	0	0	0	0	0	0	0	0	0	0	0	0	0	0	0	0	0.010084	0	0	0	0
s__Dyella_sp.	0	0	0	0	0	0	0	0	0	0	0	0	0	0.00994	0	0	0	0	0	0	0	0
s__Granulicatella_sp._canine_oral_taxon_095	0	0	0	0	0	0	0	0	0	0	0	0	0	0	0	0	0	0	0	0	0	0.009379
s__Candidatus_Saccharimonas_unclassified	0	0	0	0	0	0.002705	0	0	0	0	0	0.006642	0	0	0	0	0	0	0	0	0	0
s__Bacteroides_sartorii	0.009319	0	0	0	0	0	0	0	0	0	0	0	0	0	0	0	0	0	0	0	0	0
s__Lachnospiraceae_ND3007_group_unclassified	0.009319	0	0	0	0	0	0	0	0	0	0	0	0	0	0	0	0	0	0	0	0	0
s__Marmoricola_unclassified	0.009319	0	0	0	0	0	0	0	0	0	0	0	0	0	0	0	0	0	0	0	0	0
s__Pseudoflavonifractor_sp.	0.009319	0	0	0	0	0	0	0	0	0	0	0	0	0	0	0	0	0	0	0	0	0
s__uncultured_Sphingomonas_sp.	0.009319	0	0	0	0	0	0	0	0	0	0	0	0	0	0	0	0	0	0	0	0	0
s__Faecalibacterium_unclassified	0.005325	0	0	0	0	0	0	0	0	0	0	0	0	0	0	0	0	0	0	0	0	0.003752
s__Paenibacillus_sp.	0	0	0	0.002818	0	0	0	0	0.006181	0	0	0	0	0	0	0	0	0	0	0	0	0
s__Subdoligranulum_unclassified	0	0	0	0	0	0	0	0	0	0	0	0	0	0	0	0	0	0	0	0.004642	0	0.003752
s__Lactobacillales_unclassified	0	0.005596	0	0	0	0	0	0	0	0	0	0.002657	0	0	0	0	0	0	0	0	0	0
s__Neisseriaceae_unclassified	0	0	0.00542	0	0	0	0	0	0	0	0.002633	0	0	0	0	0	0	0	0	0	0	0
s__Lachnospiraceae_FCS020_group_unclassified	0.007987	0	0	0	0	0	0	0	0	0	0	0	0	0	0	0	0	0	0	0	0	0
s__Tyzzerella_sp.	0.007987	0	0	0	0	0	0	0	0	0	0	0	0	0	0	0	0	0	0	0	0	0
s__Lysinibacillus_unclassified	0	0	0	0	0	0	0	0	0	0	0	0	0	0	0	0	0.007973	0	0	0	0	0
s__Fournierella_unclassified	0	0	0	0	0	0	0	0	0	0	0	0	0	0.007952	0	0	0	0	0	0	0	0
s__uncultured_Haemophilus_sp.	0	0	0	0	0	0	0	0	0	0	0	0	0	0.007952	0	0	0	0	0	0	0	0
s__Comamonas_sp.	0	0.002798	0	0	0	0	0	0	0	0	0	0	0	0	0	0.005122	0	0	0	0	0	0
s__Bradyrhizobium_unclassified	0	0	0	0	0	0	0	0	0	0	0.007899	0	0	0	0	0	0	0	0	0	0	0
s__Streptococcus_marmotae	0	0	0	0	0	0	0	0	0	0	0.005266	0	0	0	0	0.002561	0	0	0	0	0	0
s__Flavonifractor_sp.	0	0	0.004065	0	0	0	0	0	0.003708	0	0	0	0	0	0	0	0	0	0	0	0	0
s__Brevibacterium_unclassified	0	0	0	0	0	0	0	0	0	0	0	0	0	0	0	0.007683	0	0	0	0	0	0
s__uncultured_Insolitispirillum_sp.	0	0	0	0	0	0	0	0	0	0	0	0	0	0	0	0	0	0.007563	0	0	0	0
s__Lachnospira_unclassified	0	0	0	0	0	0	0	0	0	0	0	0	0	0	0	0	0	0	0.007184	0	0	0
s__Butyricicoccaceae_unclassified	0	0	0	0.007045	0	0	0	0	0	0	0	0	0	0	0	0	0	0	0	0	0	0
s__Peptococcaceae_unclassified	0	0	0	0.007045	0	0	0	0	0	0	0	0	0	0	0	0	0	0	0	0	0	0
s__Pseudoalteromonas_unclassified	0	0	0.004065	0.002818	0	0	0	0	0	0	0	0	0	0	0	0	0	0	0	0	0	0
s__UCG-002_unclassified	0.003994	0	0	0.002818	0	0	0	0	0	0	0	0	0	0	0	0	0	0	0	0	0	0
s__Ruminococcus]_torques_group_unclassified	0	0.002798	0	0	0	0	0	0	0	0	0	0.003985	0	0	0	0	0	0	0	0	0	0
s__Asanoa_endophytica	0.006656	0	0	0	0	0	0	0	0	0	0	0	0	0	0	0	0	0	0	0	0	0
s__Coriobacteriaceae_UCG-002_unclassified	0.006656	0	0	0	0	0	0	0	0	0	0	0	0	0	0	0	0	0	0	0	0	0
s__Tuzzerella_unclassified	0.006656	0	0	0	0	0	0	0	0	0	0	0	0	0	0	0	0	0	0	0	0	0
s__Serratia_sp.	0	0	0	0	0	0	0	0	0	0	0	0	0	0	0	0	0.006644	0	0	0	0	0
s__uncultured_Serratia_sp.	0	0	0	0	0	0	0	0	0	0	0	0	0.006613	0	0	0	0	0	0	0	0	0
s__Nitrospira_unclassified	0	0	0	0	0	0	0	0	0	0	0	0	0	0	0.002555	0	0	0.003782	0	0	0	0
s__Devosia_sp._Sr53	0	0	0	0	0	0	0	0	0	0	0	0	0	0	0	0	0	0.006303	0	0	0	0
s__Roseburia_unclassified	0	0	0	0	0	0	0	0	0	0	0	0	0	0	0	0	0	0	0	0.00619	0	0
s__Muribaculum_sp.	0	0	0	0	0	0	0	0	0.006181	0	0	0	0	0	0	0	0	0	0	0	0	0
s__Brochothrix_unclassified	0	0	0	0.005636	0	0	0	0	0	0	0	0	0	0	0	0	0	0	0	0	0	0
s__Butyricimonas_unclassified	0	0	0	0	0	0	0	0.00549	0	0	0	0	0	0	0	0	0	0	0	0	0	0
s__Sphingomonas_sp.	0	0	0.00542	0	0	0	0	0	0	0	0	0	0	0	0	0	0	0	0	0	0	0
s__uncultured_Clostridium_sp.	0	0	0.00542	0	0	0	0	0	0	0	0	0	0	0	0	0	0	0	0	0	0	0
s__Allobaculum_unclassified	0	0	0	0	0	0.005409	0	0	0	0	0	0	0	0	0	0	0	0	0	0	0	0
s__Blautia_sp._Marseille-P3387	0	0	0	0	0	0.005409	0	0	0	0	0	0	0	0	0	0	0	0	0	0	0	0
s__Bacteroides_faecichinchillae	0.005325	0	0	0	0	0	0	0	0	0	0	0	0	0	0	0	0	0	0	0	0	0
s__Dechlorosoma_unclassified	0.005325	0	0	0	0	0	0	0	0	0	0	0	0	0	0	0	0	0	0	0	0	0
s__Facklamia_unclassified	0	0	0	0	0	0	0	0	0	0	0	0	0	0	0	0	0.005315	0	0	0	0	0
s__uncultured_Kingella_sp.	0	0	0	0	0	0	0	0	0	0	0	0	0	0	0	0	0.005315	0	0	0	0	0
s__Eubacterium]_siraeum_group_unclassified	0	0	0	0	0	0	0	0	0	0	0	0.005314	0	0	0	0	0	0	0	0	0	0
s__Lachnoclostridium_sp.	0	0	0	0	0	0	0	0	0	0	0	0.005314	0	0	0	0	0	0	0	0	0	0
s__Solibacillus_unclassified	0	0	0	0	0	0	0	0	0	0	0	0.005314	0	0	0	0	0	0	0	0	0	0
s__Streptococcus_pharyngis	0	0	0	0	0	0	0	0	0	0	0	0.005314	0	0	0	0	0	0	0	0	0	0
s__UCG-010_unclassified	0	0	0	0	0	0	0	0	0	0	0	0.005314	0	0	0	0	0	0	0	0	0	0
s__Peptostreptococcales-Tissierellales_unclassified	0	0	0	0	0	0	0	0	0	0	0	0	0.00529	0	0	0	0	0	0	0	0	0
s__Isosphaeraceae_unclassified	0	0	0	0	0	0	0	0	0	0	0.005266	0	0	0	0	0	0	0	0	0	0	0
s__Marvinbryantia_unclassified	0	0	0	0	0	0	0	0	0	0	0.005266	0	0	0	0	0	0	0	0	0	0	0
s__Syntrophomonas_unclassified	0	0	0	0	0	0	0	0	0	0	0.005266	0	0	0	0	0	0	0	0	0	0	0
s__Negativibacillus_unclassified	0	0	0	0	0.00519	0	0	0	0	0	0	0	0	0	0	0	0	0	0	0	0	0
s__Deinococcus_unclassified	0	0	0	0	0	0	0	0	0	0.002521	0	0.002657	0	0	0	0	0	0	0	0	0	0
s__Hydrogenophaga_unclassified	0	0	0	0	0	0	0	0	0	0	0	0	0	0	0.005111	0	0	0	0	0	0	0
s__Mucispirillum_unclassified	0	0	0	0	0	0	0	0	0.004944	0	0	0	0	0	0	0	0	0	0	0	0	0
s__Altererythrobacter_unclassified	0	0	0	0.004227	0	0	0	0	0	0	0	0	0	0	0	0	0	0	0	0	0	0
s__Asanoa_unclassified	0	0.004197	0	0	0	0	0	0	0	0	0	0	0	0	0	0	0	0	0	0	0	0
s__Acidovorax_unclassified	0	0	0	0	0	0	0	0.004117	0	0	0	0	0	0	0	0	0	0	0	0	0	0
s__Neomicrococcus_unclassified	0	0	0	0	0	0	0	0.004117	0	0	0	0	0	0	0	0	0	0	0	0	0	0
s__Porphyromonas_sp._canine_oral_taxon_361	0	0	0	0	0	0	0	0.004117	0	0	0	0	0	0	0	0	0	0	0	0	0	0
s__Geobacillus_sp._TibetanG6	0	0	0.004065	0	0	0	0	0	0	0	0	0	0	0	0	0	0	0	0	0	0	0
s__UCG-005_unclassified	0	0	0.004065	0	0	0	0	0	0	0	0	0	0	0	0	0	0	0	0	0	0	0
s__Enterorhabdus_unclassified	0	0	0	0	0	0.004057	0	0	0	0	0	0	0	0	0	0	0	0	0	0	0	0
s__Allisonella_unclassified	0.003994	0	0	0	0	0	0	0	0	0	0	0	0	0	0	0	0	0	0	0	0	0
s__Eggerthellaceae_unclassified	0.003994	0	0	0	0	0	0	0	0	0	0	0	0	0	0	0	0	0	0	0	0	0
s__Faecalicatena_contorta	0.003994	0	0	0	0	0	0	0	0	0	0	0	0	0	0	0	0	0	0	0	0	0
s__Mailhella_unclassified	0.003994	0	0	0	0	0	0	0	0	0	0	0	0	0	0	0	0	0	0	0	0	0
s__Mannheimia_sp._10-12559-1	0.003994	0	0	0	0	0	0	0	0	0	0	0	0	0	0	0	0	0	0	0	0	0
s__Latilactobacillus_unclassified	0	0	0	0	0	0	0	0	0	0	0	0	0	0	0	0	0.003986	0	0	0	0	0
s__Zoogloea_unclassified	0	0	0	0	0	0	0	0	0	0	0	0	0	0	0	0	0.003986	0	0	0	0	0
s__Bacteroides_sp.	0	0	0	0	0	0	0	0	0	0	0	0.003985	0	0	0	0	0	0	0	0	0	0
s__Duncaniella_muris	0	0	0	0	0	0	0	0	0	0	0	0.003985	0	0	0	0	0	0	0	0	0	0
s__Porphyromonas_sp._canine_oral_taxon_239	0	0	0	0	0	0	0	0	0	0	0	0.003985	0	0	0	0	0	0	0	0	0	0
s__Parvimonas_unclassified	0	0	0	0	0	0	0	0	0	0	0	0	0	0.003976	0	0	0	0	0	0	0	0
s__Quadrisphaera_unclassified	0	0	0	0	0	0	0	0	0	0	0	0	0	0.003976	0	0	0	0	0	0	0	0
s__Acinetobacter_lwoffii	0	0	0	0	0	0	0	0	0	0	0.003949	0	0	0	0	0	0	0	0	0	0	0
s__Gemmata_unclassified	0	0	0	0	0	0	0	0	0	0	0.003949	0	0	0	0	0	0	0	0	0	0	0
s__Methyloversatilis_unclassified	0	0	0	0	0	0	0	0	0	0	0.003949	0	0	0	0	0	0	0	0	0	0	0
s__Hydrogenibacillus_unclassified	0	0	0	0	0.003892	0	0	0	0	0	0	0	0	0	0	0	0	0	0	0	0	0
s__Actinomyces_urogenitalis	0	0	0	0	0	0	0	0	0	0	0	0	0	0	0	0	0	0	0	0	0.003855	0
s__Cutibacterium_unclassified	0	0	0	0	0	0	0	0	0	0	0	0	0	0	0	0	0	0	0	0	0.003855	0
s__Acetivibrio_sp.	0	0	0	0	0	0	0	0	0	0	0	0	0	0	0	0.003841	0	0	0	0	0	0
s__Haemophilus_unclassified	0	0	0	0	0	0	0	0	0	0	0	0	0	0	0.003833	0	0	0	0	0	0	0
s__Chryseobacterium_sp.	0	0	0	0	0	0	0	0	0	0	0	0	0	0	0	0	0	0.003782	0	0	0	0
s__Paracoccus_unclassified	0	0	0	0	0	0	0	0	0	0	0	0	0	0	0	0	0	0.003782	0	0	0	0
s__Defluviitoga_unclassified	0	0	0	0	0	0	0	0	0	0	0	0	0	0	0	0	0	0	0	0	0	0.003752
s__Providencia_rettgeri	0	0	0	0	0	0	0	0	0.003708	0	0	0	0	0	0	0	0	0	0	0	0	0
s__Luteimonas_aestuarii	0	0	0	0.002818	0	0	0	0	0	0	0	0	0	0	0	0	0	0	0	0	0	0
s__Paramuribaculum_intestinale	0	0.002798	0	0	0	0	0	0	0	0	0	0	0	0	0	0	0	0	0	0	0	0
s__Pir4_lineage_unclassified	0	0.002798	0	0	0	0	0	0	0	0	0	0	0	0	0	0	0	0	0	0	0	0
s__Psychrobacter_faecalis	0	0.002798	0	0	0	0	0	0	0	0	0	0	0	0	0	0	0	0	0	0	0	0
s__uncultured_Prevotella_sp.	0	0.002798	0	0	0	0	0	0	0	0	0	0	0	0	0	0	0	0	0	0	0	0
s__Streptococcus_iniae	0	0	0	0	0	0	0	0.002745	0	0	0	0	0	0	0	0	0	0	0	0	0	0
s__Trueperella_unclassified	0	0	0	0	0	0	0	0.002745	0	0	0	0	0	0	0	0	0	0	0	0	0	0
s__Verrucomicrobiota_unclassified	0	0	0	0	0	0	0	0.002745	0	0	0	0	0	0	0	0	0	0	0	0	0	0
s__Clostridia_vadinBB60_group_unclassified	0	0	0.00271	0	0	0	0	0	0	0	0	0	0	0	0	0	0	0	0	0	0	0
s__Ellin6067_unclassified	0	0	0.00271	0	0	0	0	0	0	0	0	0	0	0	0	0	0	0	0	0	0	0
s__Microvirga_unclassified	0	0	0.00271	0	0	0	0	0	0	0	0	0	0	0	0	0	0	0	0	0	0	0
s__Serratia_marcescens	0	0	0.00271	0	0	0	0	0	0	0	0	0	0	0	0	0	0	0	0	0	0	0
s__Streptococcus_cuniculi	0	0	0.00271	0	0	0	0	0	0	0	0	0	0	0	0	0	0	0	0	0	0	0
s__Subgroup_17_unclassified	0	0	0.00271	0	0	0	0	0	0	0	0	0	0	0	0	0	0	0	0	0	0	0
s__uncultured_Oscillibacter_sp.	0	0	0.00271	0	0	0	0	0	0	0	0	0	0	0	0	0	0	0	0	0	0	0
s__uncultured_Pseudolabrys_sp.	0	0	0.00271	0	0	0	0	0	0	0	0	0	0	0	0	0	0	0	0	0	0	0
s__uncultured_Pyramidobacter_sp.	0	0	0.00271	0	0	0	0	0	0	0	0	0	0	0	0	0	0	0	0	0	0	0
s__Alphaproteobacteria_unclassified	0	0	0	0	0	0.002705	0	0	0	0	0	0	0	0	0	0	0	0	0	0	0	0
s__Bacteroidota_unclassified	0	0	0	0	0	0.002705	0	0	0	0	0	0	0	0	0	0	0	0	0	0	0	0
s__Christensenellaceae_unclassified	0	0	0	0	0	0.002705	0	0	0	0	0	0	0	0	0	0	0	0	0	0	0	0
s__Parabacteroides_unclassified	0	0	0	0	0	0.002705	0	0	0	0	0	0	0	0	0	0	0	0	0	0	0	0
s__Pelospora_unclassified	0	0	0	0	0	0.002705	0	0	0	0	0	0	0	0	0	0	0	0	0	0	0	0
s__Pseudoglutamicibacter_unclassified	0	0	0	0	0	0.002705	0	0	0	0	0	0	0	0	0	0	0	0	0	0	0	0
s__Actinobaculum_unclassified	0.002662	0	0	0	0	0	0	0	0	0	0	0	0	0	0	0	0	0	0	0	0	0
s__Atopostipes_suicloacalis	0.002662	0	0	0	0	0	0	0	0	0	0	0	0	0	0	0	0	0	0	0	0	0
s__Facklamia_sp._2320B-03	0.002662	0	0	0	0	0	0	0	0	0	0	0	0	0	0	0	0	0	0	0	0	0
s__Thermomonas_sp._WTPout_85	0.002662	0	0	0	0	0	0	0	0	0	0	0	0	0	0	0	0	0	0	0	0	0
s__Sphingobium_unclassified	0	0	0	0	0	0	0	0	0	0	0	0	0	0	0	0	0.002658	0	0	0	0	0
s__Thiobacillus_unclassified	0	0	0	0	0	0	0	0	0	0	0	0	0	0	0	0	0.002658	0	0	0	0	0
s__Alloiococcus_unclassified	0	0	0	0	0	0	0	0	0	0	0	0.002657	0	0	0	0	0	0	0	0	0	0
s__Anaerolineaceae_unclassified	0	0	0	0	0	0	0	0	0	0	0	0.002657	0	0	0	0	0	0	0	0	0	0
s__Anaerotignum_sp.	0	0	0	0	0	0	0	0	0	0	0	0.002657	0	0	0	0	0	0	0	0	0	0
s__Pseudogracilibacillus_auburnensis	0	0	0	0	0	0	0	0	0	0	0	0.002657	0	0	0	0	0	0	0	0	0	0
s__Stenotrophomonas_sp.	0	0	0	0	0	0	0	0	0	0	0	0.002657	0	0	0	0	0	0	0	0	0	0
s__uncultured_Alistipes_sp.	0	0	0	0	0	0	0	0	0	0	0	0.002657	0	0	0	0	0	0	0	0	0	0
s__uncultured_Rhodovulum_sp.	0	0	0	0	0	0	0	0	0	0	0	0.002657	0	0	0	0	0	0	0	0	0	0
s__Candidatus_Soleaferrea_unclassified	0	0	0	0	0	0	0	0	0	0	0	0	0.002645	0	0	0	0	0	0	0	0	0
s__Acholeplasma_unclassified	0	0	0	0	0	0	0	0	0	0	0.002633	0	0	0	0	0	0	0	0	0	0	0
s__BRH-c20a_unclassified	0	0	0	0	0	0	0	0	0	0	0.002633	0	0	0	0	0	0	0	0	0	0	0
s__Caldilineaceae_unclassified	0	0	0	0	0	0	0	0	0	0	0.002633	0	0	0	0	0	0	0	0	0	0	0
s__IMCC26207_unclassified	0	0	0	0	0	0	0	0	0	0	0.002633	0	0	0	0	0	0	0	0	0	0	0
s__Petrimonas_unclassified	0	0	0	0	0	0	0	0	0	0	0.002633	0	0	0	0	0	0	0	0	0	0	0
s__Rikenellaceae_unclassified	0	0	0	0	0	0	0	0	0	0	0.002633	0	0	0	0	0	0	0	0	0	0	0
s__Saccharimonadales_unclassified	0	0	0	0	0	0	0	0	0	0	0.002633	0	0	0	0	0	0	0	0	0	0	0
s__Syntrophorhabdus_unclassified	0	0	0	0	0	0	0	0	0	0	0.002633	0	0	0	0	0	0	0	0	0	0	0
s__uncultured_Lactobacillus_sp.	0	0	0	0	0	0	0	0	0	0	0.002633	0	0	0	0	0	0	0	0	0	0	0
s__Intestinimonas_unclassified	0	0	0	0	0.002595	0	0	0	0	0	0	0	0	0	0	0	0	0	0	0	0	0
s__Renibacterium_unclassified	0	0	0	0	0	0	0	0	0	0	0	0	0	0	0	0.002561	0	0	0	0	0	0
s__Rheinheimera_sp.	0	0	0	0	0	0	0	0	0	0	0	0	0	0	0	0.002561	0	0	0	0	0	0
s__S5-A14a_unclassified	0	0	0	0	0	0	0	0	0	0	0	0	0	0	0	0.002561	0	0	0	0	0	0
s__Cellvibrio_unclassified	0	0	0	0	0	0	0	0	0	0	0	0	0	0	0.002555	0	0	0	0	0	0	0
s__Moraxella_sp._SN10-2M	0	0	0	0	0	0	0	0	0	0	0	0	0	0	0.002555	0	0	0	0	0	0	0
s__Desulfuromonas_michiganensis	0	0	0	0	0	0	0	0	0	0	0	0	0	0	0	0	0	0.002521	0	0	0	0
s__Ezakiella_unclassified	0	0	0	0	0	0	0	0	0	0	0	0	0	0	0	0	0	0.002521	0	0	0	0
s__Curvibacter_unclassified	0	0	0	0	0	0	0	0	0.002472	0	0	0	0	0	0	0	0	0	0	0	0	0
s__DMER64_unclassified	0	0	0	0	0	0	0	0	0.002472	0	0	0	0	0	0	0	0	0	0	0	0	0
