# Supplementary material for: A self-stabilized and water-responsive deliverable coenzyme-based polymer binary elastomer adhesive patch for treating oral ulcer
Source: Nat Commun. 2023 Nov 24;14:7707. doi: 10.1038/s41467-023-43571-x (PMC10673908; doi:10.1038/s41467-023-43571-x)
Supplement: Supplementary file 6 — Source Data [file 41467_2023_43571_MOESM6_ESM.zip › Source Data(2)/Source Data/data/Oral flora data/Venn diagram of the oral microbiota.xlsx]

## Sheet: Sheet1
Accession	Chitosan	Normal	PolyTA	Control
df7c32c4b30fdb4c03d351302e47e48f	63339	138845	130234	163090
046cf1ae9ba85c7fd4bcb6af3571a7d0	38202	44148	56273	60734
850d983db39b0eb7a1ca871ebb55556a	25377	3798	44506	27739
b0207ea54db4e55417c828cdea093e3e	73666	0	7312	51
615d50865a694f134996ca34c319acc6	25744	10996	20101	21567
9c05ed745c9a8005a0d182a0eed3cf27	10251	14499	7326	19968
982aa22b57505146f9234502a9b24bb9	2847	39379	1316	3656
f175a5b5698774a29bc370780db3f095	14042	4837	11829	11874
1cbbb33b5135dbda2257b12f376296c2	2239	20417	5290	9407
e31de84603147ea6ffbf67b6e213e89d	12788	2090	5135	9991
55c2c719b253b9b241c567b9790c444e	4577	1236	10503	4479
939926196eb2f53bb45e88f000a590df	5724	3665	1996	6789
97c1f568ca598c8e515b070e63fcefd2	891	6382	4238	6608
94cd11b6eb8c671c4ea32a2d3532ede5	4952	4039	2158	3492
5a82a075b42fcce658427d4ad35587fc	2640	3284	4337	3447
5abf52bd4434b60458fc7f0eeb33f695	3213	1712	4583	2802
d792da2d90d985dc29de1447c9518d5b	6522	48	3834	1803
a8d9cd3352b0d1f2e48a22d031d4afd4	71	4324	5291	1981
a15c341902e2b2b2eecd4b223187c915	873	1960	1344	7474
bc5efca186b9a56c9cdf16872c34a2e1	7875	1490	331	1093
7c014086bf98fbe2ded90c9487a9301d	1830	7833	590	305
4b38473099dc5f18b73be535e282921a	364	7285	488	2368
20ff1cd74b880d57e554e448447d2e54	1920	2912	2526	2454
5db237584535298df6dd727d2010ec53	4076	1498	1948	1727
dc96b6fc1810b692cc589eb300327b25	1906	1892	2478	2518
052bbea553a79f10ff79806cebd1f4f4	807	1743	2156	3370
51fe10e0356ee2fa9c4873f5b5097580	2928	376	703	3334
d8e452126a0b592d654c471637bacea5	512	1531	2216	3015
6b8f056f50ad76b47bcc36300f0d4908	322	2080	1865	3004
7cc7de43c8f21a6d37e9473d74b599b4	701	1666	1885	2921
a148b5adb4e0aadb1990ecb8755930e0	2376	0	1079	3717
f4e61e3a05b099afa6fd598f34d3f00f	256	1457	674	4467
5fa0fc4156dc1c3ab5c35f900d898087	842	1390	1775	2510
c31d6888fbdf309084084e8877de12ec	880	1017	1748	2345
591ed1d6afd1e79ae33d6b6cd0c6b185	552	1399	929	2824
763abe2835b6b4514e8693e745256d6e	532	1178	1180	1973
8f41b8e362d01c0d2d8b90df34e59031	226	3046	393	112
55071faeb3288110be23b335983c90c7	387	558	917	1398
a769fd25cb4cb3e65fb0b5f752ddf4cb	484	2480	14	11
b302d5839973a45754a3f74fbaed3be6	678	0	2176	0
739f95364f115e1f6c460f0434f3e210	9	2117	230	477
eb272a6104771dc6184097a5edfa397a	762	199	287	1583
3b32028fc9ab4ab2507ce89d9009a264	221	584	608	957
d7bad9b1142edefc4c28a33c15644587	0	1727	0	0
78ddee1008a21604217b8418f9007a3b	103	355	483	757
f0ef9bf563e810afe97942be2113ece0	156	452	288	696
538eb43d16dc88bcdff5b5d99224f5dc	1459	0	0	0
03b8ceb1cd5109a6e98d5d9d1e2f69ef	170	426	380	426
0a2b63142e825b7378e1bcdd0b83e2b6	92	350	261	661
e0ae421ffb2c71834cd0dcad1a9deda4	1195	22	54	45
9f22da56e873ade2c09013cae621e715	1243	69	3	0
39e663528ca50d5849d36310d5ec4153	0	1286	0	0
8ed5ff033d373cd7d2936c3f0ee1f3b4	728	551	0	0
aa279c1008b2c378d3bc0ed92f90da65	6	141	121	965
37a8655b025334ad3da09e7fd4d58575	509	413	0	2
dd59ed4328f6a51da2019387b881acbd	200	171	140	406
e3b283f4d4700af85f542a64222d614d	0	913	0	0
b5e144aa5e95cf1c965797a1354a3b2f	79	237	152	432
664e8cfe10825f9ab2f3d2ac3889d14a	10	846	10	7
e7d67be85ffcdb3dc80db917f26d4f3a	484	0	5	380
e98294e7702e3edea2d078be0ad215bb	0	252	186	405
f3efcbae5f448baeeebb2e80c6d4fad2	0	0	488	325
4fad55daa352356af40293871c2a8150	76	530	116	85
5420f9efa7174e76af6adfa1586c3f9e	0	755	8	0
f67af52d77af14b96045b54ee5e18747	33	0	520	208
c3c89c2ed97a85ff8ec5808d70ca40fd	491	29	51	183
10fa487a6a85c78389151d08544c4eff	0	747	0	0
42f3e406969b81a0bcb9a347c4a7a7ee	0	737	0	0
e5084546676d262b0af7425e5b7a3a7e	0	732	0	0
053bb4b0ab148a0a4a071edc9447b09f	656	0	21	0
cf1be81ede89476b255ab1eb8c89e7b2	20	136	212	297
c946ba85a4cdd4f17eb76571bbc51c41	13	190	93	349
4b6b6178e7c04b24f6069af65ab4e580	0	642	0	0
2b14124d5aa1c18d4ee4b3a1d03d3518	0	68	74	496
a7aa4a9c9a987e46d3f0330457f15693	56	0	54	505
56aa91b83f97f0e967295d3f17554ed5	190	71	207	129
da8b4e3322c5f448dd1920256d0f7494	560	0	4	0
d0b590fc10524746b75ff5793d1a3f13	154	373	21	0
bcecf8ec1e9a85a4435046cd2d6f2d31	0	541	0	0
1ba2ef91e669022c449ab0941cbb2c28	158	0	213	153
ba81a1ba89ba623fb89ad5186afec1de	0	355	66	103
27e1b3bb529108621d625641e1651aac	59	6	150	286
3a4079446d6cd3b52b73af022dd3eebc	0	187	90	218
ddab08e453048791109c941df255343f	0	477	0	0
842da85e22037b51e8814d157582e44c	0	470	3	0
2079931d47346ca736eca469069cedc0	0	256	89	118
337d338caa2ee065625b62dca1e82685	0	461	0	0
6aa05ac8a999c9d7d8d6e10676e01aff	0	456	0	0
58780ed3cc60f0ff134e03fe05136861	3	7	142	295
2d422a1fff1ae863f01ff431a976fdd6	0	249	80	117
e19cdb0b10bc5830e60129515fa2b695	0	200	122	109
df2d1b2c2f9390dd848192c55a9bb94b	19	100	104	203
1788f7c1d1017ec47bc2b2b88dc118fe	24	401	0	0
e7bd5accaa0f6f1a5724bff194ab846e	0	0	240	183
6724c390cb160aa61a7609d8c890c1de	213	0	120	71
1cb738c37bc0c9f6c6798bf7fed3a951	0	56	153	195
8f61e623de7d7f2e3072dcb712056fa7	112	32	116	132
4ab24dbd926422bd2703bf9f89ec284e	0	74	144	173
28837792ea0bd47eb0a42c5cc9974c34	0	103	37	238
badd305903d43bbaa265c7145ecb7063	0	131	49	194
37adb98720439831b0a240f24646b2f2	0	189	39	140
74cf76c314ba54479efc98473f5f3906	0	368	0	0
abc3b0b7a8e4fc25c87c83e3d13beff1	0	367	0	0
d2b3f7a7842df325eb9c80bcea240910	228	122	0	5
4b181a9e0ddf103e814ad3e7160b53ad	0	38	72	240
1c2ff6dc62d46f6a46e3e8eb49a4e213	0	228	25	94
d68ae6ab7a991725aec22eb40be64838	98	0	126	117
ac88925339f491bb055afb978a2d9a4e	0	340	0	0
d978ac097bce79a476617025ee3cdf81	0	335	0	0
c6e43a8cfa12c6e0930f413bff89cf0f	264	62	0	0
20937c4f2d631a98ac73b391f8f98c37	315	0	0	0
853a7ee9432aa5a3e2631abc77cf6fea	0	86	0	225
454946e0565af9ca0cec72a700184f63	308	0	0	0
695dec4d7ffb984b202545ccbb6b7fe6	0	75	116	109
26d98efa38e835733f817b6900d10ed7	124	0	115	52
e39988f10fa044f451c660508cfad3d7	289	0	0	0
c15d268212253e2b5fce5229cf4ae8a7	6	187	5	90
cce622be850ea0dfd0e6505de304044e	285	0	0	0
667800f91a0602be20ea56609159b4fc	0	0	149	109
ceadf3037efdf825c74f1249d2f68608	257	0	0	0
9a5b6f7b7f3801dc2c79eb5a621d92f7	0	250	0	0
a41b72842290a9e865efc83d63ad2818	2	129	83	30
1e57621f714df207cfa7aff2b6284a2c	0	241	0	0
684f3648ab8081d679d779dfa78c9661	0	53	111	76
540dc050bbd745185a03e0436ceab265	0	237	0	0
b5afd19fba44d2c4128c53bf0c24e855	236	0	0	0
fa62ff6ed360ee30253be29df7a1191c	198	31	0	4
b10172e32ee78b46c9513aabd6c64af7	0	47	83	102
74c764cd57dcb0e8dc8945a1836bdc3a	98	29	69	34
41deb1271db51ea61c3a14c5df68b466	0	52	36	142
91e2a9afc85e4014fff31dac97d45114	105	115	0	7
67a7a8259fe8729be632f9f0593992ff	0	160	43	18
e0750a721554942c73632b3a3fc5b5ee	29	0	120	60
47e1cd99205041c61f09de66e116df81	45	80	63	14
a8f96d14a50d430e37be4ea4704230ba	0	0	0	199
f76a10bbbb222d84c0ea16194d7b7e80	7	154	30	0
b352fdf358f88c5b6ddc83e6fb5b77d1	0	0	173	16
941504383c7431f3868d675fbbaf2750	6	14	114	54
99e25e7bfd1eb3c9de89369e64b0d5a1	0	93	31	64
88b9f6cadaa508b7d5d920021e51228d	0	188	0	0
a676dbcf5d5602d78ca7e9580772332e	186	0	0	0
ed6204e9c9f6bd81e02db710817ccb3c	31	15	112	27
12642e6aaa8986e8500a302e87b3aa0f	0	0	42	141
a14c8e0af16643bcae5d82f34f855bbd	0	182	0	0
43428eba6a7d1cbcf596d946d1249fd7	0	181	0	0
9df8522badbf34104d53225af9f34981	85	7	46	42
a3739fb5c91439a71fd9fff1e6ee75c8	0	172	0	8
cf7efc4a2dd9e8e30b04c830b5d293bc	0	0	109	70
40ef042cb2d7e9e51a8dad360a9c4cd6	0	172	5	0
4fbb34a810f533f72f3b2aa23c8c6a41	0	118	22	33
82dbf7a5dba414abce2994e8eb6d58ea	0	173	0	0
0aeea32415ecfb43e59897f5ff34dd58	0	167	3	0
27e3fd3f90f8d4002d70bbcb99729994	0	0	0	169
a61a86699bd993c26f3ecdd1e65acb1b	0	0	0	162
563fb0d2a5998a6d420989f524cca52f	106	33	8	12
2c2c6799a8ba476125a4f6d87208215a	45	0	32	79
0b60a10fb9bab27c641de29abb2b2ee3	0	0	0	153
dae4b1d1c7fa9bbdb8d6bafe3d0eae66	0	153	0	0
3876207928742711d18645217094065b	0	152	0	0
592034b38ba14dec5f60783052c2a5f5	0	151	0	0
8ad8f75ffd5cd7f2992a90e4a95affbd	0	149	0	0
aeac98a1112103e5fe22065a06a69566	0	0	4	140
dab1fcba6c45c268fdd093ff0cfdb1c6	0	0	14	129
b7940359acbe0fe72e75f4877ca54177	0	140	0	0
b999d7a1c47c27263b1ab952c8025484	0	139	0	0
c627deb8586e5e1af1c467905b8e5cf1	0	0	34	104
ae92751ce0103cf1fe77dd7f219da00c	54	21	4	58
099bfab8c7ef89fc236093df3d839d65	0	44	67	26
9a2798eb22cdd5dcff4a511fccad27e2	0	16	19	101
87eb9f9313421e2677ac9847299798f7	0	136	0	0
40db79b650d8f39776b18a03076cc8c3	22	102	2	9
b37544ace190d6868f44823a3f6982a5	0	38	0	96
ae6d37f17488f6fbb9ff8d51bce23c65	0	0	0	133
d9fe1a70d2660afecafb499d36f3cbef	0	129	0	0
98cedaeb6530038a7c03909a8fffac4d	94	32	0	0
aafc8991de1dc5b4b3f1a28669eaf093	9	4	57	55
ec3904a9db8e873d5d288d914310ae46	0	0	0	125
a27b0e17dc6d345642600bd36aa0ba45	0	0	71	53
593c9f3ed9bc495928effd8e61a2b55c	29	0	72	22
17e366d6e4e924d827e43760bf109b62	0	122	0	0
4f49e9555e892df89782896d3f6f84ca	13	0	55	52
279ae5d46f6a7cc984a2688578c52356	0	119	0	0
9590d72b2e0cf8d09c71c01a74c65da2	102	3	12	0
10aaac1c18dd311d475bd463c7f419b2	0	117	0	0
0c4e2474a97cb36925d132afd209fe5d	0	51	0	64
d953f7bbb102b894b189f6b1bcc48bba	0	0	41	73
937eb01bcda9c4a61b9db83e60d5d6c0	0	113	0	0
1493910bf7eef6177d063d1644df1362	112	0	0	0
72105f05ef86b56deb4cf951bdef62fa	23	74	0	14
be9e7e2786b3ae134712e7b6bedc2259	0	110	0	0
ffbc79534737995e2c26b1569e2ba045	0	107	0	0
c863ecc47522dc6433e7f462042f1792	73	0	33	0
0514aeb94e18da958ce0f89e9e0140c8	105	0	0	0
fd9276855a6e35641fbbd068c02a817b	26	2	0	75
b8673dbcd0b8776e4cdf612201685726	17	3	47	36
9f777d99c764a7996e9804cdcc2d1add	0	0	98	5
15ef7de3ec710be7b6f87393e2cc48c2	0	95	5	0
d087fb055bec8467c0aec80dfc3a3d8e	0	0	0	98
bd1c5e83ed28758bfd8470ef864befcf	0	0	36	59
05a1ac81d0c6ce4df6d09b21b7faa7f1	72	0	2	19
663c05fce31677a4684c526848903a36	0	0	65	27
e80f3dfa12be21c8ed3211015d995df1	0	0	0	90
d1e304aae8a756e3a73980a2404efccd	0	0	90	0
73329dddf5c98c0b9a7c88514c5870e7	88	0	0	0
cbb28d4bfbf4e4a6256c9bc86cc83005	19	0	10	58
447caa1367d54cb0d35e5661a0f6b811	0	73	14	0
821dfa5444661c72ab662f8de0ad06bf	46	16	23	0
8ec7ff6c0ed457262adcd5be28328560	0	85	0	0
31d5ab366a86a8a34fd361957c8bb4e9	24	0	39	20
fb76069d57f872da182390221ab5eeda	0	58	0	24
373f664a56907718ef7047e7f568ba28	0	81	0	0
c3c1a584ba0430f0c593f3fb99d6ac78	0	0	80	0
e5400356daabbc5a41f935af70513043	45	30	4	0
94cc192d7f4055e5b4d608ebcbdcf7dd	31	0	23	25
fae175b2fcf8303947c4c6260ad57d4c	44	0	32	3
2a25d9a914d0991e7ae76213883a9d2b	38	0	4	36
9d492c0c5bdae9dd49cea5bba7e63452	0	78	0	0
5cac057db46f465959319f143a08c32f	4	0	73	0
7eca95b8e5e253b704e8769b723ddd2d	0	77	0	0
2b502cef57c14ddde24488694f6fb509	0	77	0	0
2f4610822223832b418d7b0a645fe0fa	0	75	0	0
e88b1c3a64c59bb9a32eb1aeed5bf89a	0	0	0	74
5dfe95fe3e6ec217cdea100a7ea0e01d	0	11	13	50
192c9fe442eb74167722cff393e7d525	0	0	0	74
145c5f93064fe9b98e50e7f958369529	0	74	0	0
68cfc1fbee63286e61fefe80dbe14bc7	0	0	74	0
cfd5ceaa30c3708b08fe1d174a311f19	0	24	0	47
ad41cc2e1ee27e81d4b68cc70043d63b	0	70	0	0
a8b12a8778feb5eb3a4e2fe08aba159e	57	0	11	0
9cff36402513c3212366f7b7a53294fd	28	0	0	40
c73aaec55cabb17452ec9171314d9b5c	0	0	0	65
c7a7edd1dfbe300760e415faa238782f	60	0	0	4
3dcd90921b7759ff6d3c2f4560156c2b	43	0	21	0
77d9fe9a2330fb5c961fcd439e758ec8	0	63	0	0
cc2956e1e4b70313d2a7c41eded00841	0	0	0	61
d81002b2746e71530842a543e1871696	0	0	0	60
cc918fe1b438a4b41cbc039fca6bec6d	0	60	0	0
9f2a7f076bf692cd110a334accc8703c	0	60	0	0
4a75ff0bae5bda54eea0477cd9facd33	29	0	18	12
c050c7bee84edccf7e5aa554bbf33045	0	0	16	43
f76de6c4d8bc2dd93f8865aca8fa6699	58	0	0	0
8623f703428df6b2517d326c5da0478c	57	0	0	0
af77baff8a86a9ebf52ba1cbc534ab54	9	0	48	0
d04a53f72a38699b5a8d75e507c6db11	0	0	26	30
52ad2e8fbf0109bdf148ab3662b3baa9	0	56	0	0
ef9b184ec490c8d88d6932d6f6729973	0	0	33	22
cf06f9ef1e95e651c2057ef78ada569e	0	54	0	0
1a2e12038377659c9f7552762e11f4e5	11	0	37	5
b3460127e3cf3d54aa57380ece31a2f0	10	0	43	0
8dd9d62b1e0ebb936bbdc708f22faac9	0	16	0	36
ac70784fee661824ad2cdc6275a19587	0	52	0	0
dcec02600aa10732fcca88bdc1a52ce5	0	0	0	51
8ed16d04dbe9b520bee4a7facf690343	0	51	0	0
0900da14430ca75b25e1c32c37cfa009	0	0	0	50
7ed227914edf495b123504cf207afa19	0	0	50	0
236fd1dc16f01eaea74bc58bc6c3261e	49	0	0	0
3bf38e7a616acb3a5a1c036b577bc40e	49	0	0	0
016e71f61638e459008aa0005a604835	0	49	0	0
e0a9f199f9706bad69e0a5e34f9b9dc0	0	49	0	0
cca3e861996b79440bfeb7f41e8c2c2b	0	0	48	0
6341b3358de97a3d5124cb15b0fb2dca	2	45	0	0
f1eacaa57bf3e430ffc97d59073ceab2	0	0	12	35
aa8d20f08616b380e3d4bb820afc8d30	31	15	0	0
822b67f950671986f188ed9ca5753850	14	0	0	32
f64becfec88c000e31e1b84c0de1354f	5	0	33	8
e5889d9bc20824296dbb3c4421db56d2	0	46	0	0
780a14f746b7ac97649e9cc9ac134fda	24	0	20	0
0b04c7564e9f4b5477d0c4f9de000e5e	0	31	0	13
6cce7f5b20a722e68da0a959f1589a6f	0	44	0	0
70bbbe86bdda0df14371539f16fc5b64	0	44	0	0
520f73051aeff21fefce0e79bb755fea	0	31	0	12
c215402b742c6e200bb8e13083116f4b	0	43	0	0
b43ab3c446f0625652fae38ff5459fdd	19	0	0	23
312555586fe415c688e5a9ae0314c988	25	0	11	6
f3f4effbb6d4a60062fc0bb44db66c6e	0	0	0	42
57b97e7907836ddad5e64b96c68cdea2	0	0	15	27
40e69372d0f72ad200e6bb165da0af5a	0	40	0	0
e79a61e7107507bca6dca2c42caac3e2	0	40	0	0
7d91203f175430765f14b752bd19c7b3	0	0	40	0
f2bac0c53b29a5355a012ebd2189e205	0	38	0	0
bf596786507935a1cfc94cb3227f945d	36	0	0	0
fdec292fd8d10d0f6e04bbb0103ff3dd	3	0	30	3
7fbb9a04dea515edb1468f3189a19eb9	19	5	4	8
72ebef3e549e40167e0177e1a1f608d0	0	0	19	17
c440c71c3be6d8a2fbfd074226ebcb13	35	0	0	0
311df589562368f56c1635228f673b3f	0	0	0	35
8e47bd953bc615d5f5661028df9924b8	0	35	0	0
4af64804c93936a2d74c737721f1697d	34	0	0	0
8a4bf8eabcb1ce7481bd63689731c799	0	34	0	0
2808ae5be345a68581e5dd6c23c69a27	12	0	14	7
20288e8be866377f5a5bf15520de7421	22	0	0	11
2196f35419e5b0032ea92c390d3cb227	6	0	22	5
c1568edfd1f8073e76391101467acc3a	0	0	25	8
ecb2642fc91a3bb94abd6bc5e3826bb4	0	0	0	33
ef2da5741554cfc0c57ca69d6977e394	0	0	19	14
1d69ee03911e64e26dd7b9341d4166a7	0	33	0	0
691f76ae13a4b86daf69ade05006bbbc	12	0	10	10
2414d8f897ac11bf78f06cd59a4355eb	32	0	0	0
eb2d3d6cf2ce45924ad25c5d26970974	14	5	0	13
158fd2177ed0d03fec30f5e34ead50b4	0	0	0	32
cafc2c48aea1edd10791f8ae1e9c9f6d	0	32	0	0
719398dd096e26ce9a12a332cbcdc310	0	0	32	0
776ec0d615e3b7da178722f7adf4d084	0	0	32	0
be632e69b68f030e1853d6a8cdf4b855	0	0	32	0
50478ce5a59ed0b43e72002baec28ca5	8	10	7	6
6c053ec018796447f36dcfc4cda54781	0	20	11	0
f17bcea80c2f74639971bfbbad4ba260	0	31	0	0
ae77ea3a8a8669cb44f0402690fa091e	0	0	31	0
00ac37791814dcb16fd0b5fb1d21d26f	0	0	31	0
1ea5dbf91ed43507c5a85cc496123211	22	0	0	8
9c93e4fa743f98dec8fd1936ab3ac153	0	0	30	0
0c3d6b3dc7095cf42fcfc32deea45487	0	0	30	0
cdf73442b47a193ef3601e1f82b64ea1	0	22	0	7
a7ee73ee2ab4d16cecd4b405a2291b0b	0	12	0	17
b62f088cdb488e34ef9b28af036de11d	0	0	12	17
e692fcf963c630541c141757c5eb197a	12	7	9	0
bca3c6b3aa63af3013ab93b28605be73	0	20	0	8
78a439581dcc9f7aa08c10e22a792b7c	0	0	0	28
1febf6283729fa916cc2c613257671ab	0	28	0	0
98df24df873f8ed48f5afb629b6beab3	0	0	28	0
64501555b62d11a29dbf5825d564ed15	0	0	28	0
c945805cd5515446c8e5ef37d0589884	21	0	6	0
74b498fd3d59623566e75842c800906f	0	0	0	27
4b8a2135a97ee2d3bbaf5e33da60580c	0	27	0	0
aee9cd0226b67192db1d6dca1b543503	19	0	0	7
ebd81fbd693f615eca55c351b398739a	0	14	3	9
3e8ce93e0860691590e2020b9372f575	0	9	7	10
20ba619f4fa7dff20c0c0e4f7fe69be8	0	0	0	26
ea18eb024112d972054e73ad37fa9add	0	26	0	0
26529fd2d06029d9c85eef6d273da8a6	0	26	0	0
6487be13bcf4ca3ad01b40633c1f57f7	0	26	0	0
1253d29b43ceac4e11768959a92524db	0	0	26	0
96ffe6dc1600ec6ad9d0ef280c1cc9ad	4	2	0	19
f77133eb7c3fe4ecbb1a650afd2087f6	25	0	0	0
9af8d70f06612a33d1d076d747500228	7	0	18	0
3e4551bfe48c535e55b29be993e3e132	9	0	0	16
a6f93d82244b20e00d30e5f5ba55c2b6	0	0	22	3
f1f4a64d56d788fd73313101ea81cd9b	0	0	0	25
2bd3941ade0ce4d0b3e286c9651df5b1	0	25	0	0
aafcea559e6e0bf2016980da9bf5258c	24	0	0	0
23e2edcc5588aba9647fd5e204a7b09e	2	0	12	10
362613301e67a9e3681194d22ef4bccb	0	0	13	11
a3e513c39a38359af3b88c4ec8c6a387	0	0	0	24
8e5fcf538bf009df4e5047cfa2c7a877	0	21	3	0
9e5b30154c36b495b59d67bafc805425	0	24	0	0
704cd083b047d2d44add8406d9ba6baa	0	0	24	0
a4e73e41d4ee652cd024c509ca8cda70	0	0	24	0
fdf6d75752aca91abf261c57498ce83c	0	0	24	0
1b002895beb537ad3e3cf41fe794f05b	8	0	5	10
cc1b2e6096db2c7aac77922f436b9662	18	0	0	5
717ae38ec85c93ac3e28ad550c26f486	0	0	0	23
eb1d34d39615e60553267aa785be2079	0	0	5	18
e1b185c98fdfc263275a1057b8779f16	0	0	0	23
fde439635d4d984b4a7ce3591ea8eeb2	0	23	0	0
8a87b5334be2e745d306deb5ff3669ea	0	23	0	0
ae9ab6f140dd4aac58cac1b90b65b667	0	0	23	0
6824dc6fe577acb6f7b8819a715d768d	2	0	0	20
216336c672b98327c867df94049e9ee7	14	0	8	0
9a680fd0a3e428c3e75e9e039aa712e6	0	2	0	20
85ade82681e196119eb0c4e9dde9df55	0	0	0	22
f2663cf2b5beba8d53e702833d22f6d1	0	0	18	4
80eec4c6cb5739224095a0d8589e3a97	0	22	0	0
d44633c81caa913e8d212ed25c40ece8	0	13	9	0
50c560b70fda75a5ce48fb3178d5db1b	18	0	0	3
dd70660931b449af9ca53a7a483057a3	7	0	14	0
1f4e9088ca1459fb400da458da71e901	0	0	0	21
6dfc0581ada72d3fd009ab39252a75ff	0	7	11	3
a7834812c9fb28264b086585a591a86b	0	21	0	0
856f3cba37ce32fa17e473f2f540c23f	0	0	21	0
655043ae885cbc206cf8c63144aa4973	13	0	4	3
e4a0602f0d22a84494d81478dbf4af99	4	0	13	3
b9c08997e02523521b73edb856a6d987	12	0	8	0
ddb48ce03e659deaf8eae0e96b06cf5c	2	0	8	10
3d6c290fcf3bb539e33f319504831105	0	0	0	20
75ebb61775d6b7a5f216ce06dc41e1be	0	0	0	20
e748d50e065533ffb80c44c7ce9b78d4	19	0	0	0
b42c4d94266511d310ab9f2a156358dc	0	0	0	19
43f18374e06e4a57adfb0f0f8fd5f7c7	0	19	0	0
c12824d4f207121d5f0b43568dce3db9	0	19	0	0
4ec5245f0cf914eab413b795d1a9d7b2	0	19	0	0
ee17c2a66dbcb9a311ef659b6dffc504	0	0	19	0
07e9913a51f17543c5d6b6b96bf47316	11	0	7	0
fe2087624b316282bb7ff898937bd638	4	0	14	0
c2cb7512d85d51498de118134e3abdf9	18	0	0	0
d6a8cc8bc45150c184ee38209e79ebe0	14	0	4	0
dd2d191fe29f044fe1b02af86e55572a	0	0	8	10
1b1cc3f788418728f7f8e7a1eca28985	0	0	0	18
04c70011a0656f3d72e6ce4cd584f0e2	0	18	0	0
9ccd69eb5cd22f7eb95922e7e5d16692	0	18	0	0
8feb5abd1232439e3145e59080f198e4	0	18	0	0
9af51671a10e95c0d663119a8ccdb169	0	18	0	0
9f361171fa2a0f4d7512ee927398d53a	0	0	18	0
97a19dd49c1b991c777fde9c5c2a3214	17	0	0	0
55ca59a5f43deee73e25557851c99854	4	0	7	6
675808b4f18c9574d7df6c8c14bb0ce5	17	0	0	0
a24281c8884b97ea68a1d432133c8650	0	0	0	17
0f6d46c70548d4ce709802b6e3162f6f	0	0	10	7
93be93aea11662799293a6191e464024	0	0	0	17
476c9dabf7c78d3efcd1bb90ffe414e1	0	0	17	0
e76d2cd6b2b19f0f41ce88d2848fd48a	7	0	0	9
78ce80a526c4708b4922435909001482	9	0	7	0
3c831508a79cf729fb05c935e01012f4	9	0	0	7
fdbb86e5b0a74c1b69c260719137cf3f	16	0	0	0
b9328aac7ce42f1d4ad25c07967ea69b	6	0	10	0
599ec91e24adcf93fba6d69602268ff9	0	12	0	4
ead034c20ec389f7f9d1c917cdc9d39c	0	11	0	5
685e2e22a11c8da9026144f6d12e7244	0	0	0	16
6a0455a25474416ca5e5116c4a22a2e8	0	0	0	16
7f217835cdf6484066f549124ba91db3	0	0	0	16
06698b940debbc7349d3b5fe5c91fa88	0	16	0	0
fc07c768d9dc7064a8cb82ddd953c793	0	16	0	0
57eba064f932cfab25dce97175da4a59	0	0	16	0
5afa998906b8c52ec0f37541470d6eb2	15	0	0	0
e7e0d1559b9db9154903b71a4aba8183	15	0	0	0
d7463dce1ab4db9cf8f134047723bc85	3	12	0	0
e51fadccd9b36a48ffa5664255e09de7	3	0	0	12
d234e36466e7b938390a40b55c3514a2	15	0	0	0
9be46e35437130556cb4e1052ba94a95	0	8	0	7
f91c39ff623905a07b468343960e234b	0	0	0	15
1869c5ae9a111fc1684890f46414b16b	0	0	0	15
15752de6ff995381f8ec299adaf3641b	0	0	4	11
3532811da15a53c73b855e591d123abf	0	0	0	15
ed3eb195efd0c4f79b94a5f5ca208bac	0	0	7	8
cba465f59cb88694a053cf407a89b78e	0	0	0	15
21f9c6b9e703c470266461226bbc93e4	0	15	0	0
29a2794b176c78477850a50d44012467	0	15	0	0
7c51b2c339f36703bc1b2634bbfd1d42	0	15	0	0
763b6677c9381b4d162f5541912369d6	0	15	0	0
313934ebe4ac93717018612a86d99599	0	15	0	0
cd0cc54be5be2d4d57fca2bcb16995be	0	0	15	0
e33088ad56493bc9075e243c37f3d785	0	0	15	0
66c9a6d120ce39d0bbd0cb4c4537a6ef	11	0	3	0
490d374317eb91961565f747060b42da	5	0	0	9
399ca70ef5794b1fc0054611687db38a	4	0	3	7
c166c33c78b2c6b34140a8153da02fb8	0	0	8	6
48fc1f0156153d0a5b0e734dda21df46	0	0	3	11
115a080e94b7891199c94f9130c42642	0	0	0	14
8520de5923bcdcf1eb214dda599c2c93	0	14	0	0
db54c26e0916aa23b56817ebf09a5690	0	14	0	0
7b91108d5a15f502842faf9d9f94071b	0	0	14	0
069bc3998ccdc00473a20ece3cff3d92	0	0	14	0
92f26f39aed46aa467d2d2f1c83f1934	0	0	14	0
39acae59c4cc7008454d4f0848f6f214	0	0	14	0
8351acaf6a9337b5774802d7e36bbba2	13	0	0	0
8fe4978956e07dc58b52afdf52b991e0	13	0	0	0
1d107e507616f432bddcb2d0e1649b10	2	0	0	11
a1776909d83cbdf4244402c754258fb5	0	0	0	13
ddc0942cd9ad4e5eed9f7d4d536aded9	0	0	0	13
d855ef60341372c69fc8a14b4cffac5b	0	0	0	13
bfdc8915f71eb5b5bb399cedbdc03c92	0	13	0	0
8e33b2f93b5d2c60de7bf1e712cc7c90	0	0	13	0
59e035937784408f42880cb7fce8bd98	0	0	13	0
cc2e0f4e182be3126426cd9daa3b8ac3	0	0	13	0
6beda361362fce56f2b64047a51ed8f2	5	0	7	0
13be71488b0bfd56d7b68a50f4617b0e	6	0	0	6
816636304a83b2779ec1197ef7e108e8	0	0	0	12
f0bde2f54893276b9ba2239c532b706a	0	12	0	0
374a7dd271acb04ded346ba2f9042049	0	12	0	0
a2c0255eca6b1586ceeb30202d53ee97	0	0	12	0
cd99c28649250b27ac159846f513aaa9	0	0	12	0
91d5e06d37820c3bd2d9ffff29623c35	0	0	12	0
547726060c078652be22b9fdbd22920f	11	0	0	0
0c26ef88e21de8de3557fcbddf4462f9	7	0	0	4
a3d4448130f09ab52a7eb8906e442151	11	0	0	0
843b51eefef423536de817285fba0582	2	0	9	0
210484128b9946097bc3190783d06a05	8	0	0	3
858615a2c58b2c87974782ea985802f8	0	0	0	11
5ae5a6d936c99d00f4ea1cb17284e336	0	0	0	11
3e23ea3fc539688b75d2f9ff3b34e7fa	0	0	0	11
29200f7f59d460904e83b22ad50c20c0	0	11	0	0
400457bb4397360889f829f2ca02f154	0	11	0	0
bdb8295e5fced60dc981d722869c3a15	0	11	0	0
6d446e7fd94ba87a58cfc9689b19d2b7	0	11	0	0
95f3dfa2f7e12dfcf3a378613a560419	0	0	11	0
eacd5ad3481870aae04ee2f53e868d22	0	0	11	0
32f94fbb1500a344d6fc4b9b3cafd66b	0	0	11	0
81647391b330407f43ccbe98d074df32	0	0	11	0
089b60fa736f5ce8355d816ea8f340dc	0	0	11	0
b55153928f908bf183b75caf4fc74bf4	0	0	11	0
590016f66e421ee890865f5d15e1706c	3	4	3	0
fa8dc4d3f18766648b3dede4364172a5	10	0	0	0
f1498b861b7ce27c751778dc0221a3e4	10	0	0	0
03803a68d170c7b1e77ecb54ac0e1a53	5	0	0	5
315005feb51eac1e3259278c586270f0	0	0	5	5
8674aa3d8b8cc0c59cf3ce14d81f061c	0	0	4	6
146ef250bba184f0bd0bb6cc055e0299	0	0	6	4
772d8a2652af08e2523e46a6779f8125	0	0	0	10
e93c4465a7298838c72cc2f4a3b9a199	0	0	3	7
a9414d5b9969269f5725634f6c6e58bf	0	0	0	10
9bf0f2390c593ce601b15fbcdf5f0c92	0	0	0	10
f7885462226dbb33d981a1584a5a03bd	0	0	0	10
b85fcf5dce7fb16c69fa0a3376a337a6	0	0	0	10
57ffcda523f20870604cf1e70a5bb1a7	0	10	0	0
6c323dc20ffb7cf128ffa114e80da353	0	10	0	0
73f8a6744c072ecdf7c7d6b3f42f3447	0	10	0	0
7cf7382a47510cb8af740dd100299f8d	0	10	0	0
474df462b484734264e33d1ce7894f22	0	10	0	0
a0464435e8d69f38eac5a9a6bbf072e3	0	10	0	0
c1783c29c4fd57f568516216f55db0d3	0	0	10	0
f88587748de2327cf5908888d234785a	0	0	10	0
2419a27f1d6091f3efdaa2511c946682	0	0	10	0
1985eb65faa6bdf1722c2d0b508ad4f5	0	0	10	0
620ccbc1eae4f13d4b3ba1732626771d	0	0	10	0
f73dfacf4ef4f45e65e122eca84f2a7c	0	0	10	0
0c5c82b3e82e98852061d401e3b271a2	0	0	10	0
c1231e93e87bef0befc30dd2e805b969	0	0	10	0
7b2a6f7af5df506cd52199c7944b1611	0	0	10	0
cb17726544f1c4c17af792e2dc9b533f	0	0	10	0
a579d3deee2e33574e0534cc31e5c0d6	9	0	0	0
7be49e3ce11febb1ee9b78168863683c	9	0	0	0
a08f13d97b498e50d02be531984754fd	7	0	0	2
1dbbe2dbb615dae7867c934b8bd283ff	0	0	2	7
5121b22b478cceca529a25e77617964e	0	0	0	9
c3819d8a7a0b47c1589ab0a9ffd74ca8	0	3	2	4
9e26312e332ebe953423a2e1ac534380	0	0	0	9
a41d9a067221895bb9d7ea9dbb92acaa	0	0	0	9
de0b4bbc03dac8bb5b7c7cff2ab3ec71	0	2	0	7
aafc95ad8f8269054e244d020ac93ca6	0	3	0	6
85416e6ee5f2097432235a77369006c3	0	0	0	9
a497ee302c32e324ccc7b899059440c9	0	0	0	9
a60a9724c73cb25999af033bd73c9fec	0	0	7	2
71eda133ac0967aa095c8521d2c4e630	0	9	0	0
5a16147008fa5b62635473b56acad524	0	0	9	0
0b2e0ea4143232f171b79327e446415a	0	0	9	0
c847e68d7a00783d019c69b81f4661df	0	0	9	0
3d364b6f610a1696c11f46ea83bdf7c8	0	0	9	0
4c0522a6673f359ee9f77159e0d5f24c	0	0	9	0
47067506468754e2ed60505d4ef80858	0	0	9	0
261439701806994b1ae802f586e33ab8	2	0	6	0
7026341bf48df4723619b655b7d52573	8	0	0	0
f5946bdc25df7b8726f5ddb1ff1edce6	5	0	0	3
4318456c503083209591d1a2b6551f93	8	0	0	0
8d4f5b02d17b93fea507bf4255e5c3e1	8	0	0	0
f275c9e778a06a5675b0c346f92d303b	8	0	0	0
532fa3cc7e8857ea5929ae372735ab47	4	0	2	2
389fbcd230e513db0374cd11bb83221a	4	0	2	2
2006035d101ffa28b3ef009f01a33652	6	0	0	2
5f737504acc11df6ccda56eee6a5abbf	3	0	5	0
fc8435e5b1d0f1906fd4b3f8965c0fa9	0	0	0	8
ac218806afdfcaad76223efbc61e670c	0	0	0	8
5b77e9bbece2a30862884c7d6c913b31	0	0	0	8
ad61ccfb4948a7eb3dd79994ee70f347	0	0	0	8
9a1c1790b635e96b7fdc3b0909a56a6f	0	8	0	0
e4879fffda70f79378443d680050576e	0	8	0	0
b76c140263c276685f4a1027fc3f7e11	0	8	0	0
d68a11910817a18d96b8e66139af1bc1	0	8	0	0
67c69c9563d5b225b4a2f0544e01ab03	0	0	8	0
dc0b501ac21c95ad59a77a0337a813d5	0	0	8	0
e3ee1f4d169e64d600279d7292b767df	0	0	8	0
6c36f4bf711c1ccf54121f36fee67c9d	0	0	8	0
a732625e4f2df8395d6478c3a8c7a12e	0	0	8	0
e3bdf5353c022ff0dba5aedd5cf72282	0	0	8	0
2c7c9ed9dd0423dc90b13a198da71c83	0	0	8	0
6a93f2ead322c0242eec6c70c2026edd	0	0	8	0
d84b514d2340dd578fa2177ffa55e610	0	0	8	0
28812a25981499490dfd7fe4cc054e2a	0	0	8	0
d90e8d6131ee4af08ef53fc6c69bd6f3	0	0	8	0
3d0a3532ee352b77bc26ea1ddc13cec7	0	0	8	0
138cf4e2e6d8c0d56a365f4e116e21d5	0	0	8	0
a7aae5c42db0ff65b960f8debaaa372a	3	0	4	0
ab3296a689216028c3a88b82cea6dde1	7	0	0	0
b1c049aeefb630fe2937b155523c6e97	7	0	0	0
5f6ca19027d11cdb4d984101952cce35	5	0	2	0
2f432d7d7d0f6cd24b1ec1f97e1297b4	5	0	2	0
017328e7bd29cdd29ff1e85a2cb51003	7	0	0	0
b4fc525dc192b5f434502a101a2f56ab	7	0	0	0
c42b9efd1c633bbc1925f054c3cb5a97	7	0	0	0
40bc0d32d9a83af54e077e4020cadd39	7	0	0	0
ba33db98aaf1347304e1cc2e26374768	4	0	3	0
2d7366f6582a6289976f4b882b7f5788	7	0	0	0
f72ea3cd46c720b071b79916607c8ef2	0	0	0	7
b885d753805df71abec222352052b698	0	0	0	7
65d0827c1b63dfbf959460561264502a	0	0	5	2
88ebc600ed97f1ec1ba4216eb89dc328	0	0	0	7
f9cae6bf5dcb794500ab94c4588bcfc8	0	0	0	7
b45ace7dcfd22c27638af1b8b7efcbea	0	0	0	7
d708ff1c3506a1a0dbb1a362bda43a57	0	0	0	7
f992e5932068ac0e312a6c252d671f1f	0	0	0	7
43ea63d9a49fdb40c1112fc9d53b5c89	0	0	0	7
50f8972e181f6781a5aa83c108d3145a	0	0	0	7
48955e7dc0ca43e533b9196b0c3879af	0	7	0	0
495020f86b667975608a3fe4820fd9d3	0	7	0	0
1b0f9da3dd92225efa1e02e60852ab59	0	7	0	0
ac5e6888972381dad970662ea7d27a82	0	0	7	0
26b1f9cbee2dac5a02c6aee0ffd2479b	0	0	7	0
7803dc6dcb28a7ce54343435185b84ea	0	0	7	0
c5d6690f66ca8ec457f85e131146adb1	0	0	7	0
b5da03fb3a342b1df9702f3a5884e067	0	0	7	0
f548b8b37052314a4b9b89eee4a9b054	0	0	7	0
c8de07611d639d09a4d9ad6b9b2946e8	0	0	7	0
5694768266f05a4015228cbe90c7c883	0	0	7	0
fe6c51d8f2c787c9960810a3ead734d1	0	0	7	0
1949cb1938c7a3574c2a0815b12a2fe0	0	0	7	0
e13dd8f8f2ea91150a8391c8d5e5d74c	0	0	7	0
e717311635a5b8c92863d9c310f4854b	0	0	7	0
98dd3d48dcbc665c96a338f1d0731b82	0	0	7	0
c9a6529a4fb441f117112de9402c0ddb	0	0	7	0
f7339355ca575f466f41fbd988afcbff	0	0	7	0
f291550df0aebafddab14cfa306b6a8f	6	0	0	0
ca7e528bcb81afc7c302e2f190f43641	6	0	0	0
2495f99bfd744c9ac088c14e43d93569	6	0	0	0
046f100d5ebb298660e47c87aed0306a	6	0	0	0
62648ff1a43254ae866ed4dd29d6fb29	4	0	0	2
19bde47a801f4f5cf8cccf1f65827b83	6	0	0	0
51da331131858910948431448be1aa8e	6	0	0	0
27e35c6bca99aca17f12e36857634b6b	0	0	2	4
3c0aae9440bee75c8418aa64311e2a64	0	0	0	6
ef4b4675a0665de7455e821bd2022da9	0	0	0	6
58a36d7c95138d6599f5acf76bfd9468	0	0	0	6
f887159bbf909eacdfb950cf200deb1c	0	0	0	6
f58a03b8586241bf2d24534116576073	0	0	0	6
041a45252498e4b1d56b4e23c2670ab0	0	2	0	4
c80b3d1adcf8ab54b1b218f44967ca20	0	0	0	6
f8be1af0e98760490c6df956c6164703	0	0	0	6
02e15e0ca566f75dfad0f450c55a8154	0	0	0	6
05374487ff3f58ecd554133c6d6ba7e6	0	0	0	6
afbc14a5b1ad9726a8b84c7f27310567	0	0	0	6
4c4f42ed64b10c9e098b94629d48ffdb	0	0	0	6
6af1d38385475f5f0725f3c66ccff10e	0	0	4	2
41d3587b9c06f909516a4687e31c02b1	0	0	0	6
98c6cb4bad469d5beea8606d8eb7f64a	0	0	0	6
4b278f0e37e11c0417ddb90503db7890	0	0	4	2
4002e446fc3f5876353447e1df8a19a3	0	0	0	6
06e410e3db83f0876270df89ce2fdb08	0	6	0	0
705139331fb8bfbe563de99e71f5f5c0	0	6	0	0
ae7d8efb06e9c0ad71820823c3089849	0	6	0	0
dfbc5a897102ae09df8a3362d56db38e	0	6	0	0
c729aee2cae668ca4d457f2d9eec2686	0	6	0	0
ff9af5c8679a974647adb118ea741714	0	6	0	0
4c13685f0aab13675b07eda3e79defc6	0	6	0	0
9d50e097575fe39a7eb9a3c9f4a82120	0	6	0	0
2effc2bfa2e7a7ce224c67d632f5eaea	0	0	6	0
c87a5d7e6726336b5086e53fa2678e58	0	0	6	0
f6f355ad2491c9f7c327e588df6bd2c1	0	0	6	0
b9d821670ebcb72299ed02ad474698cd	0	0	6	0
fd6f1be13f55e9b80973976485e2caec	0	0	6	0
ec42f5a125f042d847ecbc17d8274ef1	0	0	6	0
a39547e618b41bbb7aafb4d7310a6f11	0	0	6	0
35b6846c4dc0f02655e27f53219d6f65	0	0	6	0
6151d749b7cf67b2ac67c448627168fa	0	0	6	0
8ee3d56305b265f598440120a752d078	0	0	6	0
5d3f213014dd759fe1d00849088f8491	0	0	6	0
36de3514bc2601aa7afdfa2dbe380833	0	0	6	0
6708f3220ac64fcd95459f340821a1ff	0	0	6	0
d272ac267db86c55ec7b0df0c07b7af7	5	0	0	0
5cb000784958eb2b5f53081419d0867c	5	0	0	0
c65cc2aa15c3e749d4e339c056d1ca7f	5	0	0	0
da7965066503cde386552bb258634821	5	0	0	0
2d72cc0769a8b601fd60894df62f6db2	5	0	0	0
e5deb5a266cb58c7bef8f2bc3f975299	3	0	0	2
0147e41e969ed6b05b8bfdf0365250b6	5	0	0	0
eec4b9dd7ce638a80053f4bf339e963d	0	0	0	5
47f7c812d4189967be7c1c6709a3e6ba	0	0	0	5
32c9f0f354e8d05bce207df6cdbe186e	0	3	0	2
661be62a91ffcc8a5a5bc8deaf0b2f96	0	0	0	5
c5a3fbb8f663df1641beb97039cf1ea0	0	0	0	5
d5bb7014094f6e33a0b958c5f644e90a	0	0	0	5
d8ad4e74169cf6ad711a298a53ace132	0	0	0	5
8cf99bd0b67847e06ea1938d08258f72	0	0	0	5
fe7328e2412c7098575d951097b9bc41	0	0	0	5
27a42c39a82b29bf4747e538472fbada	0	0	0	5
b279370ea1c7b5d2d36a9538a18322f9	0	0	0	5
91b1bf51dc0b5f82d7e3f29e554161c4	0	0	0	5
32889ff81535adde3cda6e04ddbefd38	0	0	0	5
9c59a22fe3ed9fa0aa3a388357785d21	0	0	0	5
ee5a12a841b865c0d6ec43d9a01c5a98	0	0	0	5
eb87f04bf4e97c951bf30e7c398465ef	0	0	2	3
264306a7cd3a8dcc95931a3036401686	0	0	0	5
4d8fb9c5e310a6d4af5d10f2674e05ec	0	0	0	5
d941a0bdbb02bb48632b89eed8c19ee9	0	0	0	5
bfb9c054915bb876f542b784e4a51ddf	0	5	0	0
a636dda1780ea8683eef45be3ef8c289	0	5	0	0
46fff73b44120520fc2e85f3b4b0380c	0	5	0	0
f68d9b7a447905f340b84e1f3328bbd4	0	5	0	0
c28b5fc53b935bcc1632e5ea4989c80e	0	5	0	0
a3e5ed4f236ccc0603c2f0bb49cf6883	0	5	0	0
4a2a1bdcdf24c8925e5977403e7df1cb	0	5	0	0
96248fa70f4eb51d565a36acdedc8573	0	5	0	0
baedcb79a8c5d41784ccc49d578d1545	0	5	0	0
976c43129f9675f6546efbe546848365	0	0	5	0
f5c7d88d0feb00ff12baf41f09133bc8	0	0	5	0
cc0aef76818a7785738d45111edd77be	0	0	5	0
2af4cf9902bc0e748a8f51d235f93e6d	0	0	5	0
06e9c1d197aa6df91c3b0da60c752fab	0	0	5	0
8b10b1902ce3a5618a547c480e133933	0	0	5	0
41e8e71b5733c1d7558d353a6f33c431	0	0	5	0
33a095ddbeb6a060e98aaf0fbc885801	0	0	5	0
082c3bacc8709a6c65ee16de4a42943d	0	0	5	0
485d963ed783ad58a33b79939d11c17a	0	0	5	0
523860fc8a639a4b16134a49940cc372	0	0	5	0
ea768f83b598bdf05f3ed5744938b24b	0	0	5	0
aabc8013fd3f48d4a62853af334d6640	0	0	5	0
983c233971ebd7d78f2a579b17cdc9bd	0	0	5	0
c18f70982da97a22bb84bef3db39380d	0	0	5	0
d1bb717340ab58f406bae9f64bd4cc9c	0	0	5	0
7e0c2201b12b10a763ebccdd39295ae0	0	0	5	0
22046781d17cb72fac588b61b38535c1	0	0	5	0
6fbd7fb5a82ac43d80212b7ddb383761	0	0	5	0
d6edd4a7f528e5711a600b46e73022bd	0	0	5	0
deb4c5ff28c7e7e130c9cb9fd044cfb4	0	0	5	0
94fc7bb978e37995f9e3e5345d3b5db7	0	0	5	0
a60a169d0ab4ba5e177cb1a7726b9cc0	0	0	5	0
365a3707b4a715e1baf9a38e517cf21f	0	0	5	0
e4fcf96321a032bb071d7fcac03d581e	0	0	5	0
48d916964f31cd630b2442f6d7bedf2b	2	0	0	2
323aabaf87a289bfa519818b1f0ac524	4	0	0	0
80aa52da56fa527feb0ce337addc2b22	2	2	0	0
21c0633c3daf0d6d75fdc24224828438	4	0	0	0
d14d1d3c673531f2d2eaeaa1fc92fc38	4	0	0	0
f23c041a69ceaa446d5b30c6a34091bd	4	0	0	0
3adc99ef12d231b7e14bfc1816b27bca	4	0	0	0
aec395c83c91b13cd2d93f5c14e7d0ae	4	0	0	0
af5ba1085891cfa260037ac4959e494c	4	0	0	0
4c6d44a5a28932012fd24c7817cb52d0	4	0	0	0
824846b03646fa71442db4370488690f	4	0	0	0
a1dfafd1280db21d70858bd08e2abe1c	4	0	0	0
5445e0a599945c8d1b725b17f5def1be	2	0	0	2
66ac996a08e6288e26543e4147dd460c	4	0	0	0
263712085baee9251b039d9fccc5fcc5	4	0	0	0
83b24866c23b544ab4249de9b3e1176a	4	0	0	0
999f199073c7cf73c9cf90b8acce9a09	4	0	0	0
286649eb1d5c2dee232eb01d79fb10b2	0	0	0	4
ff0a601a8dae54c7a7586cb54f0d84a1	0	0	0	4
5f8ace3ffda47b2f1e586e4e5d654fe5	0	0	0	4
51fd17302d7f5a98ab6b3ab44076f7c7	0	0	0	4
3894d7ecea8e4546b6ba771fad5d0250	0	0	0	4
f2f2b94b6a4376783f6020cda4924cc8	0	0	0	4
37d0abb221da52cf55b703e20b9bdbc0	0	0	0	4
ce6def360600dca71154f4af150fd4fd	0	0	0	4
5ad52db3ec97659447afabdd26ed3b6c	0	0	0	4
09a1bccfc09609ad6a116c8647fc54cb	0	0	0	4
78dac2afd3dec975b0c768e92d859a28	0	0	0	4
2a45af6a117320e256371745578d680b	0	0	0	4
0392af73a5b217c6501db525e84a8b5c	0	0	0	4
546cc52369394bba37b5e9f880f79e51	0	0	0	4
71d3e349e229fa6ccc1ec681f676bdea	0	0	0	4
d3a882ff56eb6a882f3063cd54bbe0f5	0	0	0	4
f9e7097ae42fc76c1348366f09d7b844	0	0	0	4
c04a0d5901f5e07705cd21bd317e9c02	0	0	0	4
f854bbf69f7a8a29c78ad451a62426fd	0	0	0	4
0a960b9b2c315dd79c8cf4da144064e5	0	0	0	4
5560bd9b9cd8f4cc16111eb9d74f6336	0	0	0	4
0808ec8f99f38eeb558e3dfed9e45885	0	0	0	4
3a79d1ec9b13885db60a33d97c328e73	0	0	0	4
56e528324e55df503ccd2a194d2c03eb	0	0	0	4
2b5f8194db4fc1dd35f4877291e90beb	0	0	0	4
5d03c3638332c92f167fe3ad0498f12d	0	0	0	4
1ffc941f00d5d82c7ed1091e910e5408	0	0	0	4
9e61f98deed57b80264598a242e0a487	0	0	0	4
952e0497a052e24125cbebac9c624f87	0	0	0	4
132ccaa15149c374e3c138dfa422b17c	0	0	0	4
2624ff9194d509277f5421d6feef5de3	0	0	0	4
816a240a9c7ff45ffd51583dabf8c8f5	0	0	0	4
a2ea231478c95c9d853d29dd7d175ab4	0	4	0	0
f3be9c848b0d220c6c1081c60b59b63d	0	4	0	0
926456ff94bd8dd3623860386de92526	0	4	0	0
f2dd7db585d6dd7a14662285178922dc	0	4	0	0
c4302294484bffb761bcabb7c842540c	0	4	0	0
3829676a4bd299ec1b655e1dc7712413	0	4	0	0
1ec76dbf6deced6756281d647141a7de	0	0	4	0
9d740a950b738721530a8b1bdd897959	0	0	4	0
3f5ff82ae919c790e2fc8116c2767c29	0	0	4	0
0efbeb8b37e336c40819cb4e9d32e130	0	0	4	0
f045ac798c84fc5eb948ab3a8f872984	0	0	4	0
8ff5457c15a93132cf1502b362ea8028	0	0	4	0
c7b8f5fc08c815ab0762030dbd7e3e11	0	0	4	0
768068d0790fe1e7314defebba2028dd	0	0	4	0
7c38e707636b3af57847332fb36cee09	0	0	4	0
2ad370cc458a9e672ae8a847173b0404	0	0	4	0
48af0f9f6e9a396b70794958b6c44ba1	0	0	4	0
43d798f2cbc4159e7686373508a5b591	0	0	4	0
f1ec7d603f748858a750578afebe7e2b	0	0	4	0
01045e285c70e73c0e1f9b0a608c1b5c	0	0	4	0
ca0eb1b092edeff01cc3c9892bc63d42	0	0	4	0
b8e272f1e41bcb8d4011834e6af213f1	0	0	4	0
c7c2775955f238d8d8b3fcbe98182a67	0	0	4	0
abd29377001b321c10d982d603faff65	3	0	0	0
df1c6988d244530180ad66308073d99f	3	0	0	0
c05e0d8a579c940fedd2112b3bc28cc7	3	0	0	0
d7834db86bd67fd39ce78df757b69885	3	0	0	0
6dcee900a0c2541ec34b5212d9cf0030	3	0	0	0
4938f17dbfe0cf76f37adcea9305d20f	3	0	0	0
3d9d823574f2e00062c92360383ff982	3	0	0	0
7bf356f67c347ea16a6b3499d893c6ff	3	0	0	0
e61c3787f82a4dc55a1954113cea07ee	3	0	0	0
63f34c58e5d7a5ccab3d7d3444aeec8d	3	0	0	0
85caaf372eac91bcddb858c6b552f1ad	3	0	0	0
242879adc4bf8cae5115051911c734bd	3	0	0	0
0614d70ff40dce9f139ac4dfb120d454	3	0	0	0
ddafc1e7e93491e59fa3a1ed4a6368cb	3	0	0	0
be978658616b7dc14df8e875b8d84039	3	0	0	0
0e639b8336399730ac769040cd1046c3	0	0	0	3
f152e8dfb089e295032eb5cc6a96345d	0	0	0	3
9fdf9ac072b0667aa01448a9dac0ae6b	0	0	0	3
569cacb3ccb0aec28366709e4d5e70b0	0	0	0	3
026e90b56b2e92d3c4a67b0cff0ed40a	0	0	0	3
19d25d8c2130a72147759feb6bbd376f	0	0	0	3
7a081c7d4116b440268238ba7787e895	0	0	0	3
06dba4ff3d181b067bbf060614045551	0	0	0	3
600756330d9a83e7b46805c3a1e8ec15	0	0	0	3
7beb9ea75f580a597898a4014b7fdbce	0	0	0	3
1c686ce1e87e0a75dd7351f4e7254f34	0	0	0	3
94b915f44fca1d4d0386dfa43332562c	0	0	0	3
8e79fd7bca17caac7270fda67b42c82c	0	0	0	3
7ab4f82e73550242f0d6ed1c70235e25	0	0	0	3
f6f3fd96d4b45316fe4af6e6ab465364	0	0	0	3
4f16a4a975e4f7c331dd2ef6f4d58ef0	0	0	0	3
b0cb8a99a976b341aef24e6c4b8d9164	0	0	0	3
0acb41fde22d71c4d559da76ffaead2c	0	0	0	3
ebeccf69254ec629e2fbd72355a84472	0	0	0	3
d02b9f6f7df58b0d8921bd8d01d35a73	0	0	0	3
b9a788058ee68a5de44e474dbc8f94c5	0	0	0	3
49a7b6fbe52075875c89b4f7b669620a	0	0	0	3
e8a3d28dae98ad8b53ed82daaf20759c	0	0	0	3
f420afe1350e72c7d8b7000b1277599f	0	0	0	3
315a2de8cad5a7c3ce61af6464ff4be4	0	0	0	3
788b3b5477188407a87532eec81dd886	0	0	0	3
97a343c673df4a3d0afc2f837a2d8a92	0	0	0	3
942a5fdfb7d8a1334c2730abaa5527ad	0	0	0	3
448cdba45193ba05706648958bf686be	0	0	0	3
5dece284acad7b6f462dac1047d9ea34	0	0	0	3
72e124a68f554e3e8937ad50f174fff0	0	3	0	0
5523bbd319ffabade8a7dbc2bc0d18fb	0	3	0	0
270be3c7be16fda4dd3d9a0dbda6fbbd	0	3	0	0
c59c26dfc67daf8341ad161ec101878c	0	3	0	0
28fd323b743be198111f66c219e49eac	0	3	0	0
e4853b60904eb34a8c3d730cb1b3dfb8	0	3	0	0
eb715d38cde79661b330cafae28f2229	0	3	0	0
1c9ebb0252032383b4b4977ea21fe21e	0	3	0	0
a654c0bb1a131906e40a0fba538c1cb7	0	3	0	0
b329c73c42061340dfe29e85ab25d00f	0	3	0	0
b625302743848389927cc37d896980bb	0	3	0	0
40bfd391f100e56b285cfb51328aaba1	0	3	0	0
0a6e9d2a0c29b7c12e26fe3d7052caca	0	3	0	0
67b8224be37a6738cbcdbe7fb9e0dbf6	0	3	0	0
49d0f2bd852ed30d3f74612beef8f319	0	3	0	0
02129af9141ff63cde4d469e6c7293b3	0	3	0	0
6e6054fc695481706ef659261661107f	0	0	3	0
23bc55045383733cf1a5a25e5f2d3bb8	0	0	3	0
31522d08a69261dc12f7da56e258f1af	0	0	3	0
261a0815d6282c4007aef6f0763cf089	0	0	3	0
bcf25505f6cd8179282bd21a6da85bb4	0	0	3	0
9e291e7c46db506b7d63291e48d45e93	0	0	3	0
e2c0cc69ff2bbecb712e51d29c256d2f	0	0	3	0
10819d4184b7fe808f57b65a0e9174d1	0	0	3	0
5793a74404108a8f1c11584f1cbc3090	0	0	3	0
9f4264f96613dd9843b8d8233a7b227d	0	0	3	0
84946741969a3f58279e84fc451ff8da	0	0	3	0
64bc4c08c99a13b5e322d3f738b50af4	0	0	3	0
2090c3b46945576b0ea151037cefed47	0	0	3	0
37926c3e7bf09d5ba450317955de6264	0	0	3	0
58064cedcc9ba07f837019ba772c3dba	0	0	3	0
568c1370894a19f67bb252890157d414	0	0	3	0
0b598cdc2034cd9a7429a9be820676eb	0	0	3	0
4f83102a29402cc146280f81fc5a58bf	0	0	3	0
b8243bbafc9b89456efc7d50ac783a3c	0	0	3	0
b0328d0e3c65dc1338849274ffaf881a	0	0	3	0
cc8a0c17018acb06ef2a5e8f93be4890	0	0	3	0
042c51ac2c22c228850bd0f9f49f1324	0	0	3	0
93989b157baaab63d00ea856f2fb689e	0	0	3	0
ce8a73009a18b7ce04f14da021ce3047	0	0	3	0
a15e60224edfa5504381e880bbeb998f	0	0	3	0
a47f4cf4d5cab629e4cc97ae0fdf6d71	0	0	3	0
531f5d896b84c2bb4a69eac57c7f4e3d	0	0	3	0
963fc22c0bb88f45504fae6ee6358e5f	0	0	3	0
759e65251f1134702f06d827b07e7f11	0	0	3	0
c59a9b91d25ef76217d00e9d069647cc	0	0	3	0
ee92a17bfd791569d5a9493feb13c450	0	0	3	0
2b114db76f4632b4bc210f034ea2d858	0	0	3	0
5ccc61a3e243f2c97460d85276b1710b	0	0	3	0
953b15d3d00492f8edf20c6dd9ea85d4	0	0	3	0
293205a11c5aad6535e7da7badfd01e3	0	0	3	0
d7fcb78dcfd47ef9574024cd342772b1	0	0	3	0
31199903e2719ff0ceefc84d982b84d0	0	0	3	0
684156f153d6ced96344677cc8619674	0	0	3	0
7c4aff7e2bc28ee231738757c167e840	0	0	3	0
e068b498864679093c5ed0367fcb3775	2	0	0	0
79b3207e245023d6ee3be165f7143cba	2	0	0	0
e0857a7bed82d08b6c4ac427bfffc4f4	2	0	0	0
5bf9063d47a009f41f49bf45848dbabf	2	0	0	0
7f872a2c87febf35b0a26842a91eaa96	2	0	0	0
eba917f0638cc49fb9f60d50876b0098	2	0	0	0
e23f0db818691b1a4c69068b1938a751	2	0	0	0
6a5eb4886f32bc32f693183b2cabacda	2	0	0	0
0d56214be04ef97c9c158cc70f701ea7	2	0	0	0
2ad11f646baf1ae21cfbcd5cdb5fbc43	2	0	0	0
8b89d16750ff3e0ae187a7d52604d236	2	0	0	0
a21e6be28d2fb9e7cc85dd14e468b58b	2	0	0	0
2552405fc96469528e44cb8ec376518e	2	0	0	0
df17811d9c448bce4e0bf5d97a847f8c	2	0	0	0
583a986f5ebf9d33038ff60eee737e06	2	0	0	0
8fdf1bbc13fc962d47a706bff4490177	2	0	0	0
56661579789c318f6803ea2fe5cfbdf4	2	0	0	0
c28c2ded209e507cab4003faabe4d31f	2	0	0	0
d6b780550b7231b0dcb3381d414c38fd	2	0	0	0
2b261c33cbb190904cd7d7f6373825f8	2	0	0	0
9b8fd415729932fb55a126cf9e21aafd	2	0	0	0
0989d7bf21e2d5a043f03bd30d22c229	2	0	0	0
1ceca4576d0179894474893fb6a9f844	2	0	0	0
8c4ea193c3ea34ed4d6d3c25f9886c42	2	0	0	0
ba19ae3bfb5be6f792550744247884ff	2	0	0	0
f9736feee4e3d3af6ddd4d63f28fbf62	2	0	0	0
2e5bde2a2707b1aac1bac16796b84ad1	2	0	0	0
9206e46d088f76d4686679d4c20466f6	2	0	0	0
612f48874de0f3d46359a07165e27a9e	2	0	0	0
20e5714b92d6f9b7b46031bc8cace3f6	0	0	0	2
bdea724204ba5eaa6a927d9d41451ec2	0	0	0	2
ab888bfa9c19c8bfa59b052fbc8a90b8	0	0	0	2
d3b4f4a32b0c0bda98cb08214ade643d	0	0	0	2
ba9526f4cd21623558ea1dc925e371b1	0	0	0	2
81b63bc2a025400a87f053801d59a1ef	0	0	0	2
84c7e05e2c72b8b9145bd06f415adeee	0	0	0	2
8621c1186edbbb214e8e83c694a3b605	0	0	0	2
9d751ded98b6f77c3c8eb7a65d6e31c1	0	0	0	2
6e9ffc03e8c72545d5ce1e46600bced2	0	0	0	2
bc6b2686575e6a83e94e312b1b038a4c	0	0	0	2
e4237d8de877e90968e04058cee7f25c	0	0	0	2
ab642a2dfb6c1cfe3ef4f8228c5d8919	0	0	0	2
c031c2a3482368e51a12ddfde3bfe944	0	0	0	2
9f173e90126a7b7c3a5b3a896ba06a75	0	0	0	2
5524fb3f7df1fe00794b1ce2106e2a9b	0	0	0	2
93e8236bef8cc7c799939a4b298e4dc9	0	0	0	2
7bc6f567f8d66f458fd618f921156730	0	0	0	2
dc4761e37356816640086cea3bde0fb7	0	0	0	2
6b619c503e5dbbc26d0b712a1e274e04	0	0	0	2
1b95f397babc18ee752dcee76f5de3bd	0	0	0	2
a8d5b0adf54b2f621f27fda08c55eff3	0	0	0	2
bf0c11f867e053d7872a1d1c55bfc35f	0	0	0	2
4953c31cba2bf66b71ddeabfc02e4128	0	0	0	2
a6b5a86ec3db497c4ab1f1a55bc2806e	0	0	0	2
239c2a7d1c97a7bfe70a9a5a5a1b0f97	0	0	0	2
b79917d8d50596e06c612c16969ebc3d	0	0	0	2
8e7638aefb5d2d1d541061015e3d399e	0	0	0	2
f2ecc3b4ee924e5c26539b168be0abc6	0	0	0	2
ff2f049b95362147b2ad3d2eac8268e7	0	0	0	2
13a9715335436df9839e969b94885c39	0	0	0	2
29fb949d220d0f2d72ffa4860e25020d	0	0	0	2
a730f4fcd4271cb06398e1f6da239bd2	0	0	0	2
2af9c3764c8ea85b5a49f38c5f0d6e9e	0	0	0	2
dd2775870697ef345c0690aa86440214	0	0	0	2
4b590c243f4e49e16885272507ce79a3	0	0	0	2
3376320e379af73c8492b89a86229ddb	0	0	0	2
5e010c26ff232366200be31009c46280	0	0	0	2
b2b6c83284cc831d061145eddea3b7fd	0	0	0	2
e6acaab1e28a9574aabf29f7e1c13a1e	0	0	0	2
1afc334468970fa90c170942faf4a1df	0	0	0	2
cefc8fc7ecf6183ece36b65f5f765c8c	0	0	0	2
e16c5389e3de4b406b22c3dc098138ea	0	0	0	2
00d256a4da925d031770100a25634b97	0	0	0	2
1677a86b366a089e21322a88521add40	0	0	0	2
a155b02781b7d809fee7bf32337f7d2e	0	0	0	2
7706b6479c047a140efe7958346f4bd1	0	0	0	2
fce096baf3cd81bea2145b19e3cee496	0	0	0	2
fd0e65ffaa11dbfb056106887e751dc2	0	0	0	2
58225734163209910fc7df83bd14263e	0	2	0	0
31e27e221c373c7d2135d4f7c7edbae1	0	2	0	0
c8bab0d3e0decab522dc3b864e901837	0	2	0	0
76e72d858816572f535b6f50a10f4073	0	2	0	0
b05f5459e068b529b2c41e659efdef34	0	2	0	0
588c7027fc389bfabc88ed62a7a0fafc	0	2	0	0
0ed0ad28950f82d9aa017e2c307ebfe9	0	2	0	0
b126056126b2249aa8dbaca88827e711	0	2	0	0
61edac184dbcb4dc7746c326dc3c99d9	0	2	0	0
28a626cd9d215ab32e7f74c9c0703a88	0	2	0	0
cce0804d7cef61f0a652f4d8a1724321	0	2	0	0
bd245f9c5bbf0e02d7f7b99d3f9ba5a5	0	2	0	0
3a898ddc1a620a104625957e5cbc5654	0	2	0	0
f4ff64e09f15dbcfd7abb64a62430248	0	2	0	0
db1ec9c454610c6fa9a9b15ef4d9089c	0	2	0	0
9749690728b9b51beb044763e138e7d3	0	2	0	0
d49dbc8289cbf7ee4dda8696f9613e38	0	0	2	0
05294a7784bad77d8a3ad8d0d406d0d5	0	0	2	0
bc3ea7449948f10566b2dacfc69bd040	0	0	2	0
3c4794dcc22558d34e9c472d944afb81	0	0	2	0
5964f0ecb5a04f641124ce6ad42d4e9d	0	0	2	0
0ba8effd02057d171ba25c9149cb9635	0	0	2	0
286f93ec2722eaf9fad32926fef31e4b	0	0	2	0
1e4878d3b459c0dc4c5e2bf129b20f30	0	0	2	0
6256105815ff1134236ecb50d374e923	0	0	2	0
fe087d980622cd7ed43b93d48effd27d	0	0	2	0
91744cfdc163ab4c58a406b26a13a47b	0	0	2	0
5fe3dd444b8e94ccc77fb427d7644860	0	0	2	0
9646fb40b1761eee12c304072ddf2085	0	0	2	0
a9b52d7961254d9f590c6eafc9bd1405	0	0	2	0
9e88fe44b9fe8bab6d9a54fab8ce8cb1	0	0	2	0
022e9c176340c92f082f0485a4b88ea1	0	0	2	0
9eab30817035d470b85202533466f31a	0	0	2	0
31cf22a63537eecaca6d521573659cc9	0	0	2	0
6301f3eeccb3b779dd9ce69790d20022	0	0	2	0
49fd865ca92f0bf1d388bba966628c5d	0	0	2	0
36a9afb607d76043a3633c08073d9605	0	0	2	0
97245f2eb8620021de410e53a16b5670	0	0	2	0
5026588811ce581eee4e144095c1320b	0	0	2	0
2dbdbc777a41a128231b67945c3da554	0	0	2	0
2fc9a71072a040b5941ef167f472e50f	0	0	2	0
b5ee3d8455239c387cb74f6254247fa5	0	0	2	0
fca159b26735cfccdd66b08f34e25d41	0	0	2	0
886de164efba7986d99f425bd9e60d12	0	0	2	0
f2918740cf03dc4f36eb4bca62fdbfa8	0	0	2	0
9a5b0d7e5db35a5054e621b2d2fdb071	0	0	2	0
f1cd84b9be0fc9c22fb37439c903a602	0	0	2	0
eb4080aae678ebec338aeef458eab75d	0	0	2	0
29217bd02adefa869219e2b7b3158b6c	0	0	2	0
f705dd8a427df1ac8c2190d5b86ae31d	0	0	2	0
16dae2d3c3e5a76e85ae7f938fc0b86e	0	0	2	0
f0a08aa21e792ab2e6bc0475dd7c27f9	0	0	2	0
eed3789fc8b20f1499a7fa726f2140bd	0	0	2	0
